# Supplementary material for: Development and Application of a Senolytic Predictor for Discovery of Novel Senolytic Compounds and Herbs
Source: Molecules. 2025 Jun 19;30(12):2653. doi: 10.3390/molecules30122653 (PMC12196162; doi:10.3390/molecules30122653)
Supplement: Supplementary file 1 [file molecules-30-02653-s001.zip]

Archive with 2 entries (2 files):
- Supplementary_figures.pdf
- Supplementary_Tables.xlsx
