# Supplementary material for: Development and Application of a Senolytic Predictor for Discovery of Novel Senolytic Compounds and Herbs
Source: Molecules. 2025 Jun 19;30(12):2653. doi: 10.3390/molecules30122653 (PMC12196162; doi:10.3390/molecules30122653)
Supplement: Supplementary file 1 [file molecules-30-02653-s001.zip › Supplementary_Tables.xlsx]

## Sheet: Table S1
Compounds in the training set
SMILES	NAME	Classification	SVM_probability	SVM_prediction	MLP_probability	MLP_prediction
CC(=O)OC1=CC=CC=C1C(=O)NC2=NC=C(S2)[N+](=O)[O-]	Nitazoxanide	Active	1.00018	1	0.999945	1
CC[C@@H]1[C@@]([C@@H]([C@H](N(C[C@@H](C[C@@]([C@@H]([C@H]([C@@H]([C@H](C(=O)O1)C)O[C@H]2C[C@@]([C@H]([C@@H](O2)C)O)(C)OC)C)O[C@H]3[C@@H]([C@H](C[C@H](O3)C)N(C)C)O)(C)O)C)C)C)O)(C)O	Azithromycin	Active	0.99978	1	0.999767	1
C1=CC(=CC=C1C(C2=CC=C(C=C2)Cl)N3C=C[N+](=C3)CC(C4=C(C=C(C=C4)Cl)Cl)OCC5=C(C=C(C=C5)Cl)Cl)Cl.[Cl-]	Calmidazolium chloride	Active	1.2044	1	0.999953	1
COC1=C(C=C(C=C1)C2=CC3=C(C=C2)C=C(C=C3)C(=O)O)C45CC6CC(C4)CC(C6)C5	Adapalene	Active	1.0772	1	0.999991	1
COC1=C(C=CC(=C1)/C=C/C(=O)CC(=O)/C=C/C2=CC(=C(C=C2)O)OC)O	Curcumin	Active	1.13704	1	0.999968	1
CC(C)C1=C(C(=C(N1CC[C@H](C[C@H](CC(=O)O)O)O)C2=CC=C(C=C2)F)C3=CC=CC=C3)C(=O)NC4=CC=CC=C4	Atorvastatin	Active	1.07764	1	0.999938	1
CC(=C)[C@H]1CC2=C(O1)C=CC3=C2O[C@@H]4COC5=CC(=C(C=C5[C@@H]4C3=O)OC)OC	Rotenone	Active	1.00006	1	0.999627	1
[Cl-].[Cl-].CC1=[N+](CCCCCCCCCC[N+]2=C(C)C=C(N)C3=C2C=CC=C3)C2=C(C=CC=C2)C(N)=C1	Dequalinium chloride hydrate	Active	1.02705	1	0.99999	1
CC1(CCC2=C3C(=C4C(=C2O1)C(=O)C(=CO4)C5=CC(=C(C=C5)O)O)C=CC(O3)(C)C)C	ISOPOMIFERIN	Active	1.37348	1	0.999422	1
CC1=C(C=C(C=C1)N2C(=O)C(=C(N2)C)N=NC3=CC=CC(=C3O)C4=CC(=CC=C4)C(=O)O)C	Eltrombopag	Active	1.19122	1	0.999962	1
CC1(C=CC2=C(O1)C=CC3=C2OC4=C(C3=O)C5=CC(=C(C=C5OC4)OC)OC)C	DEHYDRODEGUELIN	Active	1.0001	1	0.999717	1
C1CC2=C3C(=CC=C2)N(S(=O)(=O)N3C1)CCN4CCC(=CC4)C5=CNC6=C5C=CC(=C6)F	LY-367265	Active	1.00015	1	0.999949	1
C1[C@H]([C@H](OC2=C1C(=CC(=C2[C@@H]3[C@H]([C@H](OC4=C(C(=CC(=C34)O)O)[C@@H]5[C@H]([C@H](OC6=CC(=CC(=C56)O)O)C7=CC(=C(C=C7)O)O)O)C8=CC(=C(C=C8)O)O)O)O)O)C9=CC(=C(C=C9)O)O)O	procyanidin C1	Active	1.17605	1	0.99986	1
CC1=C(C(=C(C(=C1O)C(=O)C)O)CC2=C(C(=C3C(=C2O)C=CC(O3)(C)C)C(=O)/C=C/C4=CC=CC=C4)O)O	Rottlerin	Active	1.31861	1	0.999967	1
OC1=CC(O)=C2C(OC(=C(O)C2=O)C2=CC(O)=C(O)C=C2)=C1	Quercetin dihydrate	Active	0.999861	1	0.998692	1
C1=CC=C2C(=C1)C3=CC=CC=C3[I+]2.[Cl-]	Diphenyleneiodonium chloride	Active	0.999651	1	0.999981	1
C[C@H]1[C@H]([C@H](C[C@@H](O1)O[C@H]2C[C@@](CC3=C2C(=C4C(=C3O)C(=O)C5=CC=CC=C5C4=O)O)(C(=O)C)O)N)O	Idarubicin	Active	1.28429	1	0.999944	1
CN(CC1=CC2=C(S1)C(=NC(=N2)C3=CN=C(C=C3)OC)N4CCOCC4)C5=NC=C(C=N5)C(=O)NO	CUDC-907	Active	1.00026	1	0.999985	1
CCN1C=C(C(=O)C2=CC(=C(N=C21)N3CCNCC3)F)C(=O)O	Enoxacin	Active	1.16337	1	0.999963	1
COC1=C(C=C(C=C1)C2=CC(=O)C3=C(C=C(C=C3O2)OC)O)C4=C(C=C(C5=C4OC(=CC5=O)C6=CC=C(C=C6)O)O)O	Ginkgetin	Active	1.38787	1	0.999975	1
CC[C@@]1(C[C@@H]2C[C@@](C3=C(CCN(C2)C1)C4=CC=CC=C4N3)(C5=C(C=C6C(=C5)[C@]78CCN9[C@H]7[C@@](C=CC9)([C@H]([C@@]([C@@H]8N6C=O)(C(=O)OC)O)OC(=O)C)CC)OC)C(=O)OC)O.OS(=O)(=O)O	Vincristine sulfate	Active	1.0001	1	0.999873	1
C[C@H]1C[C@@H]([C@@H]([C@H](/C=C(/[C@@H]([C@H](/C=C\C=C(\C(=O)NC2=CC(=O)C(=C(C1)C2=O)NCC=C)/C)OC)OC(=O)N)\C)C)O)OC	Tanespimycin	Active	1.55268	1	0.999999	1
COC1C(=CC(O)=C2C(=O)C=C(OC2=1)C1C=CC=CC=1)OCCCCN1CCCC1	GL-V9	Active	1.05415	1	0.999799	1
C1=CC(=C(C=C1C2=CC(=O)C3=C(C=C(C=C3O2)O)O)O)O	Luteolin	Active	1.14248	1	0.999951	1
C1=CC(=C(C=C1C2=C(C(=O)C3=C(O2)C=C(C=C3)O)O)O)O	Fisetin	Active	1.28069	1	0.99991	1
C[C@H]1C[C@@H]([C@@H]([C@H](/C=C(/[C@@H]([C@H](/C=C\C=C(\C(=O)NC2=CC(=O)C(=C(C1)C2=O)OC)/C)OC)OC(=O)N)\C)C)O)OC	Geldanamycin	Active	1.7046	1	0.999999	1
CC1=NN=C(O1)C(=O)NC(C)(C)C2=NC(=C(C(=O)N2C)O)C(=O)NCC3=CC=C(C=C3)F	Raltegravir	Active	1.39604	1	0.999998	1
CC1=C(C=NN1CC23CC4CC(C2)CC(C4)C3)C5=C(N=C(C=C5)N6CCC7=C(C6)C(=CC=C7)C(=O)NC8=NC9=CC=CC=C9S8)C(=O)O	A1331852	Active	1.29647	1	0.999996	1
CN(C)CC#CC1=CC(=C(C=C1)OCCCC2=C(N=C(S2)N3CCC4=C(C3)C(=CC=C4)C(=O)NC5=NC6=CC=CC=C6S5)C(=O)O)F	A1155463	Active	1.00403	1	0.999936	1
CC1=C(C=CC(=C1Cl)OCCN2CCN(CC2)C)C3=C(SC4=NC=NC(=C34)O[C@H](CC5=CC=CC=C5OCC6=CC=NN6CC(F)(F)F)C(=O)O)C7=CC=C(O7)F	S63845	Active	1.20057	1	0.999991	1
CC1=C2C(=NN1C)CSCC3=NN(C(=C3)CSC4=CC5=CC=CC=C5C(=C4)OCCCC6=C(N(C7=C6C=CC(=C27)Cl)C)C(=O)O)C	AZD5991	Active	0.999766	1	0.999934	1
CC1(CCC(=C(C1)C2=CC=C(C=C2)Cl)CN3CCN(CC3)C4=CC(=C(C=C4)C(=O)NS(=O)(=O)C5=CC(=C(C=C5)NCC6CCOCC6)[N+](=O)[O-])OC7=CN=C8C(=C7)C=CN8)C	Venetoclax	Active	1.18856	1	0.999991	1
CC1(CCC(=C(C1)CN2CCN(CC2)C3=CC=C(C=C3)C(=O)NS(=O)(=O)C4=CC(=C(C=C4)N[C@H](CCN5CCOCC5)CSC6=CC=CC=C6)S(=O)(=O)C(F)(F)F)C7=CC=C(C=C7)Cl)C	Navitoclax	Active	1.32619	1	0.999998	1
C1=CC=C2C(=C1)C(=CC(=C2O)SCC(=O)O)NS(=O)(=O)C3=CC=C(C=C3)Br	UMI-77	Active	1.00009	1	0.999774	1
CC1=C(SC2=C1C(=N[C@H](C3=NN=C(N32)C)CC(=O)NC4=CC=C(C=C4)OCCOCCOCCOCCNC5=CC=CC6=C5C(=O)N(C6=O)C7CCC(=O)NC7=O)C8=CC=C(C=C8)Cl)C	ARV825	Active	1.00014	1	0.999997	1
CC1=C(C(=NO1)C)C2=C(C=C3C(=C2)N=CC4=C3N(C(=O)N4)[C@H](C)C5=CC=CC=N5)OC	I-BET151	Active	0.999751	1	0.999975	1
CCNC(=O)C[C@H]1C2=NN=C(N2C3=C(C=C(C=C3)OC)C(=N1)C4=CC=C(C=C4)Cl)C	I-BET762	Active	1.11875	1	0.99998	1
CC1=C(SC2=C1C(=N[C@H](C3=NN=C(N32)C)CC(=O)OC(C)(C)C)C4=CC=C(C=C4)Cl)C	JQ1	Active	1.12842	1	0.999999	1
CC1=C(SC2=C1C(=N[C@H](C3=NN=C(N32)C)CC(=O)NC4=CC=C(C=C4)O)C5=CC=C(C=C5)Cl)C	OTX015	Active	1.12632	1	0.999996	1
CN1CC2=C(C=CC(=C2)NS(=O)(=O)C3=CC=CC=C3OC)NC1=O	PFI-1	Active	1.29731	1	0.99999	1
C1=CC(=CC=C1COC(CN2C=CN=C2)C3=C(C=C(C=C3)Cl)Cl)Cl.[N+](=O)(O)[O-]	ECONAZOLE NITRATE	Active	1.00031	1	0.999182	1
CC1=C(C(=O)[C@H]2[C@@H](C1=O)O2)O	Terreic acid	Active	1.00513	1	0.999947	1
C1CNCCC1C(C2=CC=CC=C2)(C3=CC=CC=C3)O	Azacyclonol	Active	0.999766	1	0.999936	1
C[C@@H]1[C@H]([C@H](C[C@@H](O1)O[C@H]2CC[C@@]3([C@H]4CC[C@@]5([C@H](CC[C@@]5([C@@H]4CC[C@@]3(C2)O)O)C6=CC(=O)OC6)C)C=O)OC)O[C@H]7[C@@H]([C@H]([C@@H]([C@H](O7)CO)O)O)O	Strophanthin K	Active	0.999782	1	0.999223	1
C[C@]12CC[C@H]3[C@H]([C@]1(CC[C@@H]2C4=CC(=O)OC4)O)CC[C@]5([C@@]3(CC[C@@H](C5)O)C=O)O	Strophanthidin	Active	1.0002	1	0.9995	1
C[C@H]1[C@@H]([C@H]([C@H]([C@@H](O1)O[C@H]2CC[C@@]3([C@H]4CC[C@@]5([C@H](CC[C@@]5([C@@H]4CC[C@@]3(C2)O)O)C6=CC(=O)OC6)C)C=O)O)O)O	Convallotoxin	Active	1.25701	1	0.998959	1
C[C@H]1[C@@H]([C@H]([C@H]([C@@H](O1)O[C@H]2CC[C@@]3([C@H]4CC[C@@]5([C@H](CC[C@@]5([C@@H]4CCC3=C2)O)C6=COC(=O)C=C6)C)C)O)O)O	Proscillaridin A	Active	1.14559	1	0.999602	1
C[C@H]1[C@@H]([C@H]([C@H]([C@@H](O1)O[C@H]2C[C@H]([C@@]3([C@@H]4[C@@H](CC[C@@]3(C2)O)[C@]5(CC[C@@H]([C@]5(C[C@H]4O)C)C6=CC(=O)OC6)O)CO)O)O)O)O	Ouabain	Active	1.40112	1	0.99943	1
C[C@H]1[C@@H]([C@H]([C@@H]([C@@H](O1)O[C@H]2CC[C@]3([C@@H](C2)CC[C@@H]4[C@@H]3CC[C@]5([C@@]4(CC[C@@H]5C6=CC(=O)OC6)O)C)C=O)O)OC)O	Peruvoside	Active	0.999904	1	0.999927	1
C[C@@H]1[C@H]([C@H](C[C@@H](O1)O[C@@H]2[C@H](O[C@H](C[C@@H]2O)O[C@@H]3[C@H](O[C@H](C[C@@H]3O)O[C@H]4CC[C@]5([C@@H](C4)CC[C@@H]6[C@@H]5CC[C@]7([C@@]6(CC[C@@H]7C8=CC(=O)OC8)O)C)C)C)C)O)O	Digitoxin	Active	1.65016	1	0.999969	1
C[C@@H]1[C@H]([C@H](C[C@@H](O1)O[C@@H]2[C@H](O[C@H](C[C@@H]2O)O[C@@H]3[C@H](O[C@H](C[C@@H]3O)O[C@H]4CC[C@]5([C@@H](C4)CC[C@@H]6[C@@H]5C[C@H]([C@]7([C@@]6(CC[C@@H]7C8=CC(=O)OC8)O)C)O)C)C)C)O)O	Digoxin	Active	1.42245	1	0.999945	1
C[C@H](CCCC(C)(C)O)[C@H]1CC[C@@H]2[C@@]1(CC[C@H]3[C@H]2CC=C4[C@@]3(CC[C@@H](C4)O)C)C	25-hydroxycholesterol	Active	0.999674	1	0.999159	1
C\1NC/C(=C\C2=CC=CC=C2F)/C(=O)/C1=C/C3=CC=CC=C3F	EF24	Active	0.999949	1	0.999849	1
COC1=C(C(=O)C2=CC=CC=C2C1=O)OC	2,3-Dimethoxy-1,4-naphthoquinone	Active	1.22988	1	0.999957	1
Cl.NC(=N)NC(=O)C1=NC(Cl)=C(N)N=C1N	Amiloride	Active	1.00089	1	0.999916	1
CN1CCN(CC1)C2=CC(=C(C=C2)NC3=NC=CC(=N3)C4=CN(C5=C4C=CN=C5)C)OC	AZ191	Active	1.0387	1	0.999945	1
CC1=NC=CC(=N1)C2=CN(C3=C2C=CN=C3)CC4=CC=CC=C4	AZ-Dyrk1B-33	Active	1.01454	1	0.999976	1
C[C@H](C1CCC(CC1)C(=O)NC2=CC=NC=C2)N	Y-27632	Active	1.11305	1	0.999993	1
C1=CC(=CC=C1C2=COC3=C(C2=O)C=CC(=C3)O)O	Daidzein	Active	1.00022	1	0.999273	1
C[C@]12CC[C@@H](C[C@H]1CC[C@@H]3[C@@H]2CC[C@]4([C@]35[C@H](O5)C[C@@H]4C6=COC(=O)C=C6)C)O	Resibufogenin	Active	1.05156	1	0.999818	1
C[C@]12C[C@H]([C@H]3[C@H]([C@]1(CC[C@@H]2C4=CC(=O)OC4)O)CC[C@]5([C@@]3([C@@H](C[C@@H](C5)O)O)CO)O)O	Ouabagenin	Active	1.16582	1	0.999835	1
C1=CC=C2C(=C1)C(=O)C3=C(C=CC(=C3C2=O)NCCC4=CC=C(C=C4)O)NCCC5=CC=C(C=C5)O	JFD00244	Active	1.3457	1	0.999916	1
C1CCC(CC1)NS(=O)(=O)C2=CC3=C(C=C2)C4=C(C3=NO)C=C(C=C4)S(=O)(=O)NC5CCCCC5	FIN56	Active	0.999964	1	0.999956	1
COC(=O)[C@H]1CC2=C([C@@H](N1C(=O)CCl)C3=CC=C(C=C3)C(=O)OC)NC4=CC=CC=C24	RSL3	Active	0.999848	1	0.999902	1
C[C@]12CCCC([C@@H]1CC[C@@]3([C@@H]2CC(=O)O3)C)(C)C	SCLAREOLIDE	Active	1.19161	1	0.999896	1
ClC[C@@H]1CN(C(CCCC(N(C[C@H]2CCl)C3=C2C4=CC=CC=C4C(OC5O[C@@H](CO)C(O)C(O)[C@@H]5O)=C3)=O)=O)C6=C1C7=CC=CC=C7C(OC8O[C@H](CO)C(O)C(O)[C@H]8O)=C6	ProDrug A	Active	1.13457	1	0.99998	1
ClC[C@@H]1CN(C(CCCCCC(N(C[C@H]2CCl)C3=C2C4=CC=CC=C4C(OC5O[C@@H](CO)C(O)C(O)[C@@H]5O)=C3)=O)=O)C6=C1C7=CC=CC=C7C(OC8O[C@H](CO)C(O)C(O)[C@H]8O)=C6	JHB76B	Active	1.00007	1	0.999965	1
C1=CC=C(C=C1)NC(=O)CCCCCCC(=O)NO	VORINOSTAT	Active	1.00003	1	0.999935	1
CC1=C(C2=CC=CC=C2N1)CCNCC3=CC=C(C=C3)/C=C/C(=O)NO	Panobinostat	Active	0.99984	1	0.999918	1
Cl.Cl.Cl.COC1=C(OC)C=C2C(NC3CCN(CC4=CC=CC=C4)CC3)=NC(=NC2=C1)N1CCCN(C)CC1	BIX 01294 trihydrochloride hydrate	Active	1.00032	1	0.999726	1
C[C@H]1C[C@@H]([C@@H]([C@H](/C=C(/[C@@H]([C@H](/C=C\C=C(\C(=O)NC2=CC(=O)C(=C(C1)C2=O)NCCN(C)C)/C)OC)OC(=O)N)\C)C)O)OC	Alvespimycin	Active	1.01977	1	0.99999	1
CC[C@H]1C(=O)N(CC(=O)N([C@H](C(=O)N[C@H](C(=O)N([C@H](C(=O)N[C@H](C(=O)N[C@@H](C(=O)N([C@H](C(=O)N([C@H](C(=O)N([C@H](C(=O)N([C@H](C(=O)N1)[C@@H]([C@H](C)C/C=C/C)O)C)C(C)C)C)CC(C)C)C)CC(C)C)C)C)C)CC(C)C)C)C(C)C)CC(C)C)C)C	Cyclosporin A	Active	0.999885	1	0.999985	1
COC1=CC=CC(=C1N)C2=CC(=O)C3=CC=CC=C3O2	PD-98059	Active	1.00952	1	0.999989	1
CN(C)CC[C@H](CSC1=CC=CC=C1)NC2=C(C=C(C=C2)S(=O)(=O)NC(=O)C3=CC=C(C=C3)N4CCN(CC4)CC5=CC=CC=C5C6=CC=C(C=C6)Cl)[N+](=O)[O-]	ABT-737	Active	1.00037	1	0.99987	1
C[C@H]1[C@@H]([C@H]([C@H]([C@@H](O1)O[C@H]2C[C@H]([C@@]3([C@@H]4[C@@H](CC[C@@]3(C2)O)[C@]5(CC[C@@H]([C@]5(C[C@H]4O)C)C6=CC(=O)OC6)O)CO)O)O)O)O.O.O.O.O.O.O.O.O	OUABAIN OCTAHYDRATE	Active	1.00002	1	0.999669	1
CC(=C)[C@@H]1CC[C@]2([C@H]1[C@H]3CC[C@@H]4[C@]5(CC[C@@H](C([C@@H]5CC[C@]4([C@@]3(CC2)C)C)(C)C)O)C)CO	BETULIN	Active	1.09962	1	0.999454	1
CC(C)C1=C(C=CC2=C1CC[C@@H]3[C@@]2(CCCC3(C)C)C)O	TOTAROL	Active	0.999681	1	0.999098	1
CC1(C=CC2=C(O1)C=CC(=C2OC)C3=COC4=C(C3=O)C=C5CC(C(OC5=C4)(C)C)O)C	MUNDULONE	Active	1.08957	1	0.99974	1
CCN1C=NC2=C(N=C(N=C21)N[C@@H]3CCCC[C@@H]3N)NC4=CC(=CC=C4)Cl.Cl	CGP-74514A	Active	1.03572	1	0.99995	1
COC1=CC(=CC(=C1OC)OC)/C=C/C(=O)N2CCC=CC2=O	Piperlongumine	Active	1.06374	1	0.999958	1
C[C@@H]1CC[C@H]2C[C@@H](/C(=C/C=C/C=C/[C@H](C[C@H](C(=O)[C@@H]([C@@H](/C(=C/[C@H](C(=O)C[C@H](OC(=O)[C@@H]3CCCCN3C(=O)C(=O)[C@@]1(O2)O)[C@H](C)C[C@@H]4CC[C@H]([C@@H](C4)OC)OC(=O)C(C)(CO)CO)C)/C)O)OC)C)C)/C)OC	Temsirolimus	Active	1.00021	1	0.999602	1
CS(=O)(=O)C1=CC=CC(=C1)CNC2=NC(=NC=C2C(F)(F)F)NC3=CC4=C(C=C3)NC(=O)CC4	PF-573228	Active	1.0003	1	0.999884	1
CN1CCN(CC1)CC(=O)N(C)C2=CC=C(C=C2)N=C(C3=CC=CC=C3)C4=C(NC5=C4C=CC(=C5)C(=O)OC)O	Nintedanib	Active	0.999937	1	0.999961	1
CC1(C(=O)NC2=C(O1)C=CC(=N2)NC3=NC(=NC=C3F)NC4=CC(=C(C(=C4)OC)OC)OC)C.C1=CC=C(C=C1)S(=O)(=O)O	R406	Active	0.999879	1	0.999844	1
CC(C)(C)C1=CC(=CC(=C1O)C(C)(C)C)/C=C(\C#N)/C(=S)N	Tyrphostin AG 879	Active	1.17622	1	0.999972	1
CC[C@@H]1[C@@]([C@@H]([C@H](/C(=N/OCOCCOC)/[C@@H](C[C@@]([C@@H]([C@H]([C@@H]([C@H](C(=O)O1)C)O[C@H]2C[C@@]([C@H]([C@@H](O2)C)O)(C)OC)C)O[C@H]3[C@@H]([C@H](C[C@H](O3)C)N(C)C)O)(C)O)C)C)O)(C)O	Roxithromycin	Active	0.999782	1	0.99975	1
COC1=CC=CC(=C1O)C=O	o-Vanillin	Active	1.00024	1	0.999934	1
CN(C)CCOC1=CC=C(C=C1)/C(=C(/CCCCCCCCCC[P+](C2=CC=CC=C2)(C3=CC=CC=C3)C4=CC=CC=C4)\C5=CC=CC=C5)/C6=CC=CC=C6	MitoTam	Active	0.999666	1	0.99994	1
COC1=CC=C(C=C1)C(=O)/C=C/C2=CC=CC=C2	4'-METHOXYCHALCONE	Active	1.00028	1	0.999433	1
C[C@@H]1[C@H]([C@H](C[C@@H](O1)O[C@H]2CC[C@@]3([C@H]4CC[C@@]5([C@H](CC[C@@]5([C@@H]4CC[C@@]3(C2)O)O)C6=CC(=O)OC6)C)C)OC)O[C@H]7[C@@H]([C@H]([C@@H]([C@H](O7)CO)O)O)O	Periplocin	Active	1.83179	1	0.999933	1
CC1=CC=CC=C1C(=O)NC2=CC3=C(C=C2)N=C(S3)SCC(=O)NC4=CC=CC=C4	STK724170	Active	1.27421	1	0.999999	1
C1=CC=C(C=C1)C2=CC=C(C=C2)C(=O)NC3=CC=C(C=C3)S(=O)(=O)NC4=NC=CC=N4	STK009957	Active	1.06401	1	0.999889	1
COC1=C(C=C(C=C1)C(=O)NC2=CC3=C(C=C2)N=C(S3)SCC(=O)NC4=CC=CC=C4F)OC	STK232907	Active	1.28664	1	0.999996	1
C[C@@]12[C@H]3CC[C@@H]([C@@]1(C(=O)OC2=O)C)O3	Cantharidin	Active	0.999719	1	0.999661	1
COC1=C(C=CC(=C1)CC/C=C/C(=O)CCC2=CC(=C(C=C2)O)OC)O	gingerenone A	Active	1.12723	1	0.999925	1
CCOC1=C(C=CC(=C1)C(C)(C)C)C2=N[C@@]([C@@](N2C(=O)N3CCN(CC3)CCCS(=O)(=O)C)(C)C4=CC=C(C=C4)Cl)(C)C5=CC=C(C=C5)Cl	RG-7112	Active	0.999869	1	0.999889	1
CC(=O)C1=CC(=C(S1)SC2=C(C(=CC=C2)Cl)Cl)[N+](=O)[O-]	P5091	Active	1.06406	1	0.999989	1
CC(=O)C1=CC(=C(S1)SC2=C(C=C(C=C2)F)F)[N+](=O)[O-]	P22077	Active	0.999925	1	0.999983	1
C[C@H]1CC[C@]2(C[C@@H]3C[C@H](O2)C/C=C(/[C@H]([C@H](/C=C/C=C/4\CO[C@H]\5[C@@]4([C@@H](C=C(/C5=N/O)C)C(=O)O3)O)C)O[C@H]6C[C@@H]([C@H]([C@@H](O6)C)O)OC)\C)O[C@@H]1C7CCCCC7	SELAMECTIN	Active	0.999834	1	0.999576	1
C[C@H]1CC[C@@H](O[C@H]1[C@@H](C)C(=O)O)C[C@@H]2C[C@H]([C@H]([C@@]3(O2)[C@@H](C[C@@](O3)(C)[C@H]4CC[C@@](O4)(C)[C@H]5[C@H](C[C@@H](O5)[C@@H]6[C@H](C[C@H]([C@@](O6)(CO)O)C)C)C)C)C)OC	Nigericin	Active	1.43244	1	0.999878	1
C[C@H]1[C@@H]([C@H](C[C@@H](O1)O[C@H]2CC[C@]3([C@@H](C2)CC[C@@H]4[C@@H]3CC[C@]5([C@@]4(C[C@@H]([C@@H]5C6=CC(=O)OC6)OC(=O)C)O)C)C)OC)O	Oleandrin	Active	1.08281	1	0.999897	1
CC(=O)O[C@@H]1[C@@H]([C@]2(CC[C@H]3[C@H]([C@@]24[C@@H]1O4)CC[C@H]5[C@@]3(CC[C@@H](C5)O)C)C)C6=COC(=O)C=C6	Cinobufagin	Active	0.999826	1	0.999809	1
C[C@]12CC[C@@H](C[C@H]1CC[C@@H]3[C@@H]2CC[C@]4([C@@]3(CC[C@@H]4C5=COC(=O)C=C5)O)C)O	Bufalin	Active	1.30006	1	0.999811	1
CC(C)OC(=O)C(C)(C)OC1=CC=C(C=C1)C(=O)C2=CC=C(C=C2)Cl	Fenofibrate	Active	1.00588	1	0.99989	1
C[C@]12CC[C@H]3[C@H]([C@@H]1CC[C@@H]2OC(=O)CCC4CCCC4)CCC5=C3C=CC(=C5)O	ESTRADIOL CYPIONATE	Active	1.10503	1	0.9998	1
CC(C)[C@H]1C2=C(CC[C@@]1(CCN(C)CCCC3=NC4=CC=CC=C4N3)OC(=O)COC)C=C(C=C2)F.Cl.Cl	Mibefradil dihydrochloride	Active	0.999726	1	0.999797	1
C1=C(OC(=C1)[N+](=O)[O-])/C=N/NC(=O)N	Nitrofural	Active	1.00021	1	0.999866	1
CC1(CC[C@@H]([C@]23[C@@H]1[C@@H]([C@]([C@]45[C@H]2CC[C@H]([C@H]4O)C(=C)C5=O)(OC3)O)O)O)C	Oridonin	Active	0.999764	1	0.999616	1
C[C@]12CC[C@@]34C[C@@]35CC[C@@H](C([C@@H]5[C@H](C[C@H]4[C@@]1(C[C@@H]([C@@H]2[C@]6(CC[C@H](O6)C(C)(C)O)C)O)C)O)(C)C)O	Cycloastragenol	Active	1.00012	1	0.998456	1
CC1=C(C(=CC=C1)Cl)NC(=O)C2=CN=C(S2)NC3=CC(=NC(=N3)C)N4CCN(CC4)CCO	Dasatinib	Active	1.00034	1	0.999959	1
CC1(CCCCCCC1)N2CCC(CC2)N3C4=CC=CC=C4N=C3[C@@H]5CCCNC5	MCOPPB	Active	1.11537	1	0.999981	1
CON=C1CN(c2nc3c(cc2F)c(=O)c(C(=O)O)cn3C2CC2)CC1CN.CS(=O)(=O)O	GEMIFLOXACIN MESYLATE	Inactive	-1.146	0	5.7102e-05	0
CCC(C)CCCCC(=O)NC(CCN)C(=O)NC(C(=O)NC(CCN)C(=O)NC1CCNC(=O)C(C(C)O)NC(=O)C(CCN)NC(=O)C(CCN)NC(=O)C(CC(C)C)NC(=O)C(Cc2ccccc2)NC(=O)C(CCN)NC1=O)C(C)O.O=S(=O)(O)O	POLYMYXIN B SULFATE	Inactive	-1.6172	0	1.48266e-06	0
Cl.N=C(N)n1cccn1	PRAXADINE HYDROCHLORIDE	Inactive	-1.00002	0	1.53181e-06	0
Cl.Cl.N=C(NCCCCCCNC(=N)NC(=N)Nc1ccc(Cl)cc1)NC(=N)Nc1ccc(Cl)cc1	CHLORHEXIDINE DIHYDROCHLORIDE	Inactive	-0.999995	0	2.45621e-05	0
CCOC(=O)c1c(C)cc(O)c(C=O)c1O	HAEMATOMMIC ACID, ETHYL ESTER	Inactive	-1.29124	0	2.56869e-06	0
O=C1C=C2C(=CCOC2O)O1	PATULIN	Inactive	-1	0	7.37292e-05	0
CON=C(C(=O)NC1C(=O)N2C(C(=O)O)=C(C[N+]3(C)CCCC3)CSC12)c1csc(N)n1.[Cl-]	CEFEPIME HYDROCHLORIDE	Inactive	-1.09654	0	1.66844e-07	0
Cc1oc(=O)oc1CN1CCN(c2cc3c(cc2F)c(=O)c(C(=O)O)c2n3C(C)S2)CC1	PRULIFLOXACIN	Inactive	-0.999827	0	3.10659e-05	0
CNC1C(O)C(OC2C(N)CC(N)C(OC3OC(C(C)O)C(O)C(O)C3N)C2O)OCC1(C)O	GENETICIN	Inactive	-1.91987	0	1.44948e-08	0
Cl.NC1CCN(c2c(F)cc3c(=O)c(C(=O)O)cn(C4CC4)c3c2Cl)C1	CLINAFOXACIN HYDROCHLORIDE	Inactive	-1.33689	0	1.38415e-05	0
Cc1scc2c1N(C(=O)CN1CCN(C)CC1)c1ccccc1NC2=O.Cl	TELENZEPINE HYDROCHLORIDE	Inactive	-1.68792	0	2.11832e-07	0
O=C([O-])C1=C(CSc2nnnn2CS(=O)(=O)[O-])CSC2C(NC(=O)C(O)c3ccccc3)C(=O)N12.[Na+].[Na+]	CEFONICID SODIUM	Inactive	-1.57476	0	2.0063e-08	0
CN(C)CCC=C1c2ccccc2COc2ccc(CC(=O)O)cc21.Cl	OLOPATADINE HYDROCHLORIDE	Inactive	-1.87001	0	2.44638e-08	0
CC1(C)SC2C(N3C(=O)C(c4ccccc4)NC3(C)C)C(=O)N2C1C(=O)[O-].[K+]	HETACILLIN POTASSIUM	Inactive	-1.65172	0	2.51359e-08	0
CON=C(C(=O)NC1C(=O)N2C(C(=O)O)=C(CSC(=O)c3ccco3)CSC12)c1csc(N)n1.Cl	CEFTIOFUR HYDROCHLORIDE	Inactive	-1.07755	0	7.95785e-08	0
CCn1cc(C(=O)O)c(=O)c2cc(F)c(N3CCN(C)CC3)cc21.CS(=O)(=O)O	PEFLOXACIN MESYLATE	Inactive	-1.0578	0	7.23618e-05	0
Cl.O=C(O)c1cn(-c2ccc(F)cc2)c2cc(N3CCNCC3)c(F)cc2c1=O	SARAFLOXACIN HYDROCHLORIDE	Inactive	-1.00007	0	0.000359579	0
COc1c(N2CC3CCCNC3C2)c(F)cc2c(=O)c(C(=O)O)cn(C3CC3)c12.Cl	MOXIFLOXACIN HYDROCHLORIDE	Inactive	-1.0003	0	0.000158991	0
Cn1nnnc1SCC1=C(C(=O)[O-])N2C(=O)C(NC(=O)C(O)c3ccccc3)C2SC1.[Na+]	CEFAMANDOLE SODIUM	Inactive	-1.65041	0	7.46179e-10	0
Cc1cc(C(C)(C)CC(C)(C)C)ccc1OCCOCC[N+](C)(C)Cc1ccccc1.[Cl-]	METHYLBENZETHONIUM CHLORIDE	Inactive	-1.1089	0	1.40809e-05	0
CON=C(C(=O)NC1C(=O)N2C(C(=O)[O-])=C(COC(N)=O)CSC12)c1ccco1.[Na+]	CEFUROXIME SODIUM	Inactive	-1.54524	0	5.73507e-09	0
CCN1CCN(C(=O)NC(C(=O)NC2C(=O)N3C2SC(C)(C)C3C(=O)[O-])c2ccccc2)C(=O)C1=O.[Na+]	PIPERACILLIN SODIUM	Inactive	-1.15327	0	6.86336e-07	0
NCCC(O)C(=O)NC1CC(N)C(OC2OC(CN)C(O)C(O)C2O)C(O)C1OC1OC(CO)C(O)C(N)C1O.O	AMIKACIN HYDRATE	Inactive	-1.27636	0	4.49974e-06	0
CC(NCCCc1cccc(C(F)(F)F)c1)c1cccc2ccccc12.Cl	CINACALCET HYDROCHLORIDE	Inactive	-1.43196	0	5.17704e-07	0
CCC1OC(OC(c2c[nH]cn2)C(NC(=O)c2nc(C(CC(N)=O)NCC(N)C(N)=O)nc(N)c2C)C(=O)NC(C)C(O)C(C)C(=O)NC(C(=O)NCCc2nc(-c3nc(C(=O)NCCCCNC(=N)N)cs3)cs2)C(C)O)C(OC2OC(CO)C(O)C(OC(N)=O)C2O)C(C)C1C.O=S(=O)(O)O.O=S(=O)(O)O	BLEOMYCIN (bleomycin B2 shown)	Inactive	-1.1599	0	2.39509e-05	0
CC(C)(C)CC(C)(C)c1ccc(OCCOCC[N+](C)(C)Cc2ccccc2)cc1.[Cl-]	BENZETHONIUM CHLORIDE	Inactive	-0.999861	0	3.25088e-05	0
CN1CCN(c2c(F)cc3c(=O)c(C(=O)O)cn4c3c2OCN4C)CC1	MARBOFLOXACIN	Inactive	-1.00022	0	3.93005e-06	0
CCC(C)C1NC(=O)C(CCN)NC(=O)C(NC(=O)C(CCN)NC(=O)C(NC(=O)C(CCN)NC(=O)CCCCC(C)C)C(C)O)CCNC(=O)C(C(C)O)NC(=O)C(CCN)NC(=O)C(CCN)NC(=O)C(C(C)CC)NC1=O.O=S(=O)(O)O.O=S(=O)(O)O	COLISTIN SULFATE	Inactive	-1.84473	0	8.64104e-08	0
O=[N+]([O-])C(Br)(CO)CO	BRONOPOL	Inactive	-1.70821	0	7.8624e-08	0
CC1COc2c(C3(N)CC3)c(F)cc3c(=O)c(C(=O)O)cn1c23.CS(=O)(=O)O	PAZUFLOXACIN MESYLATE	Inactive	-1.05413	0	4.52534e-06	0
CN1CCN(c2cc3c(cc2F)c(=O)c(C(=O)O)cn3-c2ccc(F)cc2)CC1.Cl	DIFLOXACIN HYDROCHLORIDE	Inactive	-1.60145	0	3.85159e-06	0
CCn1cc(C(=O)O)c(=O)c2cc(F)c(N3CCNC(C)C3)c(F)c21.Cl	LOMEFLOXACIN HYDROCHLORIDE	Inactive	-0.999954	0	0.00022411	0
CNC1C(O)C(NC)C2OC3(O)C(=O)CC(C)OC3OC2C1O.Cl.Cl	SPECTINOMYCIN HYDROCHLORIDE	Inactive	-1.03925	0	2.66795e-05	0
CCn1cc(C(=O)[O-])c(=O)c2cc3c(cc21)OCO3.[K+]	OXOLINIC ACID	Inactive	-1.39965	0	3.99675e-07	0
COC1(NC(=O)C(C(=O)[O-])c2ccc(O)cc2)C(=O)N2C(C(=O)[O-])=C(CSc3nnnn3C)COC21.[Na+].[Na+]	MOXALACTAM DISODIUM	Inactive	-1.30368	0	4.8067e-08	0
NCC1OC(OC2C(N)CC(N)C(OC3OC(CO)C(O)C(N)C3O)C2O)C(N)C(O)C1O.O=S(=O)(O)O	BEKANAMYCIN SULFATE	Inactive	-1.78889	0	2.61214e-07	0
CC[Hg]Sc1ccccc1C(=O)[O-].[Na+]	THIMEROSAL	Inactive	-1.84113	0	2.79219e-11	0
CC1CN(c2c(F)c(F)c3c(=O)c(C(=O)O)cn(C4CC4)c3c2F)CC(C)N1	ORBIFLOXACIN	Inactive	-1.17747	0	5.36745e-06	0
COc1cc2c(cc1OC)C(=O)C(CC1CCN(Cc3ccccc3)CC1)C2.Cl	DONEPEZIL HYDROCHLORIDE	Inactive	-1.02011	0	2.37588e-05	0
CN(C)CCOC(c1ccccc1)c1ccccc1.Cn1c(=O)c2[nH]c(Cl)nc2n(C)c1=O	DIMENHYDRINATE	Inactive	-1.00002	0	5.04514e-05	0
Cl.O=C1CC2(CCCC2)CC(=O)N1CCCCN1CCN(c2ncccn2)CC1	BUSPIRONE HYDROCHLORIDE	Inactive	-2.25316	0	3.01453e-09	0
CON=C(C(=O)NC1C(=O)N2C(C(=O)[O-])=C(CSc3nc(=O)c([O-])nn3C)CSC12)c1csc(N)n1.O.O.O.[Na+].[Na+]	CEFTRIAXONE SODIUM TRIHYDRATE	Inactive	-1.62971	0	3.54899e-09	0
COP(=S)(OC)Oc1cc(Cl)c(Cl)cc1Cl	RONNEL	Inactive	-1.34037	0	1.7853e-07	0
CCC1OC(=O)C(C)C(=O)C(C)C(OC2OC(C)CC(N(C)C)C2O)C(C)(OC)CC(C)C(=O)C(C)C2N(CCCCn3cnc(-c4cccnc4)c3)C(=O)OC12C	TELITHROMYCIN	Inactive	-0.766754	0	0.000809123	0
COc1ccc(Cc2cnc(N)nc2N)cc1OC	DIAVERIDINE	Inactive	-1.66935	0	1.23371e-06	0
[O-][n+]1ccccc1S[Zn]Sc1cccc[n+]1[O-]	PYRITHIONE ZINC	Inactive	-1.00005	0	1.42837e-05	0
O=C([O-])CCC(=O)OCC(NC(=O)C(Cl)Cl)C(O)c1ccc([N+](=O)[O-])cc1.[Na+]	CHLORAMPHENICOL SODIUM SUCCINATE	Inactive	-1.5525	0	1.92668e-08	0
CN(C)C1C(O)=C(C(N)=O)C(=O)C2(O)C(O)=C3C(=O)c4c(O)cccc4C(C)(O)C3CC12.Cl	TETRACYCLINE HYDROCHLORIDE	Inactive	-1.16711	0	8.23252e-06	0
CCCCCCCCCCCCCCCC[N+](C)(C)C.[Br-]	CETRIMONIUM BROMIDE	Inactive	-1.88674	0	2.71881e-08	0
CCC(C)C1NC(=O)C(CCNCS(=O)(=O)[O-])NC(=O)C(NC(=O)C(CCNCS(=O)(=O)[O-])NC(=O)C(NC(=O)C(CCNCS(=O)(=O)[O-])NC(=O)CCCCC(C)C)C(C)O)CCNC(=O)C(C(C)O)NC(=O)C(CCNCS(=O)(=O)[O-])NC(=O)C(CCNCS(=O)(=O)[O-])NC(=O)C(C(C)CC)NC1=O.[Na+].[Na+].[Na+].[Na+].[Na+]	COLISTIMETHATE SODIUM	Inactive	-1.83519	0	1.63074e-08	0
Cc1cc(C2CCCCC2)n(O)c(=O)c1.NCCO	CICLOPIROX OLAMINE	Inactive	-1.41582	0	3.04704e-06	0
CCCCCCCCCCCCC[N+](C)(C)Cc1ccccc1.O.[Cl-]	BENZALKONIUM CHLORIDE HYDRATE	Inactive	-1.00039	0	4.41937e-06	0
C=C1c2cccc(O)c2C(=O)C2=C(O)C3(O)C(=O)C(C(N)=O)=C(O)C(N(C)C)C3C(O)C12.Cl	METHACYCLINE HYDROCHLORIDE	Inactive	-1.5812	0	7.22268e-06	0
CC(=O)O[Hg]c1ccccc1	PHENYLMERCURIC ACETATE	Inactive	-2.37037	0	3.82423e-09	0
CN(C)C1C(O)=C(C(N)=O)C(=O)C2(O)C(O)=C3C(=O)c4c(O)ccc(Cl)c4C(O)C3CC12.Cl	DEMECLOCYCLINE HYDROCHLORIDE	Inactive	-1.36917	0	1.40803e-06	0
CC(=O)Oc1ccc(Cl)c2cccnc12	CHLOROACETOXYQUINOLINE	Inactive	-1.21474	0	1.33241e-05	0
CN(C)C1C(O)=C(C(N)=O)C(=O)C2(O)C(O)=C3C(=O)c4c(O)cccc4C(C)(O)C3C(O)C12.Cl	OXYTETRACYCLINE	Inactive	-1.30262	0	3.81419e-06	0
CN(C)C1C(O)=C(C(N)=O)C(=O)C2(O)C(O)=C3C(=O)c4c(O)ccc(Cl)c4C(C)(O)C3CC12.Cl	CHLORTETRACYCLINE HYDROCHLORIDE	Inactive	-1.32881	0	2.96502e-06	0
CC1c2cccc(O)c2C(=O)C2=C(O)C3(O)C(=O)C(C(N)=O)=C(O)C(N(C)C)C3C(O)C21.Cl	DOXYCYCLINE HYDROCHLORIDE	Inactive	-1.9813	0	1.58009e-06	0
CN(C)c1ccc(O)c2c1CC1CC3C(N(C)C)C(O)=C(C(N)=O)C(=O)C3(O)C(O)=C1C2=O.Cl	MINOCYCLINE HYDROCHLORIDE	Inactive	-1.9978	0	9.16971e-07	0
CNC1C(OC2C(OC3C(O)C(O)C(NC(=N)N)C(O)C3NC(=N)N)OC(C)C2(O)CO)OC(CO)C(O)C1O.O=S(=O)(O)O	DIHYDROSTREPTOMYCIN SESQUISULFATE [5mM/10% aq DMSO]	Inactive	-1.51204	0	1.97313e-07	0
COC1(NC(=O)Cc2cccs2)C(=O)N2C(C(=O)[O-])=C(COC(N)=O)CSC21.[Na+]	CEFOXITIN SODIUM	Inactive	-1.52532	0	6.16355e-09	0
CCCCCCCCCCCCCCCC[n+]1ccccc1.[Cl-]	CETYLPYRIDINIUM CHLORIDE	Inactive	-1.13649	0	4.5847e-08	0
CCC=C(C(=O)NC1C(=O)N2C(C(=O)OCOC(=O)C(C)(C)C)=C(COC(N)=O)CSC12)c1csc(N)n1.Cl	CEFCAPENE PIVOXIL HYDROCHLORIDE	Inactive	-1.41743	0	1.22397e-07	0
Cc1ccc(S(=O)(=O)O)cc1.NC1CCN(c2nc3c(cc2F)c(=O)c(C(=O)O)cn3-c2ccc(F)cc2F)C1.O	TOSUFLOXACIN TOLUENESULFONATE HYDRATE	Inactive	-1.13468	0	0.000168458	0
CCCCCCCCCCCCCCCC[N+](C)(C)Cc1ccccc1.[Cl-]	CETALKONIUM CHLORIDE	Inactive	-0.999936	0	4.52524e-06	0
O=S(=O)(O)O.Oc1cccc2cccnc12	OXYQUINOLINE HEMISULFATE	Inactive	-1.89208	0	9.61705e-07	0
CC1(C)SC2C(NC(=O)C(NC(=O)N3CCNC3=O)c3ccccc3)C(=O)N2C1C(=O)[O-].[Na+]	AZLOCILLIN SODIUM	Inactive	-1.27776	0	8.2352e-07	0
CC(O)C(=O)O.CCOc1ccc2nc3cc(N)ccc3c(N)c2c1	ETHACRIDINE LACTATE	Inactive	-1.69567	0	2.4383e-06	0
O=C(O)C=CC(=O)O.OCCOCCN1CCN(C2=Nc3ccccc3Sc3ccccc32)CC1	QUETIAPINE FUMARATE	Inactive	-1.70614	0	2.15272e-08	0
Cl.OC(c1cc(C(F)(F)F)nc2c(C(F)(F)F)cccc12)C1CCCCN1	MEFLOQUINE HYDROCHLORIDE	Inactive	-1.00028	0	5.17027e-06	0
CC(O)C1C(=O)N2C(C(=O)[O-])=C(SC3Cn4cnc[n+]4C3)C(C)C12	BIAPENEM	Inactive	-2.38615	0	4.91927e-12	0
Cn1nnnc1SCC1=C(C(=O)[O-])N2C(=O)C(NC(=O)C(OC=O)c3ccccc3)C2SC1.[Na+]	CEFAMANDOLE NAFATE	Inactive	-1.34556	0	3.18835e-09	0
COC1C(O)CC(=O)OC(C)CC=CC=CC(O)C(C)CC(CC=O)C1OC1OC(C)C(OC2CC(C)(O)C(OC(=O)CC(C)C)C(C)O2)C(N(C)C)C1O	KITASAMYCINS [A1 shown]	Inactive	-0.99977	0	0.000840151	0
Oc1ccc(Cl)c2cccnc12	CLOXYQUIN	Inactive	-1.39498	0	1.72039e-06	0
Cc1cc(O)cc(C)c1Cl	CHLOROXYLENOL	Inactive	-2.35842	0	8.62892e-10	0
CCCCCCc1ccc(O)cc1O	HEXYLRESORCINOL	Inactive	-1.54408	0	2.81468e-07	0
Nc1ccc2cc3ccc(N)cc3nc2c1.O=S(=O)(O)O	PROFLAVINE HEMISULFATE	Inactive	-2.25295	0	8.21273e-08	0
CN(C)C(=S)SSC(=S)N(C)C	THIRAM	Inactive	-1.65192	0	2.09892e-09	0
C1CCC(C(CC2CCCCN2)C2CCCCC2)CC1.O=C(O)C=CC(=O)O	PERHEXILINE MALEATE	Inactive	-1.66001	0	8.28454e-07	0
Cc1ccc2c(Br)cc(Br)c(OC(=O)c3ccccc3)c2n1	BROXALDINE	Inactive	-1.57786	0	8.40493e-08	0
COc1ccccc1OCCNCC(O)COc1cccc2[nH]c3ccccc3c12.O=P(O)(O)O	CARVEDILOL PHOSPHATE	Inactive	-1.00008	0	9.07022e-06	0
O=C(Nc1ccccc1)c1ccccc1O	SALICYLANILIDE	Inactive	-1.8407	0	2.77133e-07	0
Nc1nc(F)nc2c1ncn2C1OC(COP(=O)(O)O)C(O)C1O	FLUDARABINE PHOSPHATE	Inactive	-2.336	0	2.18011e-09	0
CCCCCCCCCCCCCCCC(=O)OCC(NC(=O)C(Cl)Cl)C(O)c1ccc([N+](=O)[O-])cc1	CHLORAMPHENICOL PALMITATE	Inactive	-0.999886	0	1.14389e-05	0
O=C(Nc1cc(Cl)cc(Cl)c1O)c1c(O)c(Cl)cc(Cl)c1Cl	OXYCLOZANIDE	Inactive	-1.59715	0	3.53863e-07	0
IC(I)I	IODOFORM	Inactive	-3.39401	0	6.69856e-23	0
CC1(C)SC2C(NC(=O)Cc3ccccc3)C(=O)N2C1C(=O)[O-].[K+]	PENICILLIN G POTASSIUM	Inactive	-1.72724	0	1.46734e-08	0
O=S(=O)([O-])c1cc(I)c(O)c2ncccc12.[Na+]	CHINIOFON	Inactive	-1.64719	0	1.93274e-08	0
CCCCCCc1ccc(O)cc1O.Nc1c2ccccc2nc2ccccc12	ACRISORCIN	Inactive	-1.32967	0	1.09207e-05	0
CC1(C)SC2C(NC(=O)COc3ccccc3)C(=O)N2C1C(=O)[O-].[K+]	PENICILLIN V POTASSIUM	Inactive	-1.62266	0	1.09505e-08	0
S=C=NCc1ccccc1	BENZYL ISOTHIOCYANATE	Inactive	-2.52283	0	1.38582e-10	0
Cl.N=C(NN=Cc1ccc(Cl)cc1)NN=Cc1ccc(Cl)cc1	ROBENIDINE HYDROCHLORIDE	Inactive	-1.3746	0	2.26236e-06	0
NC(=O)c1cc[n+](CC2=C(C(=O)[O-])N3C(=O)C(NC(=O)Cc4cccs4)C3SC2)cc1	CEFALONIUM	Inactive	-1.64745	0	1.77838e-09	0
CCC(=C(c1ccccc1)c1ccc(OCCN(C)C)cc1)c1ccccc1.O=C(O)CC(O)(CC(=O)O)C(=O)O	TAMOXIFEN CITRATE	Inactive	-1.87247	0	5.56092e-08	0
C[n+]1c2cc(N)ccc2cc2ccc(N)cc21.[Cl-]	ACRIFLAVINIUM HYDROCHLORIDE	Inactive	-1.29825	0	2.5411e-06	0
O=C(O)C(S)C(S)C(=O)O	SUCCIMER	Inactive	-2.44247	0	3.28146e-10	0
CCC1OC(=O)C(C)C(OC2CC(C)(OC)C(O)C(C)O2)C(C)C(OC2OC(C)CC(N(C)C)C2O)C(C)(O)CC(C)C(=O)C(C)C(O)C1(C)O.CCCCCCCCCCCCCCCCCC(=O)O	ERYTHROMYCIN STEARATE	Inactive	-0.901297	0	0.000770604	0
CCCCCCCCC=CCCCCCCCC(=O)[O-].[NH3+]CCO	ETHANOLAMINE OLEATE	Inactive	-2.8732	0	2.28213e-12	0
CN(C)C(CCOc1cccc2ccccc12)c1ccccc1.Cl	DAPOXETINE HYDROCHLORIDE	Inactive	-1.53836	0	4.1925e-07	0
CCCCCc1c2c(cc(O)c1C(=O)O)OC(=O)c1c(cc(OC)cc1C(=O)CCCC)O2	LOBARIC ACID	Inactive	-2.16749	0	4.84576e-09	0
COc1c2ccccc2nc2occc12	DICTAMNINE	Inactive	-2.19228	0	3.09061e-08	0
COC1C(OC(N)=O)C(O)C(Oc2ccc3c([O-])c(NC(=O)c4ccc(O)c(CC=C(C)C)c4)c(=O)oc3c2C)OC1(C)C.[Na+]	NOVOBIOCIN SODIUM	Inactive	-1.18852	0	1.16572e-05	0
CCOC(=O)CCC(=O)OC1C(OC2C(C)C(OC3CC(C)(OC)C(O)C(C)O3)C(C)C(=O)OC(CC)C(C)(O)C(O)C(C)C(=O)C(C)CC2(C)O)OC(C)CC1N(C)C	ERYTHROMYCIN ETHYLSUCCINATE	Inactive	-0.988947	0	0.000463536	0
CN(C)CCCN1c2ccccc2Sc2ccc(C(F)(F)F)cc21.Cl	TRIFLUPROMAZINE HYDROCHLORIDE	Inactive	-1.44504	0	2.14573e-08	0
Oc1cc2c(cc1O)C1c3ccc(O)c(O)c3OCC1(O)C2	HAEMATOXYLIN	Inactive	-1.40125	0	7.2779e-07	0
COc1ccc(CC(N)C(=O)NC2C(CO)OC(n3cnc4c(N(C)C)ncnc43)C2O)cc1.Cl.Cl	PUROMYCIN DIHYDROCHLORIDE	Inactive	-1.00028	0	0.000151663	0
C=CC(C)(O)CCC1C(=C)CC(OC(C)=O)C2C(C)(C)CCCC12C	LARIXOL ACETATE	Inactive	-1.14662	0	3.69724e-05	0
CN(C)CCOc1ccc(C(=C(CCCl)c2ccccc2)c2ccccc2)cc1.O=C(O)CC(O)(CC(=O)O)C(=O)O	TOREMIFENE CITRATE	Inactive	-1.42876	0	1.73097e-06	0
CC(=O)OC12COC1CC(O)C1(C)C(=O)C(O)C3=C(C)C(OC(=O)C(O)C(NC(=O)OC(C)(C)C)c4ccccc4)CC(O)(C(OC(=O)c4ccccc4)C21)C3(C)C.O.O.O	DOCETAXEL	Inactive	-1.00025	0	0.00020353	0
CN(C)CCC=C1c2ccccc2Sc2ccc(Cl)cc21.Cl	CHLORPROTHIXENE HYDROCHLORIDE	Inactive	-1.65527	0	9.65662e-09	0
CC1(C)CCC2(C(=O)O)CCC3(C)C(=CCC4C5(C)CCC(O)C(C)(CO)C5CCC43C)C2C1	HEDERAGENIN	Inactive	-0.908781	0	0.000611762	0
Oc1c(Cl)c(Cl)c(Cl)c(Cl)c1Cl	PENTACHLOROPHENOL	Inactive	-1.75831	0	7.03801e-08	0
Clc1ccc(C(Cn2ccnc2)OCc2c(Cl)cccc2Cl)c(Cl)c1.O=[N+]([O-])O	ISOCONAZOLE NITRATE	Inactive	-0.577458	0	0.000654223	0
CC=C(C)C(=O)OC1C(OC(C)=O)C2(CO)C(O)CC3(C)C(=CCC4C5(C)CCC(OC6OC(C(=O)O)C(OC7OC(CO)C(O)C(O)C7O)C(O)C6OC6OC(CO)C(O)C(O)C6O)C(C)(CO)C5CCC43C)C2CC1(C)C	ESCIN	Inactive	-1.09918	0	1.57662e-05	0
CC(C)(O)c1ccccc1CCC(SCC1(CC(=O)[O-])CC1)c1cccc(C=Cc2ccc3ccc(Cl)cc3n2)c1.[Na+]	MONTELUKAST SODIUM	Inactive	-1.04944	0	3.34169e-05	0
CCC(C)C(=O)OC1CC2(C)C(c3ccoc3)OC(=O)CC23OC2(C)OC34C(OC(C)=O)C3(O)C(OC(=O)C5(C)OC5C)C5(C)CC3(O)C(C)(C5CC(=O)OC)C14O2	UTILIN	Inactive	-0.999927	0	5.98064e-05	0
COc1cc(O)cc(O)c1C(=O)c1ccccc1	ISOCOTOIN	Inactive	-1.42107	0	7.3378e-06	0
CCCCC(CC)CCC(CC(C)C)OS(=O)(=O)[O-].[Na+]	SODIUM TETRADECYL SULFATE	Inactive	-2.43585	0	5.44072e-10	0
Cc1cc(O)ccc1Cl	CHLOROCRESOL	Inactive	-2.45714	0	4.3741e-12	0
CC1=CC(=O)C2=C(C)CCC3C(C)C(=O)OC3C12	LEUCODIN	Inactive	-1.81783	0	7.15336e-06	0
CCC(C)C(N)C1=NC(C(=O)NC(CC(C)C)C(=O)NC(CCC(=O)O)C(=O)NC(C(=O)NCCCCC2NC(=O)C(CC(N)=O)NC(=O)C(CC(=O)O)NC(=O)C(Cc3c[nH]cn3)NC(=O)C(Cc3ccccc3)NC(=O)C(C(C)CC)NC(=O)C(CCCN)NC2=O)C(C)CC)CS1	BACITRACIN	Inactive	-1.26738	0	2.58176e-07	0
Cc1c2oc3c(C)ccc(C(=O)OC(C)C4NC(=O)C(C(C)C)N(C)C(=O)CN(C)C(=O)C5CCCN5C(=O)C(C(C)C)NC4=O)c3nc-2c(C(=O)OC(C)C2NC(=O)C(C(C)C)N(C)C(=O)CN(C)C(=O)C3CCCN3C(=O)C(C(C)C)NC2=O)c(N)c1=O	DACTINOMYCIN	Inactive	-1.00212	0	7.15757e-05	0
CC1=CC2C(C(C)C)CCC(C)(O)C2CC1	CADIN-4-EN-10-OL	Inactive	-1.64823	0	8.62759e-05	0
CC1=CC(=O)c2c(O)cccc2C1=O	PLUMBAGIN	Inactive	-0.999937	0	0.000461712	0
CCOc1ccc(Cc2nccc3cc(OCC)c(OCC)cc23)cc1OCC.Cl	ETHAVERINE HYDROCHLORIDE	Inactive	-1.9681	0	2.62127e-08	0
CN(C)CCN(Cc1ccccc1)c1ccccn1.O=C(O)CC(O)(CC(=O)O)C(=O)O	TRIPELENNAMINE CITRATE	Inactive	-1.89428	0	1.21524e-09	0
Oc1ccc2ccccc2c1	beta-NAPHTHOL	Inactive	-2.66256	0	3.56226e-10	0
CN(C)CCCN1c2ccccc2Sc2ccc(Cl)cc21.Cl	CHLORPROMAZINE HYDROCHLORIDE	Inactive	-1.59879	0	6.5836e-09	0
COc1cc(O)c2c(=O)c(OC)c(-c3ccc(OC)c(OC)c3)oc2c1	RETUSIN	Inactive	-1.1751	0	6.83779e-06	0
CCCCCC(=O)Cc1cc(O)cc(O)c1C(=O)Oc1cc(CC(=O)CCCCC)c(C(=O)O)c(OC)c1	ARTHONIOIC ACID	Inactive	-1.92885	0	6.64999e-08	0
COc1ccccc1-c1cc(=O)c2c(OC)cccc2o1	5,2'-DIMETHOXYFLAVONE	Inactive	-0.999857	0	0.000100651	0
CCC(=O)Oc1ccc2c(c1)CCC1C2CCC2(C)C1CC(OC(=O)CC)C2OC(=O)CC	ESTRIOL TRIPROPIONATE	Inactive	-1.00032	0	0.000274314	0
NCC1OC(OC2C(N)CC(N)C(O)C2OC2OC(CO)C(O)C2O)C(N)C(O)C1O.O=S(=O)(O)O	RIBOSTAMYCIN SULFATE	Inactive	-1.52596	0	3.12277e-06	0
CC1=CC(=O)c2ccccc2C1=O	MENADIONE	Inactive	-1.51529	0	7.53769e-06	0
CNC(C)C1CCC(N)C(OC2C(N)CC(N)C(OC3OCC(C)(O)C(NC)C3O)C2O)O1.O=S(=O)(O)O	GENTAMICIN SULFATE	Inactive	-0.990176	0	9.52407e-05	0
CN(C)CCOC(C)(c1ccccc1)c1ccccn1.O=C(O)CCC(=O)O	DOXYLAMINE SUCCINATE	Inactive	-1.3331	0	6.17991e-07	0
O=C1C=CC(=O)c2c(O)cccc21	JUGLONE	Inactive	-1.00028	0	3.40472e-05	0
COc1cc2c(cc1OC)C1C(=O)c3ccc4oc(C(C)C)cc4c3OC1CO2	ISOROTENONE	Inactive	-1.00023	0	5.1843e-05	0
CCOc1nc2cccc(C(=O)OC(C)OC(=O)OC3CCCCC3)c2n1Cc1ccc(-c2ccccc2-c2nnn[nH]2)cc1	CANDESARTAN CILEXTIL	Inactive	-0.999736	0	8.9805e-06	0
COc1cc(C=Cc2ccc(O)cc2)cc(OC)c1	PTEROSTILBENE	Inactive	-1.65486	0	1.22071e-06	0
CC(C)=CCC1=C(O)C(=O)c2ccccc2C1=O	LAPACHOL	Inactive	-1.54015	0	3.02674e-06	0
COc1cc(C)c(C=CC=CC=CC=CC(=O)O)c(C)c1C	ACITRETIN	Inactive	-0.999723	0	7.66101e-05	0
C=CCOC(Cn1ccnc1)c1ccc(Cl)cc1Cl.O=S(=O)(O)O	ENILCONAZOLE SULFATE	Inactive	-1.19346	0	3.01733e-06	0
CC(=O)OCC1=C(C(=O)[O-])N2C(=O)C(NC(=O)CSc3ccncc3)C2SC1.[Na+]	CEPHAPIRIN SODIUM	Inactive	-1.78275	0	1.29106e-09	0
CC1(C)C(=O)C=CC2(C)C1CC(O)C1(C)C2CCC2(C)C(c3ccoc3)OC(=O)C3OC321	DEACETYLGEDUNIN	Inactive	-1.00026	0	0.000374719	0
C#CCCCCCCCCCCCC(O)CC(O)CO	AVOCADYNE	Inactive	-2.05445	0	3.82229e-08	0
O=C(OC1Cc2c(O)cc(O)cc2OC1c1cc(O)c(O)c(O)c1)c1cc(O)c(O)c(O)c1	EPIGALLOCATECHIN-3-MONOGALLATE	Inactive	-1.38645	0	1.25128e-06	0
O=[N+]([O-])c1ccc(O)c([N+](=O)[O-])c1	2,4-DINITROPHENOL	Inactive	-2.28883	0	2.61007e-10	0
COc1ccc(C=CC(=O)c2ccc(O)cc2O)cc1	2',4'-DIHYDROXY-4-METHOXYCHALCONE	Inactive	-1.00024	0	0.000841655	0
CNc1ccccc1C(=O)O	N-METHYLANTHRANILIC ACID	Inactive	-1.45191	0	3.21499e-08	0
CC(C)C(=O)Oc1ccc(CO)cc1C(CCN(C(C)C)C(C)C)c1ccccc1.O=C(O)C=CC(=O)O	FESOTERODINE FUMARATE	Inactive	-1.58424	0	9.41544e-07	0
CCN(CC)C(C)CN1c2ccccc2Sc2ccccc21.Cl	ETHOPROPAZINE HYDROCHLORIDE	Inactive	-1.5242	0	6.79867e-10	0
COc1c2ccoc2c(OC)c2oc(=O)ccc12	ISOPIMPINELLIN	Inactive	-1.86554	0	1.3658e-06	0
N#Cc1c(Cl)c(Cl)c(Cl)c(C#N)c1Cl	CHLOROTHALONIL	Inactive	-1.7801	0	4.94611e-08	0
CCCC1CC(C(=O)NC(C(C)Cl)C2OC(SC)C(O)C(O)C2O)N(C)C1.Cl	CLINDAMYCIN HYDROCHLORIDE	Inactive	-1.61033	0	9.80511e-08	0
COc1cc(OC)c2c(c1)OC(c1ccccc1)CC2=O	ALPINETIN METHYL ETHER	Inactive	-1.35808	0	1.08566e-05	0
O=C(OCc1ccccc1)c1cccnc1	BENZYL NICOTINATE	Inactive	-1.64114	0	1.15862e-07	0
CC(Cc1cccc(C(F)(F)F)c1)NCCOC(=O)c1ccccc1.Cl	BENFLUOREX HYDROCHLORIDE	Inactive	-0.99983	0	3.65493e-06	0
COC(C)(C)CCCC(C)CC=CC(C)=CC(=O)OC(C)C	METHOPRENE (S)	Inactive	-0.999801	0	1.96394e-05	0
C=C1C(CO)C(O)CC1n1cnc2c(=O)[nH]c(N)nc21.O	ENTECAVIR MONOHYDRATE	Inactive	-2.33831	0	7.63956e-09	0
CN(C)CCC=C1c2ccccc2C=Cc2ccccc21.Cl	CYCLOBENZAPRINE HYDROCHLORIDE	Inactive	-1.30371	0	2.14357e-07	0
CCCCCCCCCCCC(CC1OC(=O)C1CCCCCC)OC(=O)C(CC(C)C)NC=O	ORLISTAT	Inactive	-1.91055	0	4.09464e-08	0
C=C(C)C1CCC2(C)CCC3(C)C(CCC4C5(C)CCC(OC(C)=O)C(C)(C)C5CCC43C)C12	LUPEOL ACETATE	Inactive	-0.873056	0	0.000543047	0
Cc1nc(-c2ccc(OCC(C)C)c(C#N)c2)sc1C(=O)O	FEBUXOSTAT	Inactive	-1.55613	0	1.01876e-05	0
c1ccc2c(c1)[nH]c1cnccc12	NORHARMAN	Inactive	-1.52169	0	2.47054e-07	0
CCC(=O)OCC(=O)C1(OC(=O)CC)C(C)CC2C3CCC4=CC(=O)C=CC4(C)C3(F)C(O)CC21C	BETAMETHASONE 17,21-DIPROPIONATE	Inactive	-1.4521	0	4.77965e-05	0
N=C1NC(=O)N2CC12	IMEXON	Inactive	-1.62943	0	6.61844e-09	0
CC(=O)Oc1ccc(C=Cc2cc(OC(C)=O)cc(OC(C)=O)c2)cc1	TRIACETYLRESVERATROL	Inactive	-1.87569	0	7.292e-08	0
CN(Cc1cc(Br)cc(Br)c1N)C1CCCCC1.Cl	BROMHEXINE HYDROCHLORIDE	Inactive	-1.81938	0	1.7248e-08	0
COc1ccc(-c2cc(=O)c3c(OC)c(OC)c(OC)c(OC)c3o2)cc1OC	NOBILETIN	Inactive	-1.04111	0	4.0191e-06	0
O=C(O)CCCCCCCCCCCCC1C=CCC1	CHAULMOOGRIC ACID	Inactive	-2.33979	0	1.25772e-09	0
O=C(O)CCc1nc2ccccc2[nH]1	PROCODAZOLE	Inactive	-2.3077	0	6.32097e-11	0
Cc1ccc(-c2nc3ccc(C)cn3c2CC(=O)N(C)C)cc1	ZOLPIDEM	Inactive	-1.49714	0	3.8595e-06	0
COc1cc(NC(C)CCCN)c2ncccc2c1.O=P(O)(O)O.O=P(O)(O)O	PRIMAQUINE PHOSPHATE	Inactive	-1.92263	0	1.03391e-07	0
CC(CN1c2ccccc2Sc2ccccc21)N(C)C.Cl	PROMETHAZINE HYDROCHLORIDE	Inactive	-2.01239	0	2.51128e-10	0
O=C([O-])CCCc1ccccc1.[Na+]	SODIUM PHENYLBUTYRATE	Inactive	-2.42985	0	3.18073e-12	0
CNC(=O)Oc1ccc2c(c1)C1(C)CCN(C)C1N2C.O=S(=O)(O)O	PHYSOSTIGMINE SULFATE	Inactive	-1.37817	0	1.59747e-06	0
COc1ccc2c(c1)OCC(Cc1ccc(OC)c(O)c1)C2=O	DEOXYSAPPANONE B 7,4'-DIMETHYL ETHER	Inactive	-1.40835	0	3.7934e-06	0
O=c1oc2c(O)c(O)cc3c(=O)oc4c(O)c(O)cc1c4c23	ELLAGIC ACID	Inactive	-1.00004	0	0.000273974	0
CCCOc1ccc(C(=O)OCCN(CC)CC)cc1N.Cl	PROPARACAINE HYDROCHLORIDE	Inactive	-1.41093	0	4.98699e-08	0
CC(=O)C1C(=O)C=C(C)OC1=O	DEHYDROACETIC ACID	Inactive	-1.00037	0	0.000300541	0
CC(=O)O.Cc1c(-c2ccc(O)cc2)n(Cc2ccc(OCCN3CCCCCC3)cc2)c2ccc(O)cc12	BAZEDOXIFENE ACETATE	Inactive	-0.999762	0	4.74598e-05	0
O=c1n(Cl)c(=O)n(Cl)c(=O)n1Cl	SYMCLOSENE	Inactive	-1.45632	0	5.34987e-07	0
COc1c(O)cccc1O	2-METHOXYRESORCINOL	Inactive	-1.51477	0	1.35606e-08	0
CC(C)CCCC(C)C1CCC2C3CC(=O)C4CC(O)CCC4(C)C3CCC12C	5alpha-CHOLESTAN-3beta-OL-6-ONE	Inactive	-1.00006	0	0.000431723	0
CN1CCN(CCCN2c3ccccc3Sc3ccc(Cl)cc32)CC1.O=S(=O)(O)CCS(=O)(=O)O	PROCHLORPERAZINE EDISYLATE	Inactive	-1.00003	0	9.82491e-07	0
COc1cc(C=CC(=O)O)ccc1O	FERULIC ACID	Inactive	-1.09731	0	3.56161e-05	0
CCC(c1cccc(O)c1)C(C)CN(C)C.Cl	TAPENTADOL HYDROCHLORIDE	Inactive	-1.80464	0	2.09167e-07	0
C#CCCCCCCCCCCCC(O)CC(O)COC(C)=O	AVOCADYNE ACETATE	Inactive	-2.10221	0	2.84301e-08	0
CCCCCC1C(=O)OC(C)C(NC(=O)c2cccc(NC=O)c2O)C(=O)OC(C)C1OC(=O)CC(C)C	ANTIMYCIN A (A1 shown)	Inactive	-1.09177	0	2.21532e-05	0
CN1C(=O)C(O)N=C(c2ccccc2)c2cc(Cl)ccc21	TEMAZEPAM	Inactive	-1.00022	0	0.000117934	0
COc1cc2c(=O)c(-c3ccc4c(c3)OCO4)coc2c2c1OC(C)(C)C=C2	DURMILLONE	Inactive	-0.532086	0	0.000803598	0
COc1cccc(C(=O)c2ccccc2)c1	CEAROIN 3-METHYL ETHER	Inactive	-1.00026	0	9.77446e-05	0
Cl.NC(Cc1ccc(O)cc1)C(=O)O	TYROSINE HYDROCHLORIDE	Inactive	-2.80796	0	4.65635e-11	0
COc1ccc2c(=O)ccoc2c1	7-METHOXYCHROMONE	Inactive	-1.23001	0	5.31265e-05	0
O=c1c(-c2ccc(O)cc2)coc2c(C3OC(CO)C(O)C(O)C3O)c(O)ccc12	PUERARIN	Inactive	-0.898998	0	0.000619609	0
CCOC(=O)C(CCc1ccccc1)NC(C)C(=O)N1Cc2cc(OC)c(OC)cc2CC1C(=O)O.Cl	MOEXIPRIL HYDROCHLORIDE	Inactive	-1.0004	0	4.12498e-06	0
CCCCC(CC)COC(=O)c1ccccc1O	OCTISALATE	Inactive	-1.45739	0	1.1467e-07	0
COc1ccc(-c2coc3cc(OC)cc(OC)c3c2=O)cc1	5,7,4'-TRIMETHOXYISOFLAVONE	Inactive	-1.00029	0	4.14504e-06	0
CC1=CC2C(CC1=O)C2(C)C	2-CARENE-3-ONE	Inactive	-1.42484	0	5.5651e-05	0
O=C(O)c1ccc2c(c1)OCO2	PIPERONYLIC ACID	Inactive	-1.82552	0	9.57747e-10	0
CCCC(C)C1(CC)C(=O)N=C([S-])NC1=O.[Na+]	THIOPENTAL SODIUM	Inactive	-1.21279	0	9.9867e-08	0
CC(O)(CC(=O)O)CC(=O)O	MEGLUTOL	Inactive	-3.00679	0	1.94771e-12	0
COc1ccc(C(C)C(=O)c2ccc(O)cc2O)cc1	ANGOLENSIN (R)	Inactive	-0.999808	0	0.000167129	0
CCC(C)C(C(=O)OCC[N+](C)(CC)CC)c1ccccc1.[Br-]	VALETHAMATE BROMIDE	Inactive	-1.45754	0	4.2318e-07	0
CCCCCCCCCCCCCCCC(=O)OCC=C(C)C=CC=C(C)C=CC1=C(C)CCCC1(C)C	RETINYL PALMITATE	Inactive	-2.68339	0	7.44556e-10	0
Nc1nc2ncc(=O)[nH]c2c(=O)[nH]1	XANTHOPTERIN	Inactive	-1.9197	0	1.11052e-07	0
CC(CCC(=O)O)C1CCC2C3CCC4CC(O)CCC4(C)C3CC(O)C12C	DEOXYCHOLIC ACID	Inactive	-1.00029	0	0.000349332	0
CC(=O)NC(Cc1ccccc1)C(=O)O	AFALANINE	Inactive	-2.06175	0	2.46709e-09	0
CCN(CC)CCOc1ccc(C(=C(Cl)c2ccccc2)c2ccccc2)cc1.O=C(O)CC(O)(CC(=O)O)C(=O)O	CLOMIPHENE CITRATE	Inactive	-1.89027	0	5.90276e-08	0
COc1ccc(-n2nc(CCC(=O)N(C)O)cc2-c2ccc(Cl)cc2)cc1	TEPOXALIN	Inactive	-0.999603	0	0.000426331	0
COc1ccc(C(C)=O)c(O)c1	PAEONOL	Inactive	-2.04659	0	2.33275e-07	0
CC(C)c1cc2c(c(O)c1O)C1(C(=O)O)CCCC(C)(C)C1CC2	CARNOSIC ACID	Inactive	-1.59398	0	1.81604e-05	0
O=C([O-])c1ccccc1-c1c2cc(I)c(=O)c(I)c-2oc2c(I)c([O-])c(I)cc12.[Na+].[Na+]	ERYTHROSINE SODIUM	Inactive	-1.87026	0	1.15172e-08	0
COC1C(C(=O)O)OC(C)C(O)C1O.COC1OC(C(=O)O)C(O)C(O)C1O	ALGINIC ACID [Mol Wt ~200,000; monomers shown]	Inactive	-2.08358	0	4.57605e-09	0
CC12CCC3C(CCC4CC(=O)CCC43C)C1CCC2=O	5alpha-ANDROSTAN-3,17-DIONE	Inactive	-1.42453	0	7.47615e-05	0
CC(C)(C)NCC(O)COc1ccccc1C1CCCC1.O=S(=O)(O)O	PENBUTOLOL SULFATE	Inactive	-1.57729	0	1.23245e-06	0
CC(=O)c1c(O)cc(O)cc1O	PHLORACETOPHENONE	Inactive	-1.87389	0	7.27153e-08	0
CCCCCCCCCCCCCCCC(=O)OC1C(SC)OC(C(NC(=O)C2CC(CCC)CN2C)C(C)Cl)C(O)C1O.Cl	CLINDAMYCIN PALMITATE HYDROCHLORIDE	Inactive	-2.01285	0	1.30706e-07	0
CN1CCCCC1c1ccc(-c2cccnc2)nc1.Cl	ANABASAMINE HYDROCHLORIDE	Inactive	-1.49656	0	4.53102e-06	0
CC(C)NCC(O)c1ccc2ccccc2c1.Cl	PRONETALOL HYDROCHLORIDE	Inactive	-2.43463	0	9.79393e-11	0
CC(O)C(=O)[O-].[Na+]	SODIUM LACTATE	Inactive	-3.38037	0	1.28574e-13	0
CCC1OC(=O)CC(O)C(C)C(OC2OC(C)C(O)C(N(C)C)C2O)C(CCN2CC(C)CC(C)C2)CC(C)C(=O)C=CC(C)=CC1COC1OC(C)C(O)C(OC)C1OC	TILMICOSIN	Inactive	-0.999809	0	0.000340845	0
CC12CCC3C(CCC45OC4C(O)=C(C#N)CC35C)C1CCC2O	TRILOSTANE	Inactive	-1.16273	0	0.000103444	0
CC(=O)OC1CCC2(C)C(=CCC3C2CCC2(C)C(C(C)CCCC(C)C)CCC32)C1	CHOLESTERYL ACETATE	Inactive	-1.5866	0	6.11836e-05	0
CC(=O)Nc1ccc(S(=O)(=O)Nc2onc(C)c2C)cc1	SULFISOXAZOLE ACETYL	Inactive	-1.63114	0	3.83914e-07	0
COC(=O)c1c(C)cc(OC(=O)c2c(C)cc(O)c(C=O)c2O)c(C)c1O	ATRANORIN	Inactive	-1.00023	0	3.41023e-06	0
Cl.NCCCC(N)(C(=O)O)C(F)F.O	EFLORNITHINE HYDROCHLORIDE HYDRATE	Inactive	-1.74686	0	2.27359e-09	0
Cl.N=C(N)NCCCC(N)C(=O)O	ARGININE HYDROCHLORIDE	Inactive	-1.84627	0	3.05874e-10	0
COC(=O)Nc1nc2ccc(S(=O)c3ccccc3)cc2[nH]1	OXFENDAZOLE	Inactive	-1.76465	0	4.40217e-08	0
CC(=O)OC1CC23CC24CCC(OC2OCC(O)C(O)C2O)C(C)(C)C4CCC3C2(C)CC3OC4(CC(C)C3C12C)OC(O)C1(C)OC41	ACTEIN	Inactive	-0.999799	0	0.000538311	0
Cc1cc(O)cc(O)c1C(=O)O	ORSELLINIC ACID	Inactive	-2.93616	0	3.88656e-10	0
CC1=C2C(=COC(C)C2C)C(O)=C(C(=O)O)C1=O	CITRININ	Inactive	-2.13516	0	2.26364e-07	0
NC(CC(=O)N1CCn2c(nnc2C(F)(F)F)C1)Cc1cc(F)c(F)cc1F.O.O=P(O)(O)O	SITAGLIPTIN PHOSPHATE	Inactive	-1.74352	0	8.69425e-09	0
CCCC1CC(C(=O)NC(C(C)O)C2OC(SC)C(O)C(O)C2O)N(C)C1.Cl	LINCOMYCIN HYDROCHLORIDE	Inactive	-1.96276	0	1.24305e-08	0
CNCCCC12CCC(c3ccccc31)c1ccccc12.Cl	MAPROTILINE HYDROCHLORIDE	Inactive	-1.45943	0	5.58165e-07	0
COP(=O)(OC)C(O)C(Cl)(Cl)Cl	TRICHLORFON	Inactive	-1.06368	0	1.15843e-06	0
CN(C)CCCN1c2ccccc2CCc2ccc(Cl)cc21.Cl	CLOMIPRAMINE HYDROCHLORIDE	Inactive	-1.01152	0	1.5514e-06	0
Cl.N#Cc1ccc2[nH]cc(CCCCN3CCN(c4ccc5oc(C(N)=O)cc5c4)CC3)c2c1	VILAZODONE HYDROCHLORIDE	Inactive	-1.00004	0	8.04889e-05	0
COc1cc2c(cc1OC)Cc1cc(OC)c(OC)cc1Cc1cc(OC)c(OC)cc1C2	CYCLOVERATRYLENE	Inactive	-1.68825	0	1.78032e-07	0
COC(=O)CC1C2(C)CC34OC5(C)OC6(C7C(=C(O)C(C)C)C(=O)OC(c8ccoc8)C7(C)C(OC(C)=O)C(OC(C)=O)C6(O5)C13C)C(OC(C)=O)C4(O)C2OC(=O)C(C)C	BUSSEIN	Inactive	-1.48932	0	2.39235e-06	0
Cc1cc(OC(=O)c2c(C)cc(O)cc2O)cc(O)c1C(=O)O	LECANORIC ACID	Inactive	-1.63181	0	7.04884e-07	0
NNCCc1ccccc1.O=S(=O)(O)O	PHENELZINE SULFATE	Inactive	-2.13869	0	1.44178e-07	0
Cc1ccc(C(=CCN2CCCC2)c2ccccn2)cc1.Cl	TRIPROLIDINE HYDROCHLORIDE	Inactive	-1.25599	0	1.74071e-06	0
Nc1ccccc1C(=O)CC(N)C(=O)O	KYNURENINE	Inactive	-1.36123	0	1.52028e-06	0
COc1cccc(-c2cc(=O)c3cc(OC)ccc3o2)c1	6,3'-DIMETHOXYFLAVONE	Inactive	-1.06998	0	3.30367e-05	0
O=C1c2c(O)cccc2C(C2OC(CO)C(O)C(O)C2O)c2cc(CO)cc(O)c21	ALOIN	Inactive	-1.87328	0	9.01294e-07	0
CCC=CCC1=C(C)CCC1=O	JASMONE	Inactive	-2.45475	0	1.00173e-08	0
CC(=O)OC1(C(C)=O)CCC2C3CC(C)C4=CC(=O)CCC4(C)C3CCC21C	MEDROXYPROGESTERONE ACETATE	Inactive	-1.93437	0	3.16891e-06	0
CCC(C=CC(C)C1CCC2C3CCC4=CC(=O)CCC4(C)C3CCC12C)C(C)C	STIGMASTA-4,22-DIEN-3-ONE	Inactive	-1.11395	0	6.52224e-05	0
CCCCCNC(=N)NN=Cc1c[nH]c2ccc(OC)cc12.O=C(O)C=CC(=O)O	TEGASEROD MALEATE	Inactive	-1.86882	0	4.86717e-09	0
COC(=O)Nc1nc2ccc(Sc3ccccc3)cc2[nH]1	FENBENDAZOLE	Inactive	-1.74165	0	2.10975e-08	0
CCNC(=O)C=Cc1cccc(Br)c1	CINROMIDE	Inactive	-0.999747	0	2.43628e-06	0
Cl.NCCc1c[nH]c2ccc(O)cc12	SEROTONIN HYDROCHLORIDE	Inactive	-2.0215	0	2.43967e-09	0
CCCCCCCCC(=O)O	PELARGONIC ACID	Inactive	-1.80799	0	3.06276e-08	0
CCN(CCCc1ccccc1)CCCc1ccccc1.O=C(O)CC(O)(CC(=O)O)C(=O)O	ALVERINE CITRATE	Inactive	-2.65111	0	1.60416e-11	0
CCCCOc1ccc(C(=O)CCN2CCCCC2)cc1.Cl	DYCLONINE HYDROCHLORIDE	Inactive	-2.00893	0	5.86832e-09	0
OCC(O)C(O)CO	ERYTHRITOL	Inactive	-2.33259	0	8.10588e-10	0
CCCCCCCCCCCCCCCC(=O)OCC(O)C1OC(=O)C(O)=C1O	ASCORBYL PALMITATE	Inactive	-2.63176	0	1.61991e-09	0
CCC1(C2=NCCN2)Cc2ccccc2O1.Cl	EFAROXAN HYDROCHLORIDE	Inactive	-2.17901	0	1.70004e-08	0
CC=Cc1ccc2c(c1)OCO2	ISOSAFROLE	Inactive	-1.21303	0	6.80082e-07	0
CCN(CC)CCOC(=O)C(c1ccccc1)C1CCCCC1.Cl	DROFENINE HYDROCHLORIDE	Inactive	-1.42096	0	1.00922e-06	0
CC(C)=CCc1c2c(c3occ(-c4ccc(O)cc4)c(=O)c3c1O)C=CC(C)(C)O2	OSAJIN	Inactive	-0.935956	0	0.0010117	0
CCN(CC)Cc1ccc(Nc2ccnc3cc(Cl)ccc23)cc1O.Cl.Cl	AMODIAQUINE DIHYDROCHLORIDE	Inactive	-1.00009	0	3.26909e-05	0
CC(=O)O.N=C(N)NN=Cc1c(Cl)cccc1Cl	GUANABENZ ACETATE	Inactive	-0.999905	0	3.89339e-06	0
COC1=CC(=O)c2ccccc2C1=O	LAWSONE METHYL ETHER	Inactive	-1.00031	0	5.45099e-05	0
C=CCCCCCCCCC(=O)[O-].C=CCCCCCCCCC(=O)[O-].[Zn+2]	ZINC UNDECYLENATE [4mM]	Inactive	-3.57211	0	7.93017e-16	0
COc1cc2occc2c2oc(=O)ccc12	ISOBERGAPTEN	Inactive	-1.99847	0	7.86112e-07	0
CN(C)CCCN1c2ccccc2Sc2ccccc21.Cl	PROMAZINE HYDROCHLORIDE	Inactive	-1.70164	0	4.29308e-10	0
COc1cc2c(cc1OC)-c1cc3ccc(OC)c(OC)c3c[n+]1CC2.[Cl-]	PALMATINE CHLORIDE	Inactive	-1.39908	0	2.47239e-06	0
CCC1(CC)C(=O)NC(=O)NC1=O	BARBITAL	Inactive	-1.71324	0	2.75104e-08	0
CN(C)C(=O)Oc1cccc([N+](C)(C)C)c1.COS(=O)(=O)[O-]	NEOSTIGMINE METHYLSULFATE	Inactive	-1.5763	0	8.53056e-07	0
O=C([O-])C(O)C(O)C(O)C(O)CO.[Na+]	SODIUM GLUCONATE	Inactive	-2.75215	0	2.91652e-10	0
CC(=O)Nc1ccc(OC(C)=O)cc1	DIACETAMATE	Inactive	-2.46581	0	1.33296e-10	0
O.O=C(O)C1C(O)CCC2CN3CCc4c([nH]c5ccccc45)C3CC21	YOHIMBIC ACID HYDRATE	Inactive	-1.26976	0	5.88229e-06	0
COc1cc2c(c3ccccc13)OC(C)(C)C=C2	LAPACHENOL	Inactive	-1.00005	0	3.11435e-05	0
O=C1C=C(O)C(=O)c2ccccc21	LAWSONE	Inactive	-0.999938	0	5.71309e-05	0
O=C(O)c1cccc(C(=O)O)n1	DIPICOLINIC ACID	Inactive	-2.58337	0	2.03806e-13	0
CON=C1CC2(CC3CC(CC=C(C)CC(C)C=CC=C4COC5C(O)C(C)=CC(C(=O)O3)C45O)O2)OC(C(C)=CC(C)C)C1C	MOXIDECTIN	Inactive	-0.99346	0	0.000294665	0
COC1C(=O)C2(C)C(OC)CC3OCC3(OC(C)=O)C2C(OC(=O)c2ccccc2)C2(O)CC(OC(=O)C(O)C(NC(=O)OC(C)(C)C)c3ccccc3)C(C)=C1C2(C)C	CABAZITAXEL	Inactive	-1.43206	0	1.97109e-06	0
O=C(CCCCCCCC(=O)NCCO)NCCO	ADELMIDROL	Inactive	-1.0689	0	7.09459e-07	0
CC1OC(OC2C(O)C(O)C(O)C(O)C2O)C(N)CC1NC(=N)C(=O)O.Cl	KASUGAMYCIN HYDROCHLORIDE	Inactive	-1.00021	0	1.03496e-05	0
COc1ccc2c(c1)OC1c3ccc(OC)cc3OCC21	HOMOPTEROCARPIN	Inactive	-2.41326	0	2.70274e-10	0
[N-]=[N+]=CC(=O)OCC(N)C(=O)O	AZASERINE	Inactive	-1.79545	0	2.03188e-07	0
CCC(C)C(=O)OC1CC(O)C=C2C=CC(C)C(CCC(O)CC(O)CC(=O)[O-])C21.[Na+]	PRAVASTATIN SODIUM	Inactive	-2.30662	0	2.82077e-07	0
CC(C)CCCC(C)C1CCC2C3CCC4CC(=O)CCC4(C)C3CCC12C	CHOLESTAN-3-ONE	Inactive	-1.11228	0	0.000199366	0
C[Si](C)(C)O[Si](C)(C)O[Si](C)(C)C	DIMETHICONE (1%/ DMSO)	Inactive	-1.00048	0	8.99003e-05	0
O=c1c(O)c(-c2ccc(O)c(O)c2)oc2c(OC3OC(CO)C(O)C(O)C3O)c(O)cc(O)c12	GOSSYPIN	Inactive	-0.999726	0	7.45164e-05	0
CC1(C(=O)O)CCC2(C)CCC3(C)C(=CC(=O)C4C5(C)CCC(O)C(C)(C)C5CCC43C)C2C1	ENOXOLONE	Inactive	-1.23008	0	0.000187967	0
O=C(O)C=CC=Cc1ccccc1	JUAREZIC ACID	Inactive	-2.24618	0	1.08523e-08	0
COc1cc2nc(N3CCN(C(=O)C4CCCO4)CC3)nc(N)c2cc1OC.Cl	TERAZOSIN HYDROCHLORIDE	Inactive	-1.00012	0	5.73023e-05	0
CN(C)CCS	CAPTAMINE	Inactive	-3.06748	0	3.46844e-14	0
COc1c(O)cc(O)cc1O	IRETOL	Inactive	-1.69774	0	2.0781e-09	0
Cc1cc(O)c2c(c1)Cc1cccc(O)c1C2=O	CHRYSAROBIN	Inactive	-2.1765	0	7.57437e-07	0
CC1(C)CCC2(C)CCC3(C)C(=CCC4C5(C)CCC(OC(=O)c6ccccc6)C(C)(C)C5CCC43C)C2C1	beta-AMYRIN BENZOATE	Inactive	-1.2449	0	0.000170137	0
N=C(N)c1ccc(OCCCCCOc2ccc(C(=N)N)cc2)cc1.O=S(=O)(O)CCO.O=S(=O)(O)CCO	PENTAMIDINE ISETHIONATE	Inactive	-1.47336	0	1.34703e-05	0
COc1ccc2c(c1)[nH]c1c(C)nccc12	HARMINE	Inactive	-1.18239	0	9.21032e-07	0
COc1ccc(C=CC(=O)c2cc(O)ccc2O)cc1	2',5'-DIHYDROXY-4-METHOXYCHALCONE	Inactive	-1.00001	0	0.000266134	0
CC(=O)CCc1ccc(OC(C)=O)cc1	CUELURE	Inactive	-1.78328	0	8.35994e-08	0
C=CC(C)(O)CCC=C(C)CCC=C(C)C	NEROLIDOL	Inactive	-2.21277	0	5.97007e-08	0
CSCCC(NC(=O)C(Cc1c[nH]c2ccccc12)NC(=O)CCNC(=O)OC(C)(C)C)C(=O)NC(CC(=O)O)C(=O)NC(Cc1ccccc1)C(N)=O	PENTAGASTRIN	Inactive	-2.2265	0	7.99327e-10	0
CN(CC=Cc1ccccc1)Cc1cccc2ccccc12.Cl	NAFTIFINE HYDROCHLORIDE	Inactive	-2.00338	0	1.65655e-09	0
O=C(O)C(O)C(O)C(OC1OC(CO)C(O)C(O)C1O)C(O)CO	LACTOBIONIC ACID	Inactive	-2.06975	0	1.13332e-08	0
Cc1nccc2c1[nH]c1cc(O)ccc12	HARMOL	Inactive	-1.19474	0	1.10817e-06	0
CC(=O)O[PbH2]OC(C)=O	LEAD ACETATE	Inactive	-1.69183	0	4.21322e-07	0
COc1ccc2c(=O)cc(-c3ccccc3)oc2c1OC	7,8-DIMETHOXYFLAVONE	Inactive	-1.38949	0	4.18185e-06	0
CCC=CCC=CCC=CCC=CCC=CCCCC(=O)OCC	OMEGA-3-ACID ESTERS (EPA shown)	Inactive	-2.3473	0	3.22924e-11	0
C=CCc1ccc(OC)cc1	ESTRAGOLE	Inactive	-2.44054	0	2.64994e-10	0
O=c1c(O)cccc2cc(O)c(O)c(O)c12	PURPUROGALLIN	Inactive	-1.15517	0	1.59295e-05	0
C=CCc1ccccc1OCC(O)CNC(C)C.Cl	ALPRENOLOL HYDROCHLORIDE	Inactive	-1.89675	0	3.25604e-08	0
COC(=O)c1c(C)cc(OC)cc1O	SPARASSOL	Inactive	-1.31773	0	1.54828e-07	0
CCC(CCC(C)C1CCC2C3CCC4CC(O)CCC4(C)C3CCC12C)C(C)C	FUCOSTANOL	Inactive	-0.850252	0	0.00124274	0
O=C(C=Cc1ccc(O)cc1)c1ccccc1O	2',4-DIHYDROXYCHALCONE	Inactive	-1.28684	0	8.74096e-05	0
O=C(Nc1ccccc1)Nc1ccccc1	DIPHENYLUREA	Inactive	-1.94738	0	6.72463e-08	0
COc1ccc(-c2coc3cc(OC)ccc3c2=O)c(O)c1	7,4'-DIMETHOXY-2'-HYDROXY-ISOFLAVONE	Inactive	-1.00034	0	6.41085e-05	0
CC1=CC(=O)[N-]S(=O)(=O)O1.[K+]	ACESULFAME POTASSIUM	Inactive	-1.77272	0	2.1955e-07	0
O=P1(NCCCl)OCCCN1CCCl	IFOSFAMIDE	Inactive	-2.48659	0	4.96648e-09	0
COc1c2occc2cc2ccc(=O)oc12	METHOXSALEN	Inactive	-1.90859	0	2.07248e-06	0
Cl.NCCCC(=O)O	gamma-AMINOBUTYRIC ACID HYDROCHLORIDE	Inactive	-2.52582	0	3.01327e-11	0
CC(S)C(=O)NCC(=O)O	TIOPRONIN	Inactive	-2.06936	0	5.49848e-11	0
CCOc1ccc(Cc2cc(C3OC(CO)C(O)C(O)C3O)ccc2Cl)cc1	DAPAGLIFLOZIN	Inactive	-1.75159	0	3.63196e-07	0
COC1CC(OC2C(C)OC(OC3C(C)=CCC4CC(CC5(C=CC(C)C(C6CCCCC6)O5)O4)OC(=O)C4C=C(C)C(O)C5OCC(=CC=CC3C)C45O)CC2OC)OC(C)C1O	DORAMECTIN	Inactive	0.281912	1	0.00287709	0
COc1ccc(CC(=O)c2ccc(O)cc2O)cc1	ONONETIN	Inactive	-1.46887	0	4.12725e-06	0
CNCCC(Oc1cccc2ccccc12)c1cccs1.Cl	DULOXETINE HYDROCHLORIDE	Inactive	-1.34023	0	1.26971e-06	0
CN(C)CCCN1c2ccccc2CCc2ccccc21.Cl	IMIPRAMINE HYDROCHLORIDE	Inactive	-1.17445	0	8.59745e-08	0
CC1(O)CCOC(=O)C1	MEVALONIC ACID LACTONE	Inactive	-1.0425	0	4.4448e-05	0
CC1(C)C2CCC1(C)C(O)C2	BORNEOL	Inactive	-1.26197	0	9.77975e-05	0
COC1=C(CC=C(C)C)C(=O)c2ccccc2C1=O	LAPACHOL METHYL ETHER	Inactive	-0.950657	0	0.000388751	0
COc1cc(C=CC(=O)N2CCCCCCC2)cc(OC)c1OC	CINOCTRAMIDE	Inactive	-1.00029	0	0.000202958	0
CC(C)=CC1C(C(=O)O)C1(C)C	CHRYSANTHEMIC ACID	Inactive	-2.39566	0	2.95943e-08	0
COc1cc2c(cc1OC)C(=O)OC2	METAMECONINE	Inactive	-1.62638	0	1.55812e-07	0
CCOc1cc(C=O)ccc1O	ETHYL VANILLIN	Inactive	-1.47164	0	2.56996e-07	0
COc1cc(OC)c(OC)cc1C=O	ASARYLALDEHYDE	Inactive	-1.35965	0	1.1217e-07	0
O=C([O-])c1ccccc1-c1c2cc(Br)c(=O)cc-2oc2c([Hg]O)c([O-])c(Br)cc12.[Na+].[Na+]	MERBROMIN	Inactive	-1.23933	0	5.35451e-06	0
O=C(O)C1C(=CCO)OC2CC(=O)N21.[LiH]	CLAVULANATE LITHIUM	Inactive	-2.40593	0	1.42745e-09	0
CC12C=CC(=O)C=C1CCC1C2C(O)CC2(C)C1CCC2(O)C(=O)COC(=O)CCC(=O)O	PREDNISOLONE HEMISUCCINATE	Inactive	-1.82757	0	2.32135e-06	0
CCCCCCCCCCOc1cc2c(O)c(C(=O)OCC)cnc2cc1OCC	DECOQUINATE [5mM]	Inactive	-2.31312	0	5.11798e-10	0
CC1CCC2(OC1)OC1CC3C4CCC5CC(O)CCC5(C)C4CC(=O)C3(C)C1C2C	HECOGENIN	Inactive	-1.61936	0	4.76676e-05	0
CC(C)(Oc1ccc(C(=O)c2ccc(Cl)cc2)cc1)C(=O)O	FENOFIBRIC ACID	Inactive	-0.966669	0	0.000468943	0
CN(CCCl)CCCl	MECHLORETHAMINE	Inactive	-2.68853	0	8.52146e-11	0
OC1(c2ccc(Cl)c(C(F)(F)F)c2)CCN(CCCC(c2ccc(F)cc2)c2ccc(F)cc2)CC1	PENFLURIDOL	Inactive	-0.999984	0	0.000147146	0
CC(C)(O)C1CCC(C)(C2C(O)CC3(C)C4CC(OC5OC(CO)C(O)C(O)C5O)C5C(C)(C)C(OC6OCC(O)C(O)C6O)CCC56CC46CCC23C)O1	ASTRAGALOSIDE IV	Inactive	-0.510178	0	0.00172136	0
CC[n+]1c(-c2ccccc2)c2cc(N)ccc2c2ccc(N)cc21.[Br-]	HOMIDIUM BROMIDE	Inactive	-1.00018	0	9.11931e-05	0
CN1CCCC(n2nc(Cc3ccc(Cl)cc3)c3ccccc3c2=O)CC1.Cl	AZELASTINE HYDROCHLORIDE	Inactive	-1.05726	0	9.47757e-05	0
OCCSCCO	THIODIGLYCOL	Inactive	-2.46603	0	9.97357e-10	0
NCC1OC(OC2C(CO)OC(OC3C(O)C(N)CC(N)C3OC3OC(CO)C(O)C(O)C3N)C2O)C(N)C(O)C1O.O=S(=O)(O)O	PAROMOMYCIN SULFATE	Inactive	-1.17755	0	5.93491e-07	0
CC(CCC(=O)NCC(=O)O)C1CCC2C3C(O)CC4CC(O)CCC4(C)C3CC(O)C12C	GLYCOCHOLIC ACID	Inactive	-1.49987	0	5.25029e-05	0
O=C(O)c1ccc[n+]([O-])c1	OXINIACIC ACID	Inactive	-2.27515	0	2.03685e-11	0
COc1c(-c2ccccc2)oc2c(ccc3ccoc32)c1=O	KARANJIN	Inactive	-1.00005	0	0.000444738	0
COC(=O)NC(C(=O)NC(Cc1ccccc1)C(O)CN(Cc1ccc(-c2ccccn2)cc1)NC(=O)C(NC(=O)OC)C(C)(C)C)C(C)(C)C.O=S(=O)(O)O	ATAZANAVIR SULFATE	Inactive	-1.00016	0	2.08549e-05	0
O=C(c1cccnc1)N1CCOCC1	NICOPHOLINE	Inactive	-2.19151	0	1.19074e-10	0
O=C(C=Cc1ccccc1)c1ccc(O)cc1O	2',4'-DIHYDROXYCHALCONE	Inactive	-1.29017	0	4.14372e-05	0
CCOC(=O)c1c(C)cc(OC)cc1O	ETHYL EVERNINATE	Inactive	-1.90251	0	1.95522e-09	0
CCCc1ncc(C[n+]2ccccc2C)c(N)n1.[Cl-]	AMPROLIUM	Inactive	-1.12313	0	3.02829e-06	0
NC(CSCSCC(N)C(=O)O)C(=O)O	DJENKOLIC ACID	Inactive	-2.28016	0	1.54339e-11	0
Cl.O=C1CN2Cc3c(ccc(Cl)c3Cl)N=C2N1	ANAGRELIDE HYDROCHLORIDE	Inactive	-0.999923	0	8.55099e-06	0
CC(C)=CCCC(C)C1CCC2(C)C3=C(CCC12C)C1(C)CCC(O)C(C)(C)C1CC3	EUPHOL	Inactive	-0.999971	0	0.000662415	0
COc1cc(O)c2c(=O)cc(C)oc2c1CC=C(C)C	HETEROPEUCENIN METHYL ETHER	Inactive	-1.03767	0	8.33683e-05	0
CCCCOC(=O)CCCCCCC(=O)OCCCC	DIBUTYL SUBERATE	Inactive	-1.28964	0	8.83467e-08	0
OCC(O)C1OC2OC(C(Cl)(Cl)Cl)OC2C1O	CHLORALOSE	Inactive	-1.70306	0	1.28697e-07	0
CCCCc1oc2ccccc2c1C(=O)c1cc(I)c(OCCN(CC)CC)c(I)c1.Cl	AMIODARONE HYDROCHLORIDE	Inactive	-1.51394	0	4.37568e-08	0
Cl.Clc1ccc(Cn2c(CN3CCCC3)nc3ccccc32)cc1	CLEMIZOLE HYDROCHLORIDE	Inactive	-1.46313	0	4.15459e-06	0
C=C1CCC(=O)C(C)CCC2C1CC2(C)C	DIHYDROCARYOPHYLLEN-5-ONE	Inactive	-1.61153	0	3.29785e-05	0
CN(CCOc1ccc(CC2SC(=O)NC2=O)cc1)c1ccccn1.O=C(O)C=CC(=O)O	ROSIGLITAZONE MALEATE	Inactive	-1.3136	0	1.5243e-07	0
COc1ccc2c3c([nH]c2c1)C(C)=NCC3	HARMALINE	Inactive	-1.00011	0	0.000161659	0
CC#CCN1C(N2CCCC(N)C2)=NC2C1C(=O)N(Cc1nc(C)c3ccccc3n1)C(=O)N2C	LINAGLIPTIN	Inactive	-1.00004	0	7.31183e-05	0
CC1CCC2(C(=O)OC3OC(COC4OC(CO)C(OC5OC(C)C(O)C(O)C5O)C(O)C4O)C(O)C(O)C3O)CCC3(C)C(=CCC4C5(C)CC(O)C(O)C(C)(CO)C5CCC43C)C2C1C	ASIATICOSIDE	Inactive	-1.00447	0	0.000178749	0
CCC(C)C(N)C(=O)O	ISOLEUCINE (L)	Inactive	-1.69284	0	6.94374e-08	0
CC(=O)Nc1ncc([N+](=O)[O-])s1	NITHIAMIDE	Inactive	-1.00017	0	4.48226e-05	0
NS(=O)(=O)c1ccc(C(=O)O)cc1	CARZENIDE	Inactive	-1.56907	0	4.25346e-07	0
CC1CCC2(OC1)OC1CC3C4CCC5CC(O)CCC5(C)C4CCC3(C)C1C2C	SARSASAPOGENIN	Inactive	-0.766224	0	0.00127458	0
C[N+]1(C)C2CCC1CC(OC(=O)C(O)c1ccccc1)C2.[Br-]	HOMATROPINE METHYLBROMIDE	Inactive	-1.8155	0	6.56834e-08	0
COc1cc(OC)c2c(c1Cl)OC1(C2=O)C(O)=CC(=O)CC1C	GRISEOFULVIC ACID	Inactive	-0.99985	0	0.000539024	0
C=CC1(C)CC(=O)C2(O)C(C)(O1)C(O)C(O)C1C(C)(C)CCC(O)C12C	DESACETYLCOLFORSIN	Inactive	-1.00036	0	0.00117291	0
CC(=O)OC1CCC2(C)C(CCC3(C)C2C2OC2C24OC(=O)C5(CCC(C)C(C)C52)CCC34C)C1(C)C	11(12)-EPOXY-URSOLOLACTONE ACETATE	Inactive	-1.00017	0	0.00010708	0
NC(=O)c1cc([N+](=O)[O-])cc([N+](=O)[O-])c1	NITROMIDE	Inactive	-1.9525	0	5.66125e-09	0
CC(C)(O)C1C2OC(=O)C1C1(O)CC3OC34C(=O)OC2C14C	PICROTIN	Inactive	-0.848886	0	0.000666396	0
COc1ccc(O)c(C(C)(C)C)c1	BUTYLATED HYDROXYANISOLE	Inactive	-1.38273	0	7.61415e-06	0
CC(=O)Oc1ccc(O)cc1	4-ACETOXYPHENOL	Inactive	-1.31649	0	5.43617e-06	0
CNCc1ccccc1.Cl	N-METHYLBENZYLAMINE HYDROCHLORIDE	Inactive	-1.54354	0	7.31225e-08	0
O=S1(=O)OC(c2ccc(O)cc2)(c2ccc(O)cc2)c2ccccc21	PHENOLSULFONPHTHALEIN	Inactive	-1.00002	0	4.42626e-05	0
COc1c(C)c2c(c(O)c1CC=C(C)CCC(=O)OCCN1CCOCC1)C(=O)OC2	MYCOPHENOLATE MOFETIL	Inactive	-1.65604	0	6.59166e-06	0
CCCNCC(O)COc1ccccc1C(=O)CCc1ccccc1.Cl	PROPAFENONE HYDROCHLORIDE	Inactive	-1.61369	0	9.36101e-08	0
NC(Cc1cc(I)c(O)c(I)c1)C(=O)O.O.O	DIIODOTYROSINE DIHYDRATE	Inactive	-2.51321	0	7.85319e-10	0
CC1(C)OC2CC(=O)OCC23C1CC(=O)C1(C)C3CCC2(C)C(c3ccoc3)OC(=O)C3OC321	LIMONIN	Inactive	-1.00376	0	5.92732e-05	0
OCC1OC(OCC2OC(O)C(O)C(O)C2O)C(O)C(O)C1O	MELIBIOSE	Inactive	-2.72761	0	5.30676e-11	0
CCOC(=O)C1=C(COCCN)NC(C)=C(C(=O)OC)C1c1ccccc1Cl.O=S(=O)(O)c1ccccc1	AMLODIPINE BESYLATE	Inactive	-1.18697	0	5.62799e-06	0
C=C(C)C1CCC2(C(=O)O)CCC3(C)C(CCC4C5(C)CCC(O)C(C)(C)C5CCC43C)C12	BETULINIC ACID	Inactive	-0.480777	0	0.00106225	0
C[N+](C)(CCOc1ccccc1)Cc1ccccc1.O=C([O-])c1cc2ccccc2cc1O	BEPHENIUM HYDROXYNAPTHOATE	Inactive	-0.999785	0	5.38066e-06	0
COc1ccc(-c2cc(=O)c3c(OC)c(OC)c(OC)cc3o2)cc1OC	SINENSETIN	Inactive	-1.58144	0	1.19704e-07	0
CC1CCC(C(C)C)C(=O)C1	MENTHONE	Inactive	-2.43868	0	5.39118e-08	0
COc1ccc(-c2coc3cc(OC(C)=O)cc(OC(C)=O)c3c2=O)cc1	BIOCHANIN A DIACETATE	Inactive	-1.36997	0	5.63255e-07	0
COc1ccc2c(c1)OCc1c-2oc2cc(OC)ccc12	DEHYDROVARIABILIN	Inactive	-1.9637	0	2.47684e-07	0
O=C(C=Cc1ccc(O)cc1)c1ccccc1	4-HYDROXYCHALCONE	Inactive	-1.00019	0	9.3788e-05	0
OCC1OC(Oc2cc(O)cc(C=Cc3ccc(O)cc3)c2)C(O)C(O)C1O	PICEID	Inactive	-2.3235	0	4.67047e-08	0
O=C(OCc1ccccc1)c1ccccc1	BENZYL BENZOATE	Inactive	-1.97047	0	9.51248e-09	0
CCC1(O)CC2CN(CCc3c([nH]c4ccccc34)C(C(=O)OC)(c3cc4c(cc3OC)N(C)C3C(O)(C(=O)OC)C(OC(C)=O)C5(CC)C=CCN6CCC43C65)C2)C1.O=S(=O)(O)O	VINBLASTINE SULFATE	Inactive	-0.00613934	0	0.000816476	0
COc1ccccc1N1CCN(CCCNc2cc(=O)n(C)c(=O)n2C)CC1.Cl	URAPIDIL HYDROCHLORIDE	Inactive	-1.54106	0	6.16628e-06	0
C[N+]1(C)CCC(OC(=O)C(O)(c2ccccc2)C2CCCC2)C1.[Br-]	GLYCOPYRROLATE	Inactive	-1.56807	0	1.22377e-06	0
COc1ccc(-c2cc(=O)c3c(OC)c(OC)c(OC)c(OC)c3o2)cc1	TANGERITIN	Inactive	-1.45303	0	1.45764e-07	0
CC1CCC2(OC1)OC1CC3C4CC=C5CC(O)CCC5(C)C4CCC3(C)C1C2C	DIOSGENIN	Inactive	-0.962202	0	0.00066706	0
NCCC(=O)NC(Cc1c[nH]cn1)C(=O)O	CARNOSINE	Inactive	-2.31253	0	3.82763e-12	0
Cl.Clc1ccc(C(OCCN2CCCCC2)c2ccccc2)cc1	CLOPERASTINE HYDROCHLORIDE	Inactive	-1.25903	0	6.73733e-06	0
CC1CCC(C(C)C)C(O)C1	LEVOMENTHOL	Inactive	-1.90156	0	3.62546e-07	0
C=C(C)c1cc2cc(C(C)=O)c(O)cc2o1	EUPARIN	Inactive	-2.33512	0	1.63017e-08	0
CCCCCCCCCCCCCCCC(=O)OCC(O)CO	1-MONOPALMITIN	Inactive	-1.97544	0	3.90064e-09	0
C[n+]1cccc(C(=O)[O-])c1	TRIGONELLINE	Inactive	-1.29112	0	1.42156e-08	0
O=C([O-])Cc1ccccc1.[Na+]	SODIUM PHENYLACETATE	Inactive	-2.57757	0	4.11035e-12	0
CCNC(=O)CCC(N)C(=O)[O-].[K+]	THEANINE POTASSIUM	Inactive	-2.12278	0	4.76479e-11	0
CCCNC1CCc2nc(N)sc2C1.Cl.Cl	PRAMIPEXOLE DIHYDROCHLORIDE	Inactive	-1.00014	0	5.56217e-06	0
CN(C)c1ccc2nc3ccc(N(C)C)cc3[s+]c2c1.O.[Cl-]	METHYLENE BLUE	Inactive	-2.10131	0	3.35673e-09	0
Cl.O=C(Nc1ccccc1)OCC(CN1CCCCC1)OC(=O)Nc1ccccc1	DIPERODON HYDROCHLORIDE	Inactive	-1.12135	0	7.09844e-06	0
COC(=O)c1c(OC)cc2c(c1C)Oc1c(Cl)c(O)c(Cl)c(C)c1C(=O)O2	GANGALEOIDIN	Inactive	-1.07752	0	2.27757e-05	0
NCC1OC(OC2C(N)CC(N)C(OC3OC(CO)C(O)C(N)C3O)C2O)C(O)C(O)C1O.O=S(=O)(O)O	KANAMYCIN A SULFATE	Inactive	-2.26122	0	1.03236e-08	0
O=C(OC1Cc2c(O)cc(O)cc2OC1c1cc(O)c(=O)c2c(O)c(O)cc(C3Oc4cc(O)cc(O)c4CC3O)c2c1)c1cc(O)c(O)c(O)c1	THEAFLAVIN MONOGALLATES	Inactive	-0.999985	0	0.000123723	0
Cl.c1ccc2c(c1)OCC(C1=NCCN1)O2	IDAZOXAN HYDROCHLORIDE	Inactive	-2.07702	0	1.75023e-08	0
CC(=O)Oc1ccccc1C(=O)Nc1ccccc1	ACETYLSALICYLANILIDE	Inactive	-0.999753	0	9.49112e-05	0
C#CCOS(=O)OC1CCCCC1Oc1ccc(C(C)(C)C)cc1	PROPARGITE	Inactive	-1.35041	0	1.10793e-07	0
CC(=O)CCC=C(C)CCC=C(C)CCC=C(C)CCC=C(C)C	TEPRENONE	Inactive	-2.80702	0	1.30708e-08	0
CC1=C2C3OC(=O)C(C)C3CCC2(C)C=CC1=O	SANTONIN	Inactive	-1.51052	0	5.07043e-05	0
CCOC(=O)[N-]c1c[n+](N2CCOCC2)no1	MOLSIDOMINE	Inactive	-2.00592	0	1.61776e-07	0
Cl.Cl.N=C(N)N	GUANIDINE HYDROCHLORIDE	Inactive	-0.999942	0	6.18698e-06	0
CCN(CC)CCOC(=O)C(Cc1cccc2ccccc12)CC1CCCO1.O=C(O)C(=O)O	NAFRONYL OXALATE	Inactive	-1.9112	0	3.5395e-08	0
O=C(OOC(=O)c1ccccc1)c1ccccc1	BENZOYL PEROXIDE	Inactive	-0.999678	0	6.53427e-05	0
CC(O)CN(CCN(CC(C)O)CC(C)O)CC(C)O	EDITOL	Inactive	-2.25432	0	1.011e-12	0
Cc1c[nH]c2ccccc12	SKATOLE	Inactive	-2.39127	0	5.49487e-10	0
Cl.Cl.Fc1ccc(C(c2ccc(F)cc2)N2CCN(CC=Cc3ccccc3)CC2)cc1	FLUNARIZINE HYDROCHLORIDE	Inactive	-1.48643	0	2.32265e-06	0
COc1cc(C2Oc3cc(C4Oc5cc(O)cc(O)c5C(=O)C4O)ccc3OC2CO)ccc1O	SILIBININ	Inactive	-1.06961	0	2.33788e-05	0
COc1ccc2cc1Oc1ccc(cc1)CC1c3cc(c(OC)cc3CCN1C)Oc1c(OC)c(OC)cc3c1C(C2)N(C)CC3	TETRANDRINE	Inactive	-1.07527	0	6.01839e-06	0
COC1=C(OC)C(=O)C(CC=C(C)CCC=C(C)CCC=C(C)CCC=C(C)CCC=C(C)CCC=C(C)CCC=C(C)CCC=C(C)CCC=C(C)CCC=C(C)C)=C(C)C1=O	UBIDECARENONE [5mM]	Inactive	-2.96706	0	2.04388e-09	0
COc1cc(OC)c(C(C)=O)c(O)c1C	METHYLXANTHOXYLIN	Inactive	-1.49	0	1.13924e-06	0
Cl.NC(CO)C(=O)NNCc1ccc(O)c(O)c1O	BENSERAZIDE HYDROCHLORIDE	Inactive	-1.73886	0	1.21217e-07	0
CCCCCN(C)CCC(O)(P(=O)([O-])O)P(=O)(O)O.O.[Na+]	IBANDRONATE SODIUM	Inactive	-2.67359	0	1.919e-11	0
COc1cc(OC)c2c(OC)c(-c3ccc4c(c3)OCO4)c(=O)oc2c1	DERRUSNIN	Inactive	-1.27763	0	1.7988e-05	0
O=c1cc(-c2ccccc2)oc2cc(O)c(O)c(O)c12	BAICALEIN	Inactive	-1.00013	0	7.36627e-05	0
CC=C(C)C(=O)OC1CC(OC(C)=O)C2(C(=O)OC)COC3C2C12COC(O)(C(=O)OC)C2C(C)(C12OC1(C)C1CC2OC2OC=CC21O)C3O	AZADIRACHTIN	Inactive	-1.25175	0	1.67969e-05	0
CC(=O)OCC(=O)C1(O)C(OC(C)=O)CC2C3CCC4=CC(=O)C=CC4(C)C3(F)C(O)CC21C	TRIAMCINOLONE DIACETATE	Inactive	-1.37933	0	3.81535e-05	0
CCCCC(=O)OC1(C(=O)CO)C(C)CC2C3CCC4=CC(=O)C=CC4(C)C3(F)C(O)CC21C	BETAMETHASONE VALERATE	Inactive	-1.23685	0	4.03047e-05	0
CC(C)C(N)C(=O)OCCOCn1cnc2c(=O)[nH]c(N)nc21.Cl	VALACYCLOVIR HYDROCHLORIDE	Inactive	-1.64047	0	9.82875e-08	0
Cc1cc(-c2ccccc2)nnc1NCCN1CCOCC1.Cl.Cl	MINAPRINE HYDROCHLORIDE	Inactive	-1.24126	0	3.88282e-06	0
NNC(=O)c1ccncc1.Nc1ccc(C(=O)O)c(O)c1	PASINIAZID	Inactive	-1.47398	0	5.32871e-06	0
CN(Cc1cnc2nc(N)nc(N)c2n1)c1ccc(C(=O)NC(CCC(=O)O)C(=O)O)cc1.O	METHOTREXATE HYDRATE	Inactive	-1.81519	0	2.5803e-08	0
COc1ccc(-c2cc(=O)c3c(O)c(OC)c(OC)c(OC)c3o2)cc1	GARDENIN B	Inactive	-1.69066	0	6.38295e-08	0
COC1C(O)C(C)OC(OC2CCC3(C)C4CCC5(C)C(C6=CC(=O)OC6)CCC5(O)C4CCC3(O)C2)C1O	EMICYMARIN	Inactive	1.34515	1	0.020591	0
COc1ccc(C(=O)CCC(=O)O)c2ccccc12	MENBUTONE	Inactive	-2.05073	0	3.39502e-09	0
COP(=O)(OC)OC(Br)C(Cl)(Cl)Br	NALED	Inactive	-0.99986	0	5.38386e-07	0
CC(C(O)c1ccccc1)N(C)C	N-METHYL (-)EPHEDRINE [1R,2S]	Inactive	-1.49492	0	1.18262e-07	0
O=C(O)c1cc(O)c2cccc(O)c2n1	XANTHURENIC ACID	Inactive	-3.03564	0	2.18525e-12	0
O=c1cc(-c2ccccc2)oc2cc(O)ccc12	7-HYDROXYFLAVONE	Inactive	-1.13525	0	4.36453e-05	0
CC(=CCC1=C(C)C(=O)c2ccccc2C1=O)CCCC(C)CCCC(C)CCCC(C)C	PHYTONADIONE [5mM]	Inactive	-2.33017	0	1.09139e-07	0
Nc1nc2nc[nH]c2c(=S)[nH]1	THIOGUANINE	Inactive	-1.58701	0	6.24057e-09	0
O=C(C=Cc1ccccc1)c1ccc(OC2OC(CO)C(O)C(O)C2O)cc1O	2',4'-DIHYDROXYCHALCONE 4'-GLUCOSIDE	Inactive	-1.28311	0	2.03712e-05	0
CC1(C)CC2C(=O)CCC3OC3(C)CCC21	KOBUSONE	Inactive	-1.00022	0	0.00013297	0
O=C(O)c1ccccc1	BENZOIC ACID	Inactive	-2.8328	0	5.95007e-12	0
CC(=O)c1cc2c(cc1O)OC(C)(C)C=C2	EUPATORIOCHROMENE	Inactive	-1.00007	0	7.43635e-05	0
NCC1CCC(N)C(OC2C(N)CC(N)C(OC3OC(CO)C(O)C(N)C3O)C2O)O1	DIBEKACIN	Inactive	-2.15265	0	4.0647e-09	0
CC(C)C12OC1C1OC13C1(C)CCC4=C(COC4=O)C1CC1OC13C2O	TRIPTOLIDE	Inactive	-1.00033	0	0.000134348	0
C=CCNC(N)=S	ALLYLTHIOUREA	Inactive	-2.87643	0	1.62602e-12	0
Cc1cc(O)c(C=O)c2c1C(=O)Oc1c(C)c(O)c3c(c1O2)C(O)OC3=O	NORSTICTIC ACID	Inactive	-1.00004	0	0.000137759	0
CC(=O)N(O)CCCCCNC(=O)CCC(=O)N(O)CCCCCNC(=O)CCC(=O)N(O)CCCCCN.CS(=O)(=O)O	DEFEROXAMINE MESYLATE	Inactive	-2.32033	0	4.02681e-09	0
CCCCC(CC)COC(=O)C=Cc1ccc(OC)cc1	OCTINOXATE	Inactive	-1.05569	0	3.86158e-07	0
CC(C)C(N)C(=O)O	VALINE (L)	Inactive	-1.93811	0	1.24115e-09	0
CC(C)(C)N.CCCC(NC(C)C(=O)N1C(C(=O)O)CC2CCCCC21)C(=O)OCC	PERINDOPRIL ERBUMINE	Inactive	-1.75249	0	3.7645e-08	0
CC=C1C2C=C(C)CC1(N)c1ccc(=O)[nH]c1C2	HUPERZINE A	Inactive	-1.0001	0	0.00022469	0
C=CC1CN2CCC1CC2C(O)c1ccnc2ccc(OC)cc12.O=C(O)C(O)C(O)C(O)C(O)CO	QUINIDINE GLUCONATE	Inactive	-1.60891	0	2.08393e-06	0
CNC1CC(N)C(O)C(OC2OC(CO)C3OC4(OC(C(N)CO)C(O)C(O)C4O)OC3C2O)C1O	HYGROMYCIN B	Inactive	-2.51119	0	2.40895e-10	0
O=C(O)CN(CCN(CC(=O)O)CC(=O)O)CC(=O)O	ETHYLENEDIAMINE TETRACETIC ACID	Inactive	-3.31555	0	9.03655e-18	0
COCCCCC(=NOCCN)c1ccc(C(F)(F)F)cc1.O=C(O)C=CC(=O)O	FLUVOXAMINE MALEATE	Inactive	-1.6417	0	2.85572e-07	0
S=C1SCN(Cc2ccccc2)CN1Cc1ccccc1	SULBENTINE	Inactive	-2.66239	0	3.89876e-10	0
CCN(CCCCOC(=O)c1ccc(OC)c(OC)c1)C(C)Cc1ccc(OC)cc1.Cl	MEBEVERINE HYDROCHLORIDE	Inactive	-1.50957	0	6.85815e-08	0
CCOC(=O)C1=CC(OC(CC)CC)C(NC(C)=O)C(N)C1.O=P(O)(O)O	OSELTAMIVIR PHOSPHATE	Inactive	-1.76919	0	1.04701e-08	0
COC(=O)C(=C1OC(=O)C(c2ccccc2)=C1O)c1ccccc1	VULPINIC ACID	Inactive	-0.999844	0	0.000354087	0
C[N+]1([O-])C2CCC1CC(OC(=O)C(CO)c1ccccc1)C2	ATROPINE OXIDE	Inactive	-1.72416	0	4.46973e-07	0
COC(=O)C1(C)CCCC2(C)c3ccc(O)c(C(C)C)c3CCC12	TOTAROL-19-CARBOXYLIC ACID, METHYL ESTER	Inactive	-1.03456	0	0.000274683	0
CC(O)Cn1cnc2c1c(=O)n(C)c(=O)n2C	PROXYPHYLLINE	Inactive	-2.05367	0	1.91928e-09	0
C=CC1CN2CCC1CC2C(O)c1ccnc2ccccc12	CINCHONIDINE	Inactive	-2.51854	0	3.78819e-09	0
NC(Cc1cc(I)c(Oc2ccc(O)c(I)c2)c(I)c1)C(=O)[O-].[Na+]	LIOTHYRONINE (L- isomer) SODIUM	Inactive	-2.20678	0	3.61929e-10	0
S=P(N1CC1)(N1CC1)N1CC1	THIOTEPA	Inactive	-2.44003	0	6.84709e-10	0
O=C1C(O)=C(O)C(=O)C(O)=C1O	TETROQUINONE	Inactive	-1.28458	0	3.66504e-05	0
Cl.Clc1ccc2nsnc2c1NC1=NCCN1	TIZANIDINE HYDROCHLORIDE	Inactive	-1.26776	0	2.67266e-07	0
O=C1CCO1	PROPIOLACTONE	Inactive	-3.05558	0	2.79692e-13	0
CC12CCC(=O)C=C1C=CC1C2CCC2(C)C1CCC2(O)CCC(=O)[O-].[K+]	CANRENOIC ACID, POTASSIUM SALT	Inactive	-2.12509	0	1.85088e-07	0
COc1cc(C(C)=O)cc(OC)c1O	ACETOSYRINGONE	Inactive	-1.6537	0	3.82523e-07	0
CCC(=O)OC1C(OC2C(C)C(OC3CC(C)(OC)C(O)C(C)O3)C(C)C(=O)OC(CC)C(C)(O)C(O)C(C)C(=O)C(C)CC2(C)O)OC(C)CC1N(C)C.CCCCCCCCCCCCOS(=O)(=O)O	ERYTHROMYCIN ESTOLATE	Inactive	-1.55441	0	9.57656e-06	0
C=CC(C)(O)CCC1C(C)(O)CCC2C(C)(C)CCCC21C	SCLAREOL	Inactive	-0.999848	0	0.000751131	0
CNc1ccccc1C(=O)N1CCc2c([nH]c3ccccc23)C1=O	RHETSININE	Inactive	-1.00016	0	7.59712e-05	0
CCN(Cc1ccc(Cl)nc1)C(=C[N+](=O)[O-])NC	NITENPYRAM	Inactive	-0.999586	0	3.03421e-05	0
C=CCCCCCCCCC(=O)O	UNDECYLENIC ACID	Inactive	-3.2542	0	4.1548e-14	0
CCOC(=O)c1ccc(O)cc1	ETHYL PARABEN	Inactive	-2.0748	0	6.8656e-10	0
CCCCOc1cc(C(=O)OCCN(CC)CC)ccc1N.Cl	BENOXINATE HYDROCHLORIDE	Inactive	-1.7919	0	3.53576e-09	0
CCOP(=S)(OCC)Oc1ccc2c(C)c(Cl)c(=O)oc2c1	COUMOPHOS	Inactive	-1.25684	0	3.21571e-06	0
COc1ccc(-c2cc(C(F)F)nn2-c2ccc(S(N)(=O)=O)cc2)cc1F	DERACOXIB	Inactive	-1.65085	0	2.34586e-06	0
CC(=O)C12OC1(C)CC1C3CC=C4CC(O)CCC4(C)C3CCC12C	16beta-METHYL-16(17)-EPOXY-5-PREGNENOLONE	Inactive	-1.19998	0	0.000518401	0
Nc1ccc([As](=O)(O)O)cc1	ARSANILIC ACID	Inactive	-2.28673	0	2.57303e-08	0
CC12CCC(O)CC1=CCC1C2CCC2(C)C(c3cccnc3)=CCC12	ABIRATERONE	Inactive	-1.0145	0	9.87383e-05	0
NC(=O)CC(N)C(=O)O.O	ASPARAGINE (L) HYDRATE	Inactive	-2.24426	0	1.07967e-09	0
CC1CCC2(NC1)OC1CC3C4CC=C5CC(O)CCC5(C)C4CCC3(C)C1C2C	SOLASODINE	Inactive	-1.00001	0	0.000657261	0
CC(N)C(O)c1cccc(O)c1.O=C(O)C(O)C(O)C(=O)O	METARAMINOL BITARTRATE	Inactive	-2.19761	0	4.58704e-09	0
CC(=O)Oc1cccc(C)c1	meta-CRESYL ACETATE	Inactive	-1.18664	0	1.20818e-06	0
CC(C)=CCc1c(O)cc2oc(C)cc(=O)c2c1O	PEUCENIN	Inactive	-1.30729	0	1.04265e-05	0
CS(=O)(=O)O.Oc1ccc(C2CNCCc3c2cc(O)c(O)c3Cl)cc1	FENOLDOPAM MESYLATE	Inactive	-1.08751	0	2.14079e-05	0
COC(=O)c1c(C)cc(OC(=O)c2c(C)cc(O)c(CO)c2O)c(C)c1O	DIHYDROATRANORIN	Inactive	-1.36228	0	1.2653e-07	0
OCC1OC(OCCc2ccc(O)cc2)C(O)C(O)C1O	SALIDROSIDE	Inactive	-2.84023	0	2.20485e-10	0
O=C1CCC(C(=O)O)N1	PIDOLIC ACID	Inactive	-1.56393	0	1.2903e-08	0
CC(=O)OC1CC(OC(C)=O)C2(C)C(CC(=O)C3(C)C2CCC2(C)C(c4ccoc4)OC(=O)C4OC423)C1(C)C	7-DEACETOXY-7-OXOKHIVORIN	Inactive	-1.11545	0	8.2614e-05	0
COc1ccc(Cc2nccc3cc(OC)c(OC)cc23)cc1OC.Cl	PAPAVERINE HYDROCHLORIDE	Inactive	-1.85857	0	4.1701e-07	0
CC1(O)CCC(C(C)(C)O)CC1.O	TERPENE HYDRATE	Inactive	-1.23785	0	1.29334e-05	0
COC(=O)CCc1ccc(OC)cc1O	METHYL-2-HYDROXY-PHENYLPROPRIONATE	Inactive	-1.71622	0	1.60699e-07	0
O=C(O)c1cc(O)ccc1O	GENTISIC ACID	Inactive	-3.00311	0	4.51212e-12	0
COc1cc(O)c2c(=O)c(O)c(-c3ccc(O)c(O)c3)oc2c1	RHAMNETIN	Inactive	-0.819111	0	0.00116954	0
Cl.O=C1NCC2(CCN(CCc3ccccc3)CC2)O1	FENSPIRIDE HYDROCHLORIDE	Inactive	-1.32543	0	1.71886e-05	0
CCCC(=O)Nc1ncnc2c1ncn2C1OC2COP(=O)([O-])OC2C1OC(=O)CCC.[Na+]	BUCLADESINE SODIUM	Inactive	-1.85478	0	7.38004e-09	0
CCC1C=C2C(=O)OC(=O)C2CC2=C(C(=O)OC2=O)C(O)C1CC	GLAUCONIC ACID	Inactive	-1.49059	0	9.26029e-06	0
CC(C)=CCCC(C)=CCC1=C(C)C(=O)c2ccccc2C1=O	MENAQUINONE-4	Inactive	-2.48425	0	1.43169e-07	0
CC12CCC(=O)C=C1CCC1C2C(O)CC2(C)C1CCC2(O)C(=O)COC(=O)CCC(=O)O	HYDROCORTISONE HEMISUCCINATE	Inactive	-2.06343	0	9.73143e-07	0
COc1ccc(-c2coc3cc(O)cc(OC)c3c2=O)cc1	5,4'-DIMETHOXY-7-HYDROXYISOFLAVONE	Inactive	-1.28534	0	6.72997e-06	0
C=C(C)C1Cc2c(ccc3c(=O)c4c(oc23)COc2cc(OC)c(OC)cc2-4)O1	DEHYDROROTENONE	Inactive	-0.421797	0	0.00198455	0
COc1cc2c(cc1OC)-c1c(oc3cc4c(cc3c1=O)CCO4)CO2	DIHYDRODEHYDROEROSONE	Inactive	-1.00004	0	0.000332495	0
Cn1cc[nH]c1=S	METHIMAZOLE	Inactive	-2.16389	0	3.04741e-10	0
CCCc1nn(C)c2c(=O)[nH]c(-c3cc(S(=O)(=O)N4CCN(C)CC4)ccc3OCC)nc12.O=C(O)CC(O)(CC(=O)O)C(=O)O	SILDENAFIL CITRATE	Inactive	-1.4312	0	5.11706e-08	0
CCCCCCCCCCCCCCCCC(C(=O)O)C(O)(CC(=O)O)C(=O)O	AGARIC ACID	Inactive	-3.81067	0	2.45755e-15	0
Br.Cc1ccc(Sc2ccccc2N2CCNCC2)c(C)c1	VORTIOXETINE HYDROBROMIDE	Inactive	-0.99979	0	0.000108876	0
O=C(O)C=CC=Cc1ccc2c(c1)OCO2	PIPERIC ACID	Inactive	-1.92108	0	4.46794e-08	0
C=C1CCC2C(C)(CO)C(O)CCC2(C)C1CC=C1C(=O)OCC1O	ANDROGRAPHOLIDE	Inactive	-0.999984	0	0.00031503	0
Cl.N=C(N)NC(=N)N1CCOCC1	MOROXYDINE HYDROCHLORIDE	Inactive	-1.1972	0	9.55516e-07	0
CC1CCC2(NC1)OC1CC3C4CCC5CC(O)CCC5(C)C4CCC3(C)C1C2C.Cl	TOMATIDINE HYDROCHLORIDE	Inactive	-1.0639	0	0.000369058	0
COC(=O)c1c(C)cc(O)cc1O	METHYL ORSELLINATE	Inactive	-2.13407	0	1.60303e-09	0
NC(N)=O	UREA	Inactive	-3.30149	0	2.2512e-13	0
COc1cc2c(cc1O)CC1c3c(cc(O)c(OC)c3-2)CCN1C	BOLDINE	Inactive	-2.06748	0	2.69343e-08	0
CC(=O)OC1CC2C(C)(C)C(O)CCC2(C)C2CCC3(C)C(=CC(=O)OC3c3ccoc3)C12C	3beta-HYDROXYDEOXODIHYDRODEOXYGEDUNIN	Inactive	-1.2005	0	4.19837e-05	0
CC(C)(C)NCC(O)c1cc(O)cc(O)c1.O=S(=O)(O)O	TERBUTALINE HEMISULFATE	Inactive	-2.45339	0	2.75658e-08	0
CC(C)NC(=N)NC(=N)Nc1ccc(Cl)cc1.Cl	CHLOROGUANIDE HYDROCHLORIDE	Inactive	-1.2215	0	6.07204e-07	0
C1CNCCN1.CC12CCC3c4ccc(OS(=O)(=O)O)cc4CCC3C1CCC2=O	ESTROPIPATE	Inactive	-1.00022	0	0.000142477	0
CCCCCC=CCC=CCC=CCC=CCCCC(=O)O	ARACHIDONIC ACID	Inactive	-3.05847	0	1.58214e-13	0
CN(C)CCC(c1ccccc1)c1ccccn1.O=C(O)C=CC(=O)O	PHENIRAMINE MALEATE	Inactive	-1.96856	0	1.10268e-08	0
Cl.NCC(N)C(=O)O	BETA-AMINOALANINE HYDROCHLORIDE	Inactive	-1.96687	0	2.06394e-10	0
O=C(O)CCCCC(=O)O	ADIPIC ACID	Inactive	-3.37852	0	2.25891e-12	0
CC1(C)CC2C1CCC1(C)OC1CCC2(C)O	2-HYDROXY-5 (6)EPOXY-TETRAHYDROCARYOPHYLLENE	Inactive	-1.01187	0	4.81148e-05	0
CN1CCC(=C2c3ccccc3Sc3ccccc32)CC1.O=C(O)C=CC(=O)O	PIMETHIXENE MALEATE	Inactive	-1.7702	0	7.50069e-09	0
O=[N+]([O-])c1ccc([As](=O)(O)O)cc1	NITARSONE	Inactive	-2.15429	0	1.59766e-08	0
C[N+](C)(C)CCOP(=O)([O-])OP(=O)(O)OCC1OC(n2ccc(N)nc2=O)C(O)C1O	CITICOLINE	Inactive	-2.19399	0	1.61594e-08	0
COc1cc(C(=O)O)cc(OC)c1O	SYRINGIC ACID	Inactive	-2.08962	0	4.91973e-09	0
CCN(CC)CCc1nc(-c2ccccc2)no1.O=C(O)CC(O)(CC(=O)O)C(=O)O	OXOLAMINE CITRATE	Inactive	-2.62056	0	7.31584e-12	0
C[N+]12CCC(CC1)C(OC(=O)C(O)(c1ccccc1)c1ccccc1)C2.[Br-]	CLIDINIUM BROMIDE	Inactive	-1.00013	0	7.51497e-06	0
CCCCCCCCC(=O)NCc1ccc(O)c(OC)c1	NONIVAMIDE	Inactive	-2.94189	0	5.10204e-13	0
COc1ccc(C=CC(=O)O)cc1OC	DIMETHYLCAFFEIC ACID	Inactive	-1.51531	0	1.5008e-06	0
COc1ccc2c(C)cc(=O)oc2c1	HYMECROMONE METHYL ETHER	Inactive	-1.81812	0	3.10802e-06	0
CCC(CCC(C)C1CCC2C3CC=C4CC(O)CCC4(C)C3CCC12C)C(C)C	beta-SITOSTEROL	Inactive	-0.999871	0	0.00106172	0
O=C1CC(c2ccc(O)cc2)Oc2cc(O)cc(O)c21	NARINGENIN	Inactive	-1.67413	0	1.18733e-05	0
Cc1cccc(CN2CCN(C(c3ccccc3)c3ccc(Cl)cc3)CC2)c1.Cl.Cl	MECLIZINE HYDROCHLORIDE	Inactive	-1.06593	0	4.87791e-06	0
COc1cc(CNC(=O)CCCCC=CC(C)C)ccc1O	CAPSAICIN	Inactive	-1.00031	0	0.000219613	0
CC1(C(=O)O)CCC2(C)CCC3(C)C(=CC(=O)C4C5(C)CCC(OC6OC(C(=O)O)C(O)C(O)C6OC6OC(C(=O)O)C(O)C(O)C6O)C(C)(C)C5CCC43C)C2C1	GLYCYRRHIZIN	Inactive	-1.54036	0	1.36414e-05	0
C#CCN(C)CCCOc1ccc(Cl)cc1Cl.Cl	CLORGILINE HYDROCHLORIDE	Inactive	-2.13496	0	1.6303e-09	0
CC1=CC(=O)C(C(C)C)=CC1=O	THYMOQUINONE	Inactive	-1.46804	0	4.51085e-06	0
COC1C(O)C(O)C(O)C(O)C1O	QUEBRACHITOL	Inactive	-2.1105	0	4.20952e-09	0
CC(CN(C)C)CN1c2ccccc2Sc2ccccc21.O=C(O)C(O)C(O)C(=O)O	TRIMEPRAZINE TARTRATE	Inactive	-1.49703	0	9.90452e-08	0
C=CCCCCCCCCCCCC(O)CC(O)CO	AVOCADENE	Inactive	-2.30535	0	2.02975e-09	0
COc1cc(C)c(C(=O)O)c(O)c1	EVERNINIC ACID	Inactive	-2.0644	0	3.32967e-09	0
CC1(C)OC(=O)C(OCC2CC2)=C1c1ccc(S(C)(=O)=O)cc1	FIROCOXIB	Inactive	-1.0002	0	6.77697e-05	0
CN1C(CCl)Nc2cc(Cl)c(S(N)(=O)=O)cc2S1(=O)=O	METHYCLOTHIAZIDE	Inactive	-1.53315	0	9.35023e-08	0
NCCCS(=O)(=O)O	TRAMIPROSATE	Inactive	-2.07288	0	1.2137e-08	0
O=C(CO)C(O)C(O)C(O)CO	L(-)-SORBOSE	Inactive	-1.97862	0	7.73132e-08	0
CC(COc1ccc(Oc2ccccc2)cc1)Oc1ccccn1	PYRIPROXYFEN	Inactive	-0.999779	0	1.06878e-05	0
CCNS(=O)(=O)C(F)(F)C(F)(F)C(F)(F)C(F)(F)C(F)(F)C(F)(F)C(F)(F)C(F)(F)F	SULFLURAMID	Inactive	-1.21415	0	5.97087e-06	0
Cl.Cl.OCCN1CCN(CCCN2c3ccccc3Sc3ccc(C(F)(F)F)cc32)CC1	FLUPHENAZINE HYDROCHLORIDE	Inactive	-1.23011	0	9.68487e-07	0
CCC1(C2OC(C3OC(O)(CO)C(C)CC3C)CC2C)CCC(C2(C)CCC3(CC(O)C(C)C(C(C)C(OC)C(C)C(=O)[O-])O3)O2)O1.[Na+]	MONENSIN SODIUM	Inactive	-1.37821	0	1.92738e-05	0
CCCCCC(CC(=O)O)C(=O)O	NONIC ACID	Inactive	-3.36124	0	2.04494e-12	0
CC(O)(P(=O)([O-])O)P(=O)([O-])O.[Na+].[Na+]	ETIDRONATE DISODIUM	Inactive	-2.25472	0	3.3028e-10	0
COc1cc(OC)c2c(=O)cc(-c3ccccc3)oc2c1	CHRYSIN DIMETHYL ETHER	Inactive	-1.22694	0	1.0792e-05	0
CN1CC(=O)NC1=N	CREATININE	Inactive	-2.44853	0	1.46199e-12	0
C=C1CCC2C(CC2(C)C)C(=O)CCC1O	ISOKOBUSONE	Inactive	-1.06948	0	0.000357773	0
CC(C)C(C)C=CC(C)C1CCC2C3=CC=C4CC(O)CCC4(C)C3CCC21C	ERGOSTEROL	Inactive	-0.999858	0	0.00130071	0
Cc1cccc(C)c1NC(=O)c1ccccc1C(=O)O	FTAXILIDE	Inactive	-1.88132	0	1.25176e-07	0
C=C(C)C1CC=C(C)CC1	d-LIMONENE	Inactive	-2.1277	0	1.00807e-07	0
Cl.NCC(=O)c1ccccc1	PHENACYLAMINE HYDROCHLORIDE	Inactive	-1.08759	0	2.29443e-06	0
CC(=O)OC1CCC2(C)C3=C(CCC2C1(C)C)C1(C)CCC(C(C)CCC=C(C)C)C1(C)CC3	LANOSTEROL ACETATE	Inactive	-2.78095	0	7.42004e-07	0
CNC1(C)C2CCC(C2)C1(C)C.Cl	MECAMYLAMINE HYDROCHLORIDE	Inactive	-1.45684	0	1.17458e-05	0
O=c1c(O)c(-c2ccccc2)oc2cccc(O)c12	3,5-DIHYDROXYFLAVONE	Inactive	-0.999965	0	0.000336658	0
O=C(O)C1CC(C2CCCCN2)CN2CCCCC12	APHYLLIC ACID	Inactive	-2.21819	0	5.12883e-09	0
NCc1cccnc1	PICOLAMINE	Inactive	-2.02666	0	5.91559e-11	0
O=C(O)C1CCCN1	PROLINE (L)	Inactive	-2.59583	0	4.91893e-13	0
CN(C)CCN(Cc1cccs1)c1ccccn1.Cl	METHAPYRILENE HYDROCHLORIDE	Inactive	-1.14124	0	5.09167e-07	0
CC(C)c1c(O)ccc2c1CCC1C(C)(C=O)CCCC21C	TOTARALOLAL	Inactive	-0.549794	0	0.00246686	0
CN(C)Cc1c[nH]c2ccccc12	GRAMINE	Inactive	-1.63848	0	8.3719e-09	0
CC(NC(C)(C)C)C(=O)c1cccc(Cl)c1.Cl	BUPROPION	Inactive	-1.57966	0	8.43406e-08	0
Cc1cccc(O)c1	METACRESOL	Inactive	-1.94019	0	1.48574e-09	0
COc1cc2c(cc1-c1coc3c4c(ccc3c1=O)OC(C)(C)CC4)OCO2	JAMAICIN	Inactive	-1.00007	0	0.000449479	0
CC(=O)OC1CC2CCC1(C)C2(C)C	BORNYL ACETATE	Inactive	-1.90646	0	1.75335e-06	0
COCCCOc1cc(CC(CC(N)C(O)CC(C(=O)NCC(C)(C)C(N)=O)C(C)C)C(C)C)ccc1OC.O=C(O)C=CC(=O)O	ALISKIREN HEMIFUMARATE	Inactive	-1.00034	0	6.08278e-05	0
FC(F)(F)C(Cl)Br	HALOTHANE	Inactive	-1.66517	0	6.84255e-08	0
CC(CC(=O)C1OC1(C)C)C1C(=O)CC2(C)C3=CCC4C(C)(C)C(OC5OCC(O)C(O)C5O)CCC45CC35C(O)CC12C	CIMICIFUGOSIDE H1	Inactive	-0.999738	0	0.000467046	0
O=C1NS(=O)(=O)c2ccccc21	SACCHARIN	Inactive	-1.88615	0	1.27569e-07	0
CC1C(=O)CCC2C1(C)CCC1C2(C)CCC2(C)C3CC(C)(C)CCC3(C)CCC12C	FRIEDELIN	Inactive	-1.06042	0	9.76214e-05	0
CC1=CCc2c(cc3oc(C)cc(=O)c3c2O)OC1	PTAEROXYLIN	Inactive	-1.27512	0	2.51356e-05	0
CC(=O)Oc1ccc(-c2cc(=O)c3c(OC(C)=O)cc(OC(C)=O)cc3o2)cc1	APIGENIN TRIACETATE	Inactive	-1.67758	0	1.41657e-07	0
CCCCCCCCCCCCCCCCCCCCCCO	DOCOSANOL	Inactive	-2.48995	0	2.01225e-09	0
C#CCCCCCCCCCCCC(O)CC(O)CO.C=CCCCCCCCCCCCC(O)CC(O)CO	AVOCATIN B	Inactive	-2.0988	0	1.30018e-08	0
Cl.NCCCC(N)C(=O)O	ORNITHINE HYDROCHLORIDE	Inactive	-1.76827	0	2.82213e-08	0
CC1(C)C(=O)C2CC3(O)C4=CC(=O)OC(c5ccoc5)C4(C)CCC3C(C)(C2=O)C1CC(=O)O	8-HYDROXYCARAPINIC ACID	Inactive	-1.50936	0	1.93507e-06	0
COC(=O)CC1C(C)(C)C(OC(C)=O)C2CC3C4CC(=O)OC(c5ccoc5)C4(C)CCC3C1(C)C2=O	DIHYDROFISSINOLIDE	Inactive	-1.56579	0	1.11911e-05	0
CCCCOC(=O)C1=CC(=O)CC(C)(C)O1	BUTOPYRONOXYL	Inactive	-1.65908	0	2.98892e-06	0
CCN(CC)CCNC(=O)COc1ccc(OC)cc1.Cl	MEFEXAMIDE HYDROCHLORIDE	Inactive	-2.4333	0	4.69355e-11	0
CC12CCC3C(CCC4CC(O)CCC43C)C1CCC2O	EPIANDROSTANEDIOL	Inactive	-0.999867	0	0.000255541	0
Cc1nccn1CC1CCc2c(c3ccccc3n2C)C1=O.Cl	ONDANSETRON HYDROCHLORIDE	Inactive	-2.33973	0	4.33102e-09	0
Cc1ccc(C2OC(CO)C(O)C(O)C2O)cc1Cc1ccc(-c2ccc(F)cc2)s1	CANAGLIFLOZIN	Inactive	-1.4874	0	5.39839e-07	0
Clc1ccc(COC(Cn2ccnc2)c2ccc(Cl)cc2Cl)c(Cl)c1.O=[N+]([O-])O	MICONAZOLE NITRATE	Inactive	0.025643	1	0.0014854	0
O=C(CNC(=O)c1ccc(Cl)cc1)NO	BENURESTAT	Inactive	-1.11313	0	3.05634e-06	0
Cl.c1ccc(CC2=NCCN2)cc1	TOLAZOLINE HYDROCHLORIDE	Inactive	-2.26207	0	1.03688e-08	0
Cc1occc(=O)c1O	LARIXINIC ACID	Inactive	-1.74409	0	8.08043e-08	0
CCN1CCCC(OC(=O)C(c2ccccc2)c2ccccc2)C1.Cl	PIPERIDOLATE HYDROCHLORIDE	Inactive	-1.80726	0	3.74693e-08	0
CCN(CC)C(=O)c1cccc(C)c1	DIETHYLTOLUAMIDE	Inactive	-2.36729	0	2e-11	0
CC1CCC2C(C)(CO)C(O)CCC2(C)C12CCC(CO)(CCO)O2	LAGOCHILIN	Inactive	-1.00045	0	0.000826333	0
C=CCN=C=S	ALLYLISOTHIOCYANATE	Inactive	-2.58894	0	1.72296e-11	0
CC(=O)OC1CC(OC(C)=O)C2(C)C(CC(O)C3(C)C2CCC2(C)C(c4ccoc4)OC(=O)C4OC423)C1(C)C	7-DEACETYLKHIVORIN	Inactive	-1.07127	0	0.000298879	0
Cc1cc2nc3c(=O)[nH]c(=O)nc-3n(CC(O)C(O)C(O)COP(=O)([O-])O)c2cc1C.[Na+]	RIBOFLAVIN 5-PHOSPHATE SODIUM	Inactive	-2.13589	0	1.42225e-08	0
O=c1c(O)c(-c2ccc(O)cc2)oc2ccccc12	3,4'-DIHYDROXYFLAVONE	Inactive	-0.99982	0	0.000436363	0
Cc1onc(-c2c(Cl)cccc2Cl)c1C(=O)NC1C(=O)N2C1SC(C)(C)C2C(=O)[O-].[Na+]	DICLOXACILLIN SODIUM	Inactive	-1.25558	0	3.22816e-08	0
O=C(CCBr)N1CCN(C(=O)CCBr)CC1	PIPOBROMAN	Inactive	-2.65533	0	3.47372e-10	0
CCC(C)C(=O)OC1CC2(C)C(c3ccoc3)OC(=O)CC23OC2(C)OC34C(OC(=O)C(C)C)C3(O)C(OC(=O)C5(C)OC5C)C5(C)CC3(O)C(C)(C5CC(=O)OC)C14O2	ENTANDROPHRAGMIN	Inactive	-1.57731	0	5.14309e-06	0
Cl.Cl.O=C(O)COCCN1CCN(C(c2ccccc2)c2ccc(Cl)cc2)CC1	CETIRIZINE HYDROCHLORIDE	Inactive	-1.49538	0	7.28263e-08	0
CC(=O)OC1CC(OC(C)=O)C2(C)C(CC(OC(C)=O)C3(C)C2CCC2(C)C(c4ccoc4)C(=O)C4OC423)C1(C)C	KHAYANTHONE	Inactive	-1.76874	0	6.08208e-06	0
O=c1cc(-c2cccc(O)c2)oc2ccc(O)cc12	3',6-DIHYDROXYFLAVONE	Inactive	-1.00023	0	6.40929e-05	0
CN1C(C(=O)Nc2ccccn2)=C(O)c2sc(Cl)cc2S1(=O)=O	LORNOXICAM	Inactive	-1.0372	0	8.24646e-07	0
COc1cc(O)c2c(c1)C(=O)c1cc(C)cc(O)c1C2=O	PHYSCION	Inactive	-2.28423	0	1.7341e-07	0
COc1cc(C=O)ccc1O	VANILLIN	Inactive	-1.00011	0	0.000295243	0
CC(=O)OC1CCC2(C)C(CCC3C2CC(=O)C2(C)C3CC3OC4(CCC(C)CO4)C(C)C32)C1	HECOGENIN ACETATE	Inactive	-0.999975	0	0.000487311	0
CNCCCN1c2ccccc2CCc2ccccc21.Cl	DESIPRAMINE HYDROCHLORIDE	Inactive	-1.05326	0	1.26839e-06	0
Cl.NCc1ccc(S(N)(=O)=O)cc1	MAFENIDE HYDROCHLORIDE	Inactive	-2.12146	0	6.33487e-09	0
Cl.Clc1ccccc1CN1CCc2sccc2C1	TICLOPIDINE HYDROCHLORIDE	Inactive	-1.5121	0	6.96875e-08	0
Cl.NCCc1ccccc1	PHENETHYLAMINE HYDROCHLORIDE	Inactive	-1.94374	0	2.51569e-09	0
COc1ccc(C=CC(=O)c2ccccc2)cc1	4-METHOXYCHALCONE	Inactive	-0.512788	0	0.000709134	0
CN(C)CCCOc1nn(Cc2ccccc2)c2ccccc12.Cl	BENZYDAMINE HYDROCHLORIDE	Inactive	-1.43454	0	6.19999e-06	0
CC(Cn1cnc2c(N)ncnc21)OCP(=O)(O)O	TENOFOVIR	Inactive	-1.83536	0	1.63473e-08	0
COc1cccc(O)c1O	3-METHOXYCATECHOL	Inactive	-1.14638	0	1.03596e-06	0
O=C(C=Cc1ccc(O)c(O)c1)C=C(O)C=Cc1ccc(O)c(O)c1	DI-O-DEMETHYLCURCUMIN	Inactive	-1.00003	0	0.000849232	0
Br.CN(C)CCCC1(c2ccc(F)cc2)OCc2cc(C#N)ccc21	CITALOPRAM HYDROBROMIDE	Inactive	-1.68023	0	2.42719e-07	0
O=S(=O)([O-])CCS.[Na+]	MESNA	Inactive	-2.43898	0	8.14356e-11	0
COc1ccc(OC)c(C(O)C(C)N)c1.Cl	METHOXAMINE HYDROCHLORIDE	Inactive	-1.85817	0	1.56346e-07	0
CN(CC=CC#CC(C)(C)C)Cc1cccc2ccccc12.Cl	TERBINAFINE HYDROCHLORIDE	Inactive	-2.30606	0	3.69492e-10	0
C[N+]1(C)CCCC(OC(=O)C(O)(c2ccccc2)c2ccccc2)C1.[Br-]	MEPENZOLATE BROMIDE	Inactive	-1.88586	0	2.37475e-07	0
Oc1cc(O)c2c(c1)OC(c1cc(O)c(O)c(O)c1)C(O)C2c1c(O)cc(O)c2c1OC(c1cc(O)c(O)c(O)c1)C(O)C2c1c(O)cc(O)c2c1OC(c1cc(O)c(O)c(O)c1)C(O)C2	KATACINE	Inactive	-0.119819	0	0.00130667	0
CC(C)c1nc(N(C)S(C)(=O)=O)nc(-c2ccc(F)cc2)c1C=CC(O)CC(O)CC(=O)[O-].[Ca+2]	ROSUVASTATIN CALCIUM	Inactive	-1.47802	0	2.12329e-06	0
CC(C=CC=C(C)C=CC1=C(C)CCCC1(C)C)=CC=CC=C(C)C=CC=C(C)C=CC1=C(C)CCCC1(C)C	beta-CAROTENE [2mM]	Inactive	-3.1897	0	9.82106e-10	0
Cl.NC(Cc1ccc(Cl)cc1)C(=O)O	FENCLONINE (+/-)	Inactive	-2.029	0	3.57966e-09	0
CCCCN(CCCC)CCCOC(=O)c1ccc(N)cc1.O=S(=O)(O)O	BUTACAINE SULFATE	Inactive	-2.51639	0	7.1321e-10	0
C=CCCCCCCCCCCCc1ccco1	AVOCADENOFURAN	Inactive	-1.40282	0	1.17915e-06	0
CN(C)CCOC(c1ccc(Cl)cc1)c1ccccn1.O=C(O)C=CC(=O)O	CARBINOXAMINE MALEATE	Inactive	-1.84742	0	2.7041e-08	0
COP(=S)(OC)Oc1ccc(Sc2ccc(OP(=S)(OC)OC)cc2)cc1	TEMEFOS	Inactive	-1.95763	0	5.02967e-10	0
Cc1ccsc1C=CC1=NCCCN1C.O=C(O)CC(O)(CC(=O)O)C(=O)O	MORANTEL CITRATE	Inactive	-2.65204	0	1.04083e-11	0
COS(=O)(=O)[O-].COc1cc(N)cn[n+]1-c1ccccc1	AMEZINIUM METILSULFATE	Inactive	-1.07438	0	7.81063e-06	0
OCC(O)C(O)C(O)CO	ADONITOL	Inactive	-2.29232	0	9.16584e-09	0
COc1ccc(-c2cc(=O)c3c(O)cc(OC)c(OC)c3o2)c(OC)c1	5-HYDROXY-2',4',7,8-TETRAMETHOXYFLAVONE	Inactive	-1.19194	0	6.64734e-07	0
O=C(Nc1ccc(Oc2ccc(Cl)cc2)c(Cl)c1)c1cc(I)cc(I)c1O	RAFOXANIDE	Inactive	-1.08774	0	1.09263e-05	0
COc1cc2c(cc1OC)C(C)NCC2	SALSOLIDINE	Inactive	-1.6055	0	1.42557e-07	0
CC(=O)NCCCCCC(=O)O	ACEXAMIC ACID	Inactive	-2.35812	0	3.40595e-11	0
CC12CCC(O)CC1CCC1C2CC(O)C2(C)C(C3=CC(=O)OC3)CCC12O	DIGOXIGENIN	Inactive	-0.214455	0	0.00210213	0
CCOC(=O)Nc1nc2ccccc2[nH]1	LOBENDAZOLE	Inactive	-1.73138	0	2.24259e-07	0
COc1cc2c(cc1C=O)OCO2	2-METHOXY-4,5-METHYLENEDIOXYBENZALDEHYDE	Inactive	-1.29339	0	8.36515e-07	0
COC(=O)c1c(C)c2c(c(C)c1O)OC(=O)c1c(C)c(Cl)c(O)c(Cl)c1O2	LEOIDIN [10mg]	Inactive	-1.39861	0	1.20092e-05	0
CC(O)CC(C)(C)O	HEXYLENE GLYCOL	Inactive	-2.01059	0	1.24948e-07	0
C=CCc1cc(OC)c2c(c1OC)OCO2	APIOLE	Inactive	-2.54151	0	8.52828e-10	0
O=C(O)CN1C(=O)c2cccc3cccc(c23)C1=O	ALRESTATIN	Inactive	-2.32713	0	1.46981e-09	0
COc1cc2c(cc1OC)CC(=O)N(CCCN(C)CC1Cc3cc(OC)c(OC)cc31)CC2.Cl	IVABRADINE HYDROCHLORIDE	Inactive	-1.71899	0	6.58247e-08	0
CCC(N)C(O)c1ccc(O)c(O)c1.Cl	ETHYLNOREPINEPHRINE HYDROCHLORIDE	Inactive	-2.55568	0	1.86909e-08	0
COc1ccc2c(c1)OC1COc3cc(OC)c(OC)cc3C1C2=O	MUNDOSERONE	Inactive	-1.04167	0	1.76021e-05	0
NC(Cc1ccc(N(CCCl)CCCl)cc1)C(=O)O	MELPHALAN	Inactive	-2.15837	0	4.42443e-08	0
O=c1cc(-c2ccccc2O)oc2ccc(O)cc12	6,2'-DIHYDROXYFLAVONE	Inactive	-1.81203	0	1.49842e-05	0
CS(=O)(=O)[O-].C[n+]1ccccc1C=NO	PRALIDOXIME MESYLATE	Inactive	-1.59689	0	1.68323e-08	0
OCC(O)C(O)C(OC1OC(CO)C(O)C(O)C1O)C(O)CO	GLUCITOL-4-GLUCOPYANOSIDE	Inactive	-2.50017	0	1.18353e-10	0
COc1ccc(-c2coc3c(OC)c(OC)cc(O)c3c2=O)cc1	ISOTECTORIGENIN, 7-METHYL ETHER	Inactive	-1.54162	0	3.57076e-07	0
CCCOc1ccc2nc(NC(=O)OC)[nH]c2c1	OXIBENDAZOLE	Inactive	-2.39102	0	2.07088e-11	0
COc1ccc(CN2CCNCC2)c(OC)c1OC.Cl.Cl	TRIMETAZIDINE DIHYDROCHLORIDE	Inactive	-2.2242	0	1.28119e-07	0
O=C(O)C=CC(=O)O.c1ccc2nc(N3CCNCC3)ccc2c1	QUIPAZINE MALEATE	Inactive	-1.63154	0	7.02214e-07	0
Cc1ccc(-n2nccn2)c(C(=O)N2CCN(c3nc4cc(Cl)ccc4o3)CCC2C)c1	SUVOREXANT	Inactive	-1.26201	0	4.75831e-06	0
CC(=O)OC1CC(OC(C)=O)C2(C)C(CC(OC(C)=O)C3(C)C4=CC(=O)OC(c5ccoc5)C4(C)CCC32)C1(C)C	DEOXYKHIVORIN	Inactive	-2.05202	0	1.52771e-06	0
C[N+]1(CCCCC[N+]2(C)CCCC2)CCCC1.O=C([O-])C(O)C(O)C(=O)O.O=C([O-])C(O)C(O)C(=O)O	PENTOLINIUM TARTRATE	Inactive	-1.96711	0	5.68958e-07	0
NCCCC(N)CC(=O)NC1CNC(=O)C(C2CC(O)NC(N)=N2)NC(=O)C(=CNC(N)=O)NC(=O)C(CO)NC(=O)C(CO)NC1=O.O=S(=O)(O)O	VIOMYCIN SULFATE	Inactive	-1.495	0	4.45853e-07	0
OCC1OC(Oc2ccc(O)cc2)C(O)C(O)C1O	ARBUTIN	Inactive	-2.73498	0	4.83008e-10	0
CCC(COC(=O)c1cc(OC)c(OC)c(OC)c1)(c1ccccc1)N(C)C.O=C(O)C=CC(=O)O	TRIMEBUTINE MALEATE	Inactive	-1.49834	0	3.03865e-07	0
NC1CCCCC1N.O=C1O[Pt]OC1=O	OXALIPLATIN	Inactive	-1.785	0	1.64452e-08	0
CN1C(C)(C)CCCC1(C)C.O=C(O)C(O)C(O)C(=O)O	PEMPIDINE TARTRATE	Inactive	-2.24483	0	7.53975e-09	0
CC(C)c1c(O)ccc2c1CCC1C(C)(C)C(=O)CCC21C	TOTAROLONE	Inactive	-0.192625	0	0.00307509	0
O.OCC(O)C(O)C(OC1OC(CO)C(O)C(O)C1O)C(O)CO	D-LACTITOL MONOHYDRATE	Inactive	-2.22591	0	2.81902e-09	0
COc1cc(C)c(C(=O)O)c(OC(C)=O)c1	ACETYL EVERNINIC ACID	Inactive	-2.28168	0	1.94208e-10	0
CC1C(=O)OC2CCN3CC=C(COC(=O)C(C)(O)C1(C)O)C23	MONOCROTALINE	Inactive	-1.01416	0	0.000122628	0
CC(C=CC1=C(C)CCCC1(C)C)=CC=CC(C)=CCO	RETINOL	Inactive	-2.71532	0	9.49979e-09	0
COC(=O)C(N)CS.Cl	MECYSTEINE HYDROCHLORIDE	Inactive	-1.55222	0	2.21814e-07	0
O=C(O)C1(O)CC(O)C(O)C(O)C1	QUINIC ACID	Inactive	-2.27224	0	2.79516e-09	0
Nc1ccc(S(=O)(=O)[N-]c2cnc3ccccc3n2)cc1.[Na+]	SULFAQUINOXALINE SODIUM	Inactive	-1.36076	0	6.90299e-06	0
NC(Cc1cc(I)c(Oc2cc(I)c(O)c(I)c2)c(I)c1)C(=O)[O-].[Na+]	LEVOTHYROXINE SODIUM	Inactive	-2.36921	0	2.0222e-11	0
O=c1cc(-c2cc(O)c(O)c(O)c2)oc2cc(O)cc(O)c12	HIERACIN	Inactive	-0.00032473	0	0.00327121	0
COc1ccc(CC2c3cc(OC)c(OC)cc3CC[N+]2(C)CCC(=O)OCCCCCOC(=O)CC[N+]2(C)CCc3cc(OC)c(OC)cc3C2Cc2ccc(OC)c(OC)c2)cc1OC.O=S(=O)([O-])c1ccccc1.O=S(=O)([O-])c1ccccc1	ATRACURIUM BESYLATE	Inactive	-0.999659	0	0.000211088	0
O=c1cc(-c2ccccc2)oc2ccccc12	FLAVONE	Inactive	-2.13859	0	2.2183e-06	0
CC(=O)OC1CC(OC2C(O)CC(OC3C(O)CC(OC4CCC5(C)C(CCC6C5CC(O)C5(C)C(C7=CC(=O)OC7)CCC65O)C4)OC3C)OC2C)OC(C)C1OC1OC(CO)C(O)C(O)C1O	LANATOSIDE C	Inactive	-0.0487177	0	0.000967965	0
COC(=O)C(Cc1ccccc1)NC(=O)C(N)CC(=O)O	ASPARTAME	Inactive	-2.13813	0	2.09433e-10	0
COc1cc2c3cc1Oc1cc(ccc1O)CC1c4c(cc(OC)c(O)c4Oc4ccc(cc4)CC3N(C)CC2)CC[N+]1(C)C.Cl.O.O.O.O.O.[Cl-]	TUBOCURARINE CHLORIDE PENTAHYDRATE	Inactive	-1.00025	0	0.000130834	0
Cc1cc(C=Cc2ccc3cc(N(C)C)ccc3[n+]2C)c(C)n1-c1ccccc1.O=C([O-])c1cc2ccccc2c(Cc2c(O)c(C(=O)O)cc3ccccc23)c1O	PYRVINIUM PAMOATE	Inactive	-1.00021	0	0.000227841	0
CCCCCCCCCc1ccc(OCCOCCOCCOCCOCCOCCOCCOCCOCCO)cc1	NONOXYNOL-9	Inactive	-1.65245	0	2.42836e-08	0
O=c1c2cc(O)c(O)cc2oc2cc(O)c(C3OC(CO)C(O)C(O)C3O)c(O)c12	MANGIFERIN	Inactive	-2.36894	0	9.12324e-08	0
O=c1c(O)c(-c2ccccc2)oc2cc(O)cc(O)c12	GALANGIN	Inactive	-0.791522	0	0.000177852	0
COc1cc2c(cc1OC)C1C(=O)c3ccc4c(c3OC1CO2)CC(C(C)C)O4	DIHYDROROTENONE	Inactive	-1.36303	0	8.31253e-06	0
CCOC(=O)c1c(C)cc(O)cc1O	ETHYL ORSELLINATE	Inactive	-2.39713	0	3.61336e-10	0
CCC(C)C1OC2(C=CC1C)CC1CC(CC=C(C)C(OC3CC(OC)C(OC4CC(OC)C(NC(C)=O)C(C)O4)C(C)O3)C(C)C=CC=C3COC4C(O)C(C)=CC(C(=O)O1)C34O)O2	EPRINOMECTIN	Inactive	-1.00011	0	0.000257117	0
C[N+](C)(C)CC(=O)[O-].Cl	BETAINE HYDROCHLORIDE	Inactive	-2.77697	0	7.57836e-12	0
CC(C)c1c(CN(C)C(C)Cc2ccccc2)n(C)n(-c2ccccc2)c1=O	FAMPROFAZONE	Inactive	-1.17477	0	1.79917e-06	0
COc1c(-c2ccccc2)oc2cc(O)cc(O)c2c1=O	GALANGIN 3-O-METHYL ETHER	Inactive	-1.33344	0	5.66924e-05	0
CC(=O)OC1CC2C(C)(C)C(O)CCC2(C)C2CCC3(C)C(c4ccoc4)OC(=O)C4OC43C12C	GEDUNOL	Inactive	-1.02717	0	0.000766199	0
Cl.c1cncc(C2CCCCN2)c1	ANABASINE HYDROCHLORIDE	Inactive	-1.08826	0	1.64607e-05	0
CC(C)c1ccc2c(c1O)CCC1C3=C(CCC21C)C(=O)OC3	TRIPTOPHENOLIDE	Inactive	-1.45624	0	0.000134588	0
Clc1ccc(CON=C(Cn2ccnc2)c2ccc(Cl)cc2Cl)c(Cl)c1.O=[N+]([O-])O	OXICONAZOLE NITRATE	Inactive	-0.280555	0	0.00045028	0
CC12CC3CC(C)(C1)CC(N)(C3)C2.Cl	MEMANTINE HYDROCHLORIDE	Inactive	-2.29227	0	7.43741e-08	0
CCC1(C)OC(=O)N(C)C1=O	PARAMETHADIONE	Inactive	-1.727	0	1.50144e-06	0
O=C([O-])CCNC(=O)c1ccc(N=Nc2ccc(O)c(C(=O)[O-])c2)cc1.[Na+].[Na+]	BALSALAZIDE DISODIUM	Inactive	-1.3809	0	1.80196e-06	0
CCCc1nc(C)c2c(=O)[nH]c(-c3cc(S(=O)(=O)N4CCN(CC)CC4)ccc3OCC)nn12.Cl	VARDENAFIL HYDROCHLORIDE	Inactive	-1.73046	0	1.41013e-07	0
O=C(O)c1ccccc1O	SALICYLIC ACID	Inactive	-2.11426	0	1.84095e-10	0
NC(C(=O)O)C(O)C(O)C(O)CO	GLUCOSAMINIC ACID	Inactive	-2.13684	0	2.65237e-09	0
CC1(C)C=Cc2c(c3c(c4c(=O)c(-c5ccc(O)cc5)coc24)OC(C)(C)CC3)O1	ISOOSAJIN	Inactive	0.412137	1	0.0060213	0
CCCOc1cc(N)ccc1C(=O)OCCN(CC)CC.Cl	PROPOXYCAINE HYDROCHLORIDE	Inactive	-2.02757	0	1.37637e-09	0
CC1=NCCc2c1[nH]c1cc(O)ccc21.Cl.O.O	HARMALOL HYDROCHLORIDE DIHYDRATE	Inactive	-1.88422	0	1.03851e-08	0
Cl.NC(Cc1ccccc1)C(=O)O	D-PHENYLALANINE	Inactive	-1.59047	0	4.34203e-08	0
CCCCCCCCCCCCCCCCOP(=O)([O-])OCC[N+](C)(C)C	MILTEFOSINE [5mM]	Inactive	-2.17835	0	6.80248e-10	0
COc1cc(C)c2c(=O)c(-c3ccccc3)coc2c1	METHOXYVONE	Inactive	-1.25771	0	5.93669e-07	0
C=CCSCC=C	DIALLYL SULFIDE	Inactive	-2.80357	0	3.14934e-12	0
CN1CCCN=C1COC(=O)C(O)(c1ccccc1)C1CCCCC1.Cl	OXYPHENCYCLIMINE HYDROCHLORIDE	Inactive	-1.43249	0	5.46884e-07	0
O=C(O)CN(CCN(CC(=O)O)CC(=O)O)CC(=O)O.[Na+].[Na+]	EDETATE DISODIUM	Inactive	-3.30206	0	7.84101e-16	0
Cl.Cl.OCCOCCN1CCN(C(c2ccccc2)c2ccc(Cl)cc2)CC1	HYDROXYZINE HYDROCHLORIDE	Inactive	-1.39793	0	4.77652e-07	0
CC1(C)C(O)CC(O)C2(C)C1CC(=O)C1(C)C2CCC2(C)C(c3ccoc3)OC(=O)C3OC321	1,3-DIDEACETYL-7-DEACETOXY-7-OXOKHIVORIN	Inactive	-0.999948	0	0.000503239	0
CCC1(O)C(=O)OCc2c1cc1n(c2=O)Cc2cc3cc(O)ccc3nc2-1	10-HYDROXYCAMPTOTHECIN	Inactive	-1.00033	0	2.28373e-05	0
CC(CCC(=O)[O-])C1CCC2C3C(=O)CC4CC(=O)CCC4(C)C3CC(=O)C12C.[Na+]	DEHYDROCHOLATE SODIUM	Inactive	-3.59252	0	1.3614e-10	0
O=C1CCCC2C3CCC[N+]4([O-])CCCC(CN12)C34	OXYMATRINE	Inactive	-2.85542	0	1.29149e-08	0
O=c1cc(-c2ccccc2)oc2ccc(O)cc12	6-HYDROXYFLAVONE	Inactive	-1.70585	0	5.83303e-06	0
CC(=O)Nc1cc([As](=O)(O)O)ccc1O	ACETARSOL	Inactive	-2.13784	0	9.43734e-09	0
Oc1ccc(Cl)cc1	PARACHLOROPHENOL	Inactive	-2.41439	0	4.66623e-10	0
CSc1ccc2c(c1)N(CCC1CCCCN1C)c1ccccc1S2.Cl	THIORIDAZINE HYDROCHLORIDE	Inactive	-1.70077	0	1.50613e-08	0
CCN(CC)C(=O)C1(c2ccccc2)CC1CN.Cl	LEVOMILNACIPRAN HYDROCHLORIDE	Inactive	-1.24189	0	4.11412e-07	0
CC(C)=CCCC(C)CC=O	CITRONELLAL (R+)	Inactive	-2.26	0	1.43227e-07	0
CN(C)CCN(Cc1ccc(Cl)cc1)c1ccccn1.Cl	CHLOROPYRAMINE HYDROCHLORIDE	Inactive	-1.00006	0	1.79152e-06	0
NC(N)=Nc1nc(CSCCC(N)=NS(N)(=O)=O)cs1	FAMOTIDINE	Inactive	-1.5104	0	2.19846e-07	0
N=C(N)NCCN1CCCCCCC1.O=S(=O)(O)O	GUANETHIDINE MONOSULFATE	Inactive	-2.75471	0	2.69876e-10	0
COc1cc2c(cc1-c1cc3cc4ccoc4cc3oc1=O)OCO2	PACHYRRHIZIN	Inactive	-1.19749	0	8.81958e-05	0
COc1ccc(CN2CCN(C(c3ccc(F)cc3)c3ccc(F)cc3)CC2)c(OC)c1OC.Cl	LOMERIZINE HYDROCHLORIDE	Inactive	-2.05617	0	1.38682e-07	0
COc1cc(-c2coc3cc(O)c(OC)c(O)c3c2=O)cc(O)c1OC	IRIGENIN	Inactive	-1.16293	0	4.4398e-06	0
COc1ccc(O)cc1	MEQUINOL	Inactive	-2.63432	0	1.33499e-11	0
CC(C)COCC(CN(Cc1ccccc1)c1ccccc1)N1CCCC1.Cl	BEPRIDIL HYDROCHLORIDE	Inactive	-1.67543	0	3.96356e-08	0
CN1CCCC1CCOC(C)(c1ccccc1)c1ccc(Cl)cc1.O=C(O)C=CC(=O)O	CLEMASTINE FUMARATE	Inactive	-2.27417	0	1.26666e-09	0
CC1OC(OC2C(Oc3cc(O)c4c(c3)OC(c3ccc(O)cc3)CC4=O)OC(CO)C(O)C2O)C(O)C(O)C1O	NARINGIN	Inactive	-0.999928	0	0.000260895	0
CC(=O)N(CC(O)CO)c1c(I)c(C(=O)NCCO)c(I)c(C(=O)NCC(O)CO)c1I	IOXILAN	Inactive	-2.5813	0	2.37773e-13	0
COc1cccc(C=O)c1OC	o-VERATRALDEHYDE	Inactive	-0.999971	0	0.000113547	0
CCC(=O)OC(OP(=O)(CCCCc1ccccc1)CC(=O)N1CC(C2CCCCC2)CC1C(=O)[O-])C(C)C.[Na+]	FOSINOPRIL SODIUM	Inactive	-1.94075	0	3.56893e-09	0
COC1CC2CCC(C)C(O)(O2)C(=O)C(=O)N2CCCCC2C(=O)OC(C(C)CC2CCC(O)C(OC)C2)CC(=O)C(C)C=C(C)C(O)C(OC)C(=O)C(C)CC(C)C=CC=CC=C1C	SIROLIMUS	Inactive	0.178348	1	0.00309184	0
COC(=O)c1ccc(O)cc1	METHYL PARABEN	Inactive	-2.07792	0	1.47216e-08	0
O=c1cc(-c2ccc(O)cc2)oc2ccc(O)cc12	6,4'-DIHYDROXYFLAVONE	Inactive	-0.928683	0	0.000553228	0
NCCCN.O=C(O)C(O)C(O)C(=O)O	CADAVERINE TARTRATE	Inactive	-2.56534	0	7.91439e-10	0
Br.CC(Cc1ccc(O)cc1)NCC(O)c1cc(O)cc(O)c1	FENOTEROL HYDROBROMIDE	Inactive	-2.20531	0	1.59099e-08	0
Cl.NC(CS)C(=O)O	CYSTEINE HYDROCHLORIDE	Inactive	-2.33607	0	1.17296e-11	0
CCCCCCCCCCCCC(C(=O)O)C(C)C(=O)O	ROCCELLIC ACID	Inactive	-3.61757	0	2.25503e-14	0
CC1CCC2(C(=O)O)CCC3(C)C(=CCC4C5(C)CCC(O)C(C)(C)C5CCC43C)C2C1C	URSOLIC ACID	Inactive	-1.54245	0	5.46884e-05	0
CC12CCC(CC1=O)C2(C)C	CAMPHOR	Inactive	-2.19591	0	5.9626e-08	0
Cc1c(C(N)=O)cc([N+](=O)[O-])cc1[N+](=O)[O-]	DINITOLMIDE	Inactive	-1.58559	0	1.42712e-07	0
Cl.Nc1ccc(N=Nc2ccccc2)c(N)n1	PHENAZOPYRIDINE HYDROCHLORIDE	Inactive	-1.59839	0	6.08444e-06	0
COP(=O)(OC)OC=C(Cl)Cl	DICHLORVOS	Inactive	-1.57589	0	1.8889e-06	0
COC(=O)NC(=S)Nc1ccccc1NC(=S)NC(=O)OC	THIOPHANATE METHYL	Inactive	-2.07851	0	1.52629e-10	0
Cc1ccccc1C(OCCN(C)C)c1ccccc1.O=C(O)CC(O)(CC(=O)O)C(=O)O	ORPHENADRINE CITRATE	Inactive	-2.30705	0	3.94804e-10	0
CC(C)=CCCC1(C)C=Cc2c(O)c3c(c(CC=C(C)C)c2O1)OC12C(=CC4CC1C(C)(C)OC2(CC=C(C)C(=O)O)C4=O)C3=O	GAMBOGIC ACID	Inactive	-1.05497	0	5.19335e-05	0
O=c1ccn(C2OC(CO)C(O)C2O)c(=O)[nH]1	URIDINE	Inactive	-3.16445	0	6.34777e-12	0
O=C(O)CCCc1ccc(N(CCCl)CCCl)cc1	CHLORAMBUCIL	Inactive	-2.08546	0	2.85332e-07	0
NCCc1c[nH]c2ccccc12	TRYPTAMINE	Inactive	-1.65929	0	2.43086e-07	0
NC1C(OC2C(C(=O)[O-])OC(COC3C(CO)OC(O)C(O)C3O)C(OS(=O)(=O)[O-])C2O)OC(COS(=O)(=O)[O-])C(O)C1O	HEPARIN SODIUM	Inactive	-3.02545	0	1.2054e-11	0
O=C(Nc1ccc(C(=O)O)c(O)c1)c1ccccc1	BENZOYLPAS	Inactive	-1.19377	0	3.3036e-06	0
CC(=O)OC1CCC2(C)C(CCC3C2CCC2(C)C(C4=CC(=O)OC4)C(OC(C)=O)CC32O)C1	GITOXIGENIN DIACETATE	Inactive	-0.999889	0	0.000378614	0
O=C(NC1CCCCC1)NC1CCCCC1	DICYCLOHEXYLUREA	Inactive	-1.3479	0	2.08789e-07	0
CN(C)C(=O)C(CCN1CCC(O)(c2ccc(Cl)cc2)CC1)(c1ccccc1)c1ccccc1.Cl	LOPERAMIDE HYDROCHLORIDE	Inactive	-1.18038	0	4.38062e-05	0
O=C(O)c1cccc(O)c1O	PYROCATECHUIC ACID	Inactive	-1.50624	0	2.50076e-08	0
NCC(=O)NCC(=O)O	GLYCYLGLYCINE	Inactive	-2.07396	0	1.81879e-11	0
CC(=O)CC1CCCCN1.Cl	PELLETIERINE HYDROCHLORIDE	Inactive	-1.95017	0	2.59834e-08	0
Nc1ccc(C(=O)[O-])cc1.[K+]	POTASSIUM p-AMINOBENZOATE	Inactive	-1.07048	0	1.08414e-05	0
CCN(CC)CCOC(=O)C(O)(c1ccccc1)c1ccccc1.Cl	BENACTYZINE HYDROCHLORIDE	Inactive	-1.52985	0	5.60859e-07	0
[O-][n+]1cccc(CO)c1	MEPIROXOL	Inactive	-1.26419	0	2.26723e-08	0
CC[N+](CC)(CC(=O)Nc1c(C)cccc1C)Cc1ccccc1.O=C([O-])c1ccccc1	DENATONIUM BENZOATE	Inactive	-1.61329	0	5.88711e-08	0
CC(=O)OC1C(=O)C2(C)C(O)CC3OCC3(OC(C)=O)C2C(OC(=O)c2ccccc2)C2(O)CC(O)C(C)=C1C2(C)C	BACCATIN III	Inactive	-2.01333	0	5.64548e-07	0
CC12C=CC(=O)C=C1CCC1C2CCC2(C)C(=O)CCC12	ANDROSTA-1,4-DIEN-3,17-DIONE	Inactive	-1.62521	0	2.54347e-05	0
Nc1nc(=O)c2c([nH]1)NCC(CNc1ccc(C(=O)NC(CCC(=O)O)C(=O)O)cc1)=N2	DIHYDROFOLIC ACID	Inactive	-1.52249	0	4.99117e-07	0
COc1c2c(cc3c1OCO3)CC[N+](C)=C2.[Cl-]	COTARNINE CHLORIDE	Inactive	-1.35591	0	5.46646e-07	0
Cl.NNCc1ccccc1	BENZYLHYDRAZINE HYDROCHLORIDE	Inactive	-1.89214	0	1.26244e-08	0
C=CCSSCC=C	GARLICIN	Inactive	-3.47309	0	1.70475e-14	0
O=C(OC1CN2CCC1CC2)c1ccccc1	BENZOCLIDINE	Inactive	-1.87343	0	1.90657e-08	0
C=CC1=C(C(=O)O)N2C(=O)C(NC(=O)C(=NOCC(=O)O)c3csc(N)n3)C2SC1	CEFIXIME	Inactive	-1.85839	0	4.909e-11	0
OCc1ccccn1	PICONOL	Inactive	-2.25742	0	6.21535e-10	0
Cc1c(N(C)CS(=O)(=O)[O-])c(=O)n(-c2ccccc2)n1C.[Na+]	DIPYRONE	Inactive	-1.48075	0	1.21411e-06	0
O=C(O)c1cc(O)c2c(c1)C(C1c3cc(C(=O)O)cc(O)c3C(=O)c3c(OC4OC(CO)C(O)C(O)C4O)cccc31)c1cccc(OC3OC(CO)C(O)C(O)C3O)c1C2=O	SENNOSIDE A	Inactive	-1.46166	0	9.58896e-06	0
CC(=O)OCC(COC(C)=O)OC(C)=O	TRIACETIN	Inactive	-1.91739	0	4.83034e-09	0
OCC(O)CO	GLYCERIN	Inactive	-1.00043	0	7.33768e-06	0
Cl.NNc1nncc2ccccc12	HYDRALAZINE HYDROCHLORIDE	Inactive	-1.89098	0	1.94869e-08	0
CCN(CC)CCNC(=O)c1ccc(N)cc1.Cl	PROCAINAMIDE HYDROCHLORIDE	Inactive	-1.96529	0	1.75649e-09	0
COc1ccc(-c2cc(=O)c3c(O)cc(O)c(-c4cc(-c5cc(=O)c6c(O)cc(O)cc6o5)ccc4OC)c3o2)cc1	ISOGINKGETIN	Inactive	-1.00009	0	0.000374183	0
CN1CCc2nc(C(=O)NC3CC(C(=O)N(C)C)CCC3NC(=O)C(=O)Nc3ccc(Cl)cn3)sc2C1.Cc1ccc(S(=O)(=O)O)cc1.O	EDOXABAN TOSYLATE HYDRATE	Inactive	-0.999813	0	7.19572e-05	0
CC(=O)OCC(=O)C1CCC2C3CCC4=CC(=O)CCC4(C)C3CCC12C	DESOXYCORTICOSTERONE ACETATE	Inactive	-2.0929	0	1.25497e-06	0
CC1=C2C(O)C(=O)OC3CC4C(C)(C)C(=O)C=CC4(C)C(CC1)C23C	MEROGEDUNIN	Inactive	-1.75808	0	2.63862e-05	0
CC(=O)Nc1ccc(S(=O)(=O)Nc2ccc([N+](=O)[O-])cc2)cc1	SULFANITRAN	Inactive	-1.0002	0	1.33116e-05	0
CCC12C=CCN3CCC4(c5ccc(OC)cc5N(C)C4C(O)(C(=O)OC)C1OC(C)=O)C32	VINDOLINE	Inactive	-2.45534	0	6.19235e-08	0
CC1(C)CCC2=C(O1)C(=O)c1ccccc1C2=O	alpha-LAPACHONE	Inactive	-1.2898	0	2.5705e-05	0
CC1=NN(c2ccc(C)c(C)c2)C(=O)C1=NNc1cccc(-c2cccc(C(=O)O)c2)c1O	ELTROMBOPAG	Inactive	-1.00026	0	0.000241943	0
C#CCN(C)C(C)Cc1ccccc1.Cl	SELEGILINE HYDROCHLORIDE	Inactive	-2.67634	0	4.70004e-13	0
CN1CCc2cc3c(cc2C1O)OCO3.Cl	HYDRASTININE HYDROCHLORIDE	Inactive	-1.58326	0	5.38107e-08	0
CC(C)=CCc1c2c(c3occ(-c4ccc(O)c(O)c4)c(=O)c3c1O)C=CC(C)(C)O2	POMIFERIN	Inactive	-0.999647	0	0.000775749	0
CCOC(=O)c1c(C)c(Cl)c(O)c(Cl)c1O	ETHYL DICHLOROORSELLINATE	Inactive	-1.70979	0	2.90922e-08	0
OC1OC(c2ccc(Cl)c(Cc3ccc(OC4CCOC4)cc3)c2)C(O)C(O)C1O	EMPAGLIFLOZIN	Inactive	-1.70113	0	3.84525e-07	0
COC(=O)C1=COC(C)C2CN3CCC4(C(=O)Nc5ccccc54)C3CC12	MITRAPHYLLINE	Inactive	-1.25875	0	1.96558e-06	0
O.OCC1OC(OC2C(CO)OC(O)C(O)C2O)C(O)C(O)C1O	LACTOSE MONOHYDRATE	Inactive	-2.68936	0	1.55395e-10	0
CC12CCC(=O)C=C1CCC1C2CCC2(C)C(O)CCC12	TESTOSTERONE	Inactive	-0.999878	0	0.000616392	0
CC(=O)NCC(=O)O.CC(=O)NCC(=O)O.N=C(N)c1ccc(N=NNc2ccc(C(=N)N)cc2)cc1	DIMINAZENE ACETURATE	Inactive	-1.30664	0	1.21978e-06	0
CCCCCCCCCCCCCCCCCCOCC(O)CO	BATYL ALCOHOL	Inactive	-2.10921	0	3.22035e-08	0
O=C(O)CCC(=O)O.O=C(OC1CN2CCC1CC2)N1CCc2ccccc2C1c1ccccc1	SOLIFENACIN SUCCINATE	Inactive	-1.80672	0	2.38535e-08	0
O=CC(O)C(O)C(O)CO	XYLOSE	Inactive	-2.21722	0	2.67298e-08	0
CN1CCC(OC(c2ccccc2)c2ccccc2)CC1.Cl	DIPHENYLPYRALINE HYDROCHLORIDE	Inactive	-1.00008	0	1.74144e-05	0
Cc1cc(C(C)(C)C)c(O)c(C(C)(C)C)c1	BUTYLATED HYDROXYTOLUENE	Inactive	-1.33987	0	1.26969e-05	0
NC(CSSCC(N)C(=O)O)C(=O)O	CYSTINE	Inactive	-2.15047	0	1.90506e-10	0
Cn1c(=O)c2[nH]c(Br)nc2n(C)c1=O	PAMABROM	Inactive	-1.9546	0	3.7701e-10	0
OCC(Br)(Br)Br	TRIBROMOETHANOL	Inactive	-1.7357	0	7.53358e-07	0
CCCCCCCCCc1ccc(O)cc1	4-NONYLPHENOL	Inactive	-1.6314	0	3.05812e-08	0
COc1cc(O)c2c(=O)c(O)c(-c3ccccc3)oc2c1	IZALPININ	Inactive	-1.89805	0	7.75884e-07	0
S=C=Nc1ccc(N=C=S)cc1	BITOSCANATE	Inactive	-2.47685	0	1.56898e-10	0
CCc1cn(C2OCC(O)C2CO)c(=O)nc1O	EDOXUDINE	Inactive	-3.28823	0	1.91498e-12	0
CC(C)CCCC(C)C1CCC2C3CC=C4CC(O)CCC4(C)C3CCC12C	CHOLESTEROL	Inactive	-1.00003	0	0.000564424	0
CC[N+](C)(C)Cc1ccc(Br)cc1.Cc1ccc(S(=O)(=O)[O-])cc1	BRETYLIUM TOSYLATE	Inactive	-1.43928	0	2.86387e-06	0
CCCC(NC(C)C(=O)N1C(C(=O)O)CC2CCCCC21)C(=O)O	PERINDOPRILAT	Inactive	-2.28689	0	3.24349e-10	0
CN1CCN(CCCN2c3ccccc3Sc3ccc(C(F)(F)F)cc32)CC1.Cl.Cl	TRIFLUOPERAZINE HYDROCHLORIDE	Inactive	-1.65067	0	1.93518e-08	0
COc1cccc2c1C(=O)c1c(O)c3c(c(O)c1C2=O)CC(O)(C(=O)CO)CC3OC1CC(N)C(O)C(C)O1.Cl	EPIRUBICIN HYDROCHLORIDE	Inactive	-1.21389	0	7.16056e-05	0
COc1cc(OC)c2c(=O)c(OC)c(-c3ccccc3)oc2c1	GALANGIN TRIMETHYL ETHER	Inactive	-1.86242	0	2.33122e-07	0
CNC1CCC2Nc3ccc(C(N)=O)cc3C2C1.O=C(O)CCC(=O)O	FROVATRIPTAN SUCCINATE	Inactive	-2.43998	0	6.85703e-10	0
COc1ccc(-c2c(O)c3c(OC)c4c(cc3oc2=O)OC(C)(C)C=C4)cc1	ROBUSTIC ACID	Inactive	-0.999875	0	6.00609e-05	0
COc1cc2ccc(=O)oc2c(OC)c1OC	DIMETHYLFRAXETIN	Inactive	-2.69785	0	2.73123e-09	0
CC(=O)OCC(=O)C1(O)CCC2C3CCC4=CC(=O)C=CC4(C)C3C(O)CC21C	PREDNISOLONE ACETATE	Inactive	-1.69065	0	2.79284e-05	0
O=C(C=CC=Cc1ccc2c(c1)OCO2)N1CCCCC1	PIPERINE	Inactive	-1.15676	0	3.04747e-07	0
COC(=O)C1CC(OC(C)=O)C(=O)C2C1(C)CCC1C(=O)OC(c3ccoc3)CC12C	SALVINORIN A	Inactive	-0.99991	0	0.00033705	0
COc1cccc2c1cc([N+](=O)[O-])c1c(C(=O)O)cc3c(c12)OCO3	ARISTOLOCHIC ACID	Inactive	-1.64233	0	4.25982e-07	0
COc1cc2nc(N3CCN(C(=O)c4ccco4)CC3)nc(N)c2cc1OC.Cl	PRAZOSIN HYDROCHLORIDE [10mg]	Inactive	-1.01337	0	1.94294e-05	0
CC(COc1ccccc1)N(CCCl)Cc1ccccc1.Cl	PHENOXYBENZAMINE HYDROCHLORIDE	Inactive	-1.64139	0	3.52521e-08	0
CCCCC(CC)COC(=O)CC(C(=O)OCC(CC)CCCC)S(=O)(=O)[O-].[Na+]	DOCUSATE SODIUM	Inactive	-2.53595	0	3.94963e-11	0
COC(=O)CC1C(C)(C)C(=O)C2CC3=C(CCC4(C)C3=CC(=O)OC4c3ccoc3)C1(C)C2=O	CARAPIN-8(9)-ENE	Inactive	-1.00028	0	5.75498e-05	0
COc1c2ccoc2nc2c(OC)c(OCC(O)C(C)(C)O)ccc12	EVOXINE	Inactive	-1.16287	0	2.42492e-05	0
CC(=O)OC1CCC2(C)C(CC(OC(C)=O)C3(C)C4=CC(=O)OC(c5ccoc5)C4(C)CCC23)C1(C)C	3alpha-ACETOXYDIHYDRODEOXYGEDUNIN	Inactive	-1.59929	0	2.4047e-05	0
Cl.NCCc1ccc(O)c(O)c1	DOPAMINE HYDROCHLORIDE	Inactive	-2.2739	0	3.15785e-09	0
COc1cc(C(=O)NCc2ccc(OCCN(C)C)cc2)cc(OC)c1OC.Cl	TRIMETHOBENZAMIDE HYDROCHLORIDE	Inactive	-2.76463	0	5.57843e-11	0
C=C1CC23CC1(O)CCC2C12C=CC(O)C(C)(C(=O)O1)C2C3C(=O)O	GIBBERELLIC ACID	Inactive	-0.999905	0	8.49047e-05	0
CC(C)=CCCC(C)(O)C1CC=C(C)CC1	BISABOLOL	Inactive	-1.2389	0	5.25973e-05	0
Cc1cc2c(C(C)C)c(O)c(O)c(C=O)c2c(O)c1-c1c(C)cc2c(C(C)C)c(O)c(O)c(C=O)c2c1O	GOSSYPOL	Inactive	-1.44566	0	5.59552e-05	0
CCOC(=O)COc1ccc2c(=O)cc(-c3ccccc3)oc2c1	EFLOXATE	Inactive	-1.00028	0	1.47507e-05	0
CCCCCCCCCCCCCCCCOc1nc2ccc(C)cc2c(=O)o1	CETILISAT	Inactive	-1.92337	0	5.81028e-10	0
N=C(N)N1CCc2ccccc2C1.O=S(=O)(O)O	DEBRISOQUIN SULFATE	Inactive	-2.01988	0	7.18266e-08	0
O=C(O)CC(O)(CC(=O)O)C(=O)O	CITRIC ACID	Inactive	-3.46945	0	2.78343e-13	0
O=c1ccc2ccc(O)cc2o1	UMBELLIFERONE	Inactive	-1.95965	0	9.12498e-08	0
CCOP(=S)(OCC)SCSP(=S)(OCC)OCC	ETHION	Inactive	-2.02068	0	2.7374e-10	0
O=C(OC1CC2CCC(C1)[N+]21CCCC1)C(O)(c1ccccc1)c1ccccc1.[Cl-]	TROSPIUM CHLORIDE	Inactive	-1.65186	0	2.81206e-08	0
C1CNCCN1	PIPERAZINE	Inactive	-2.94948	0	6.84191e-13	0
CC(Oc1c(Cl)cccc1Cl)C1=NCCN1.Cl	LOFEXIDINE HYDROCHLORIDE	Inactive	-1.10444	0	7.94943e-07	0
COc1c2ccoc2cc2oc(C)cc(=O)c12	VISNAGIN	Inactive	-2.00531	0	4.27822e-07	0
O=C1CCC23C=CC(=O)NCCCCNCCCNC(=O)C=Cc4ccc(c2c4)OC3C1	LUNARINE	Inactive	-1.51785	0	1.12371e-05	0
CCn1cc(C(=O)O)c(=O)c2ccc(C)nc21	NALIDIXIC ACID	Inactive	-1.00002	0	9.84365e-07	0
CC(=O)O.Cc1cc2c(C(C)C)c(O)c(O)c(C=O)c2c(O)c1-c1c(C)cc2c(C(C)C)c(O)c(O)c(C=O)c2c1O	GOSSYPOL-ACETIC ACID COMPLEX	Inactive	-1.27274	0	4.37423e-05	0
CC1(C)C=Cc2cc3ccc(=O)oc3cc2O1	XANTHYLETIN	Inactive	-1.74028	0	2.79186e-05	0
CC(=O)OC1CCC2(C)C(CCC3(C)C2CC=C2C4CC(C)(C)CCC4(C(=O)O)CCC23C)C1(C)C	OLEANOLIC ACID ACETATE	Inactive	-2.08267	0	9.22122e-06	0
O=c1cc(CO)occ1O	KOJIC ACID	Inactive	-1.93242	0	3.93352e-09	0
O=C1CC2OCC=C3CN4CCC56c7ccccc7N1C5C2C3CC46.O=S(=O)(O)O	STRYCHNINE SULFATE	Inactive	-1.869	0	1.0804e-07	0
COc1cc(NS(C)(=O)=O)ccc1Nc1c2ccccc2nc2ccccc12	AMSACRINE	Inactive	-1.00013	0	8.06284e-05	0
Cl.NC(N)=NC(=O)Cc1c(Cl)cccc1Cl	GUANFACINE HYDROCHLORIDE	Inactive	-1.16858	0	1.36432e-05	0
CC1=C(O)C(=O)C=C2C1=CC=C1C2(C)CCC2(C)C3CC(C)(C(=O)O)CCC3(C)CCC12C	CELASTROL	Inactive	-2.42477	0	1.08582e-06	0
Nc1ccc(C(=O)Oc2ccccc2)c(O)c1	PHENYL AMINOSALICYLATE	Inactive	-1.00009	0	4.93737e-05	0
COCCCOc1ccnc(CS(=O)c2nc3ccccc3[n-]2)c1C.[Na+]	RABEPRAZOLE SODIUM	Inactive	-1.14407	0	3.03334e-07	0
COc1cc2c(cc1OC)C1C(=O)c3ccc4c(c3OC1CO2)C=CC(C)(C)O4	DEGUELIN(-)	Inactive	-0.917321	0	0.000437126	0
OCc1ccccc1OC1OC(CO)C(O)C(O)C1O	SALICIN	Inactive	-2.09205	0	7.35888e-09	0
COC(=O)C=CC(C)=CC=CC(C)=CC=CC=C(C)C=CC=C(C)C=CC(=O)O	BIXIN	Inactive	-3.00725	0	1.11974e-09	0
COc1cc(C=CC(=O)O)cc(OC)c1O	SINAPIC ACID	Inactive	-1.38548	0	2.63753e-06	0
Br.CN1CCCC1Cc1c[nH]c2ccc(CCS(=O)(=O)c3ccccc3)cc12	ELETRIPTAN HYDROBROMIDE	Inactive	-1.23729	0	8.94636e-07	0
C=CC(C1=CC(=O)C=CC1=O)c1ccccc1	DALBERGIONE	Inactive	-1.26927	0	8.10671e-06	0
CC(=O)OC1CCC2(C)C(CCC3(C)C2CCC24OC(=O)C5(CCC(C)C(C)C52)CCC34C)C1(C)C	URSOLOLACTONE ACETATE	Inactive	-1.00008	0	9.15326e-05	0
CC(COc1ccccc1)NC(C)C(O)c1ccc(O)cc1.Cl	ISOXSUPRINE HYDROCHLORIDE	Inactive	-1.73095	0	8.51254e-08	0
Cl.O=C(COc1ccc(Cl)cc1)N1CCN(Cc2ccc3c(c2)OCO3)CC1	FIPEXIDE HYDROCHLORIDE	Inactive	-1.96262	0	6.96732e-09	0
NC1CC1c1ccccc1.O=S(=O)(O)O	TRANYLCYPROMINE SULFATE	Inactive	-2.44765	0	1.8745e-08	0
CCCCCC(C)N.O=S(=O)(O)O	TUAMINOHEPTANE SULFATE	Inactive	-2.75377	0	7.38349e-11	0
C=CC=CCC1=C(C)C(OC(=O)C2C(C=C(C)C)C2(C)C)CC1=O	PYRETHRINS	Inactive	-1.81793	0	8.91472e-07	0
Cl.NCCCCC(N)C(=O)O	LYSINE (L) HYDROCHLORIDE	Inactive	-1.90469	0	1.0182e-08	0
Cl.N=C(N)NC(=N)NCCc1ccccc1	PHENFORMIN HYDROCHLORIDE	Inactive	-1.43621	0	4.09216e-07	0
COc1cccc2c1C(=O)c1c(O)c3c(c(O)c1C2=O)CC(O)(C(C)=O)CC3OC1CC(N)C(O)C(C)O1.Cl	DAUNORUBICIN HYDROCHLORIDE	Inactive	-1.11043	0	5.53025e-05	0
COc1cccc(C2(O)CCCCC2CN(C)C)c1.Cl	TRAMADOL HYDROCHLORIDE	Inactive	-1.51745	0	1.70291e-07	0
CC(C)(CO)C(O)C(=O)NCCC(=O)[O-].[Na+]	PANTOTHENIC ACID(d) Na salt	Inactive	-2.96005	0	4.70978e-12	0
Cl.NC(=O)CCC(N)C(=O)O	GLUTAMINE (L) HYDROCHLORIDE	Inactive	-2.08077	0	4.17833e-10	0
CC(C)CCCC(C)N	OCTODRINE	Inactive	-1.29788	0	2.12948e-06	0
CCOC(=O)c1cccc(N)c1.CS(=O)(=O)O	TRICAINE MESYLATE	Inactive	-2.0163	0	1.59264e-08	0
CN1C2CCC1CC(OC(c1ccccc1)c1ccccc1)C2.CS(=O)(=O)O	BENZTROPINE MESYLATE	Inactive	-1.30918	0	1.5965e-06	0
O=C([O-])P(=O)([O-])[O-].[Na+].[Na+].[Na+]	FOSCARNET SODIUM	Inactive	-2.27656	0	1.26644e-11	0
O=P([O-])([O-])F.[Na+].[Na+]	SODIUM MONOFLUOROPHOSPHATE	Inactive	-1.78426	0	8.00405e-09	0
CC(C=CC=C(C)C=CC1=C(C)C(=O)C(O)CC1(C)C)=CC=CC=C(C)C=CC=C(C)C=CC1=C(C)C(=O)C(O)CC1(C)C	ASTAXANTHIN	Inactive	-2.73495	0	1.22875e-07	0
CC12CC(OC1=O)C1(C)CCC3(C)C(=CCC4C5(C)CCC(O)C(C)(C)C5CCC43C)C1C2	WILFORLIDE A	Inactive	-0.78639	0	0.000842966	0
ClC1C(Cl)C(Cl)C(Cl)C(Cl)C1Cl	LINDANE	Inactive	-1.7257	0	2.09797e-07	0
CCCNC(C)(C)COC(=O)c1ccccc1.Cl	MEPRYLCAINE HYDROCHLORIDE	Inactive	-1.55989	0	7.66314e-08	0
CCC1(c2ccccc2)C(=O)NC(=O)NC1=O	PHENOBARBITAL	Inactive	-1.55441	0	7.75941e-07	0
CCOc1ccccc1OCCNC(C)Cc1ccc(OC)c(S(N)(=O)=O)c1.Cl	TAMSULOSIN HYDROCHLORIDE	Inactive	-1.23294	0	9.62549e-07	0
Cc1nccnc1N1CCCCC1.O=S(=O)(O)O	MODALINE SULFATE	Inactive	-2.15788	0	1.24664e-08	0
CCN(CC)CC(=O)Nc1c(C)cccc1C.Cl	LIDOCAINE HYDROCHLORIDE	Inactive	-1.78114	0	2.65833e-10	0
O=C(O)c1ccc(S(=O)(=O)N(Cl)Cl)cc1	HALAZONE	Inactive	-0.999605	0	9.16513e-05	0
CCN(CC)CCOc1ccc2c(c1)C(=O)c1cc(OCCN(CC)CC)ccc1-2	TILORONE	Inactive	-1.23786	0	4.51312e-06	0
C=C1C2CCC3(C)C(c4ccoc4)OC(=O)CC13OC1CC(O)C(C)(C)C(CC(=O)OC)C12C	3alpha-HYDROXY-3-DEOXYANGOLENSIC ACID METHYL ESTER	Inactive	-1.07455	0	0.000568169	0
CC(=O)Oc1cccc(O)c1	RESORCINOL MONOACETATE	Inactive	-1.00013	0	1.96429e-05	0
Nc1ccc(S(=O)(=O)[O-])cc1.Nc1ccc(S(=O)(=O)[O-])cc1.[Zn+2]	SULFANILATE ZINC	Inactive	-1.44841	0	3.72552e-06	0
Oc1cc(O)c2c(c1)OC(c1cc(O)c(O)c(O)c1)C(O)C2	EPIGALLOCATECHIN	Inactive	-1.56975	0	6.83998e-07	0
OCc1ccccc1	BENZYL ALCOHOL	Inactive	-1.61309	0	6.60836e-06	0
COc1ccc(C=O)cc1	4-ANISALDEHYDE	Inactive	-0.999985	0	0.000258311	0
COC(=O)CCC(C)C1CCC2C3C(O)CC4CC(O)CCC4(C)C3CC(O)C12C	METHYL CHOLATE	Inactive	-1.00036	0	0.00048757	0
CN(C)c1cnccn1.O=S(=O)(O)O	AMPYZINE SULFATE	Inactive	-2.14065	0	7.05598e-09	0
CC1(C)CCC2(C(=O)O)CCC3(C)C(=CCC4C5(C)CCC(O)C(C)(C)C5CCC43C)C2C1	OLEANOLIC ACID	Inactive	-1.04512	0	0.000325554	0
O=C1C=C2C=CC3CC2(O1)C1CCCCN31	SECURININE	Inactive	-1.60892	0	6.42541e-06	0
O=c1[nH]c(=O)c2ccccc2o1	CARSALAM	Inactive	-2.19729	0	9.74085e-08	0
COc1cc2c(c(OC)c1OC)-c1ccc(O)c(=O)cc1C(NC(C)=O)CC2	COLCHICEINE	Inactive	-1.12078	0	4.62248e-06	0
O=c1c(O)c(-c2ccc(O)cc2)oc2cc(O)cc(O)c12	KAEMPFEROL	Inactive	-0.185714	0	0.00334175	0
CNC(C)(C)Cc1ccccc1.O=S(=O)(O)O	MEPHENTERMINE SULFATE	Inactive	-1.66547	0	3.77577e-07	0
COc1cc(O)ccc1C(C)=O	ISOPEONOL	Inactive	-2.29973	0	2.15087e-09	0
CCC(C)(C)O	AMYLENE HYDRATE	Inactive	-1.00046	0	5.06875e-06	0
Cc1cccc(C(=O)O)c1O	HYDROXYTOLUIC ACID	Inactive	-1.0954	0	8.58185e-07	0
CC1NC(=O)C2CCCN2C(=O)C(CC(N)=O)NC(=O)C2CSSCC(N)C(=O)NC3CSSCC(NC1=O)C(=O)NC(C(C)O)C(=O)NCC(=O)NC(C(=O)NC(Cc1ccc(O)cc1)C(=O)O)CSSCC(NC(=O)C(Cc1ccc(O)cc1)NC(=O)C(CCC(=O)O)NC3=O)C(=O)N2	LINACLOTIDE (1 mg/ml)	Inactive	-0.99993	0	1.13498e-05	0
C=CC[N+]1(C2CC3C4CCC5CC(O)C(N6CCOCC6)CC5(C)C4CCC3(C)C2OC(C)=O)CCCC1.[Br-]	ROCURONIUM BROMIDE	Inactive	-1.50975	0	6.6381e-06	0
CCCCC(CC)COC(=O)C(C#N)=C(c1ccccc1)c1ccccc1	OCTOCRYLENE	Inactive	-1.56166	0	3.63975e-07	0
CN(C)CCC=C1c2ccccc2COc2ccccc21.Cl	DOXEPIN HYDROCHLORIDE	Inactive	-1.40913	0	8.99738e-08	0
CN(C)c1ccc(C(=C2C=CC(=[N+](C)C)C=C2)c2ccc(N(C)C)cc2)cc1.[Cl-]	GENTIAN VIOLET	Inactive	-0.999767	0	2.12597e-05	0
CC(C)[N+](C)(CCOC(=O)C1c2ccccc2Oc2ccccc21)C(C)C.[Br-]	PROPANTHELINE BROMIDE	Inactive	-1.59385	0	6.79578e-08	0
N.N.O=C1O[Pt]OC(=O)C12CCC2	CARBOPLATIN	Inactive	-1.83115	0	1.30267e-07	0
OCC1OC(OC2(CCl)OC(CCl)C(O)C2O)C(O)C(O)C1Cl	SUCRALOSE	Inactive	-2.03046	0	1.91806e-09	0
CC(C(=O)O)c1cccc(Oc2ccccc2)c1	FENOPROFEN	Inactive	-1.68606	0	7.80885e-07	0
COc1cc(C(=S)N2CCOCC2)ccc1O	VANITIOLIDE	Inactive	-1.51079	0	3.65163e-06	0
Cl.NCC(CC(=O)O)c1ccc(Cl)cc1	BACLOFEN HYDROCHLORIDE (+/-)	Inactive	-1.66665	0	3.04891e-08	0
CCOC(=O)C(CCc1ccccc1)NC(C)C(=O)N(CC(=O)O)C1Cc2ccccc2C1.Cl	DELAPRIL HYDROCHLORIDE	Inactive	-1.82125	0	3.0771e-09	0
O=c1c2ccccc2oc2ccccc12	XANTHONE	Inactive	-2.75597	0	4.15007e-09	0
CCNC1(c2cccs2)CCCCC1=O.Cl	TILETAMINE HYDROCHLORIDE	Inactive	-1.64055	0	4.09202e-08	0
CC(=O)OC1CC2CCC3C(CCC4(C)C3CC([N+]3(C)CCCCC3)C4OC(C)=O)C2(C)CC1N1CCCCC1.[Br-]	VECURONIUM BROMIDE	Inactive	-1.66455	0	6.04312e-06	0
Cc1ccc(N(CC2=NCCN2)c2cccc(O)c2)cc1.Cl	PHENTOLAMINE HYDROCHLORIDE	Inactive	-2.11114	0	7.57376e-09	0
CCC1C(=O)OCC1Cc1cncn1C.O=[N+]([O-])O	PILOCARPINE NITRATE	Inactive	-2.22376	0	4.57836e-10	0
Cl.c1ccc2c(c1)CCCC2C1=NCCN1	TETRAHYDROZOLINE HYDROCHLORIDE	Inactive	-1.17177	0	1.2751e-05	0
C=C(C)C1CCC2(C)CCC3(C)C(CCC4C5(C)CCC(O)C(C)(C)C5CCC43C)C12	LUPEOL	Inactive	-0.313266	0	0.00243515	0
O=C(O)C1=CC(O)C(O)C(O)C1	SHIKIMIC ACID	Inactive	-1.97637	0	6.31248e-07	0
CN1CCC(=C2c3ccccc3CC(=O)c3sccc32)CC1.O=C(O)C=CC(=O)O	KETOTIFEN FUMARATE	Inactive	-1.48464	0	5.56437e-08	0
COc1ccc(C2CC(=O)c3c(O)cc(O)cc3O2)cc1O	HESPERETIN	Inactive	-1.61544	0	1.08598e-06	0
CC1=CC(=O)C2C(C)(C)CCCC2(C)C1(O)CCc1ccoc1	SOLIDAGENONE	Inactive	-1.0002	0	0.000212153	0
C=CCSCC(N)C(=O)O	L-DEOXYALLIIN	Inactive	-2.06941	0	9.79461e-10	0
CN(C)C(=N)NC(=N)N.Cl	METFORMIN HYDROCHLORIDE	Inactive	-1.13731	0	6.5374e-08	0
C=CCC1(C(C)CCC)C(=O)N=C([S-])NC1=O.[Na+]	THIAMYLAL SODIUM	Inactive	-2.21417	0	4.67529e-09	0
Cc1ccc(N=CN(C)C=Nc2ccc(C)cc2C)c(C)c1	AMITRAZ	Inactive	-1.00007	0	7.99651e-07	0
OCC1OC(OC2C(CO)OC(O)(CO)C2O)C(O)C(O)C1O	LACTULOSE	Inactive	-2.72548	0	9.08185e-11	0
O=c1cccc2n1CC1CNCC2C1	CYTISINE	Inactive	-2.37725	0	5.39576e-10	0
Cl.Nc1ncnc(Nc2ccc(Cl)cc2)n1	CHLORAZANIL HYDROCHLORIDE	Inactive	-1.00016	0	1.54605e-05	0
Cn1cnc([N+](=O)[O-])c1Sc1[nH]cnc2ncnc1-2	AZATHIOPRINE	Inactive	-1.10616	0	2.16851e-05	0
COc1ccc(-c2cc(=O)c3ccccc3o2)cc1	4'-METHOXYFLAVONE	Inactive	-1.66372	0	5.87436e-07	0
COc1cc2c3cc1Oc1c(OC)c(OC)cc4c1C(Cc1cccc(c1)Oc1ccc(c(O)c1)CC3N(C)CC2)N(C)CC4.Cl.Cl	BERBAMINE HYDROCHLORIDE	Inactive	-0.999863	0	0.000255911	0
Br.Cn1c(=O)c2c(ncn2C)n(C)c1=O	CAFFEINE HYDROBROMIDE	Inactive	-2.13565	0	2.4562e-09	0
COc1ccc(C(=O)O)c(O)c1OC	2-HYDROXY-3,4-DIMETHOXYBENZOIC ACID	Inactive	-2.58057	0	8.55694e-10	0
O=c1c(O)cc(C2Oc3cc(O)cc(O)c3CC2O)cc2c(C3Oc4cc(O)cc(O)c4CC3O)cc(O)c(O)c12	THEAFLAVIN	Inactive	-0.999855	0	0.000124294	0
Cc1cc(O)c2c(c1)C(=O)c1c(c(O)cc(O)c1-c1c(O)cc(O)c3c1C(=O)c1cc(C)cc(O)c1C3=O)C2=O	SKYRIN	Inactive	-1.0422	0	0.000100815	0
C(=CN1CCN(C(c2ccccc2)c2ccccc2)CC1)Cc1ccccc1	CINNARAZINE	Inactive	-1.18159	0	9.23569e-06	0
CC1C(=O)OC2C1CCC1(C)CCC(=O)C(C)C21	ARTEPAULIN	Inactive	-1.0004	0	0.00038867	0
Cc1cc(C(C)(C)C)cc(C)c1CC1=NCCN1.Cl	XYLOMETAZOLINE HYDROCHLORIDE	Inactive	-1.64976	0	3.38895e-07	0
CC(=O)OCC=C(C)C=CC=C(C)C=CC1=C(C)CCCC1(C)C	RETINYL ACETATE	Inactive	-2.87892	0	2.38271e-08	0
CC=C1CC(C)C(O)(CO)C(=O)OCC2=CCN3CCC(OC1=O)C23	RETRORSINE	Inactive	-1.589	0	1.15767e-05	0
N=C1NCCC(C2NC(=O)C(=CNC(N)=O)NC(=O)C(CNC(=O)CC(N)CCCN)NC(=O)C(CO)NC(=O)C(N)CNC2=O)N1.O=S(=O)(O)O	CAPREOMYCIN SULFATE [4mM]	Inactive	-1.14652	0	5.88993e-06	0
CC(=CCO)CCC(C)CCCC(C)CCCC(C)C	PHYTOL	Inactive	-1.40225	0	5.13413e-06	0
COC(=O)CC1C(C)(C)C(OC(C)=O)C2CC3=C4CC(=O)OC(c5ccoc5)C4(C)CCC3C1(C)C2=O	FISSINOLIDE	Inactive	-1.5021	0	5.43103e-06	0
CC(N)C12CC3CC(CC(C3)C1)C2.Cl	RIMANTADINE HYDROCHLORIDE	Inactive	-1.29929	0	2.19073e-07	0
CC(C)CCCC(C)C1CCC2C3CC(O)C4(O)CC(O)CCC4(C)C3CCC12C	CHOLESTAN-3beta,5alpha,6beta-TRIOL	Inactive	-0.765282	0	0.00148653	0
COc1ccnc(CS(=O)c2nc3cc(OC(F)F)ccc3[nH]2)c1OC	PANTOPRAZOLE	Inactive	-0.999811	0	1.9702e-06	0
COCC12CN(C=O)C3C4C(OC)C1C3(C(OC)CC2O)C1CC2(O)C(OC)C(O)C4(OC(C)=O)C1C2OC(=O)c1ccccc1	OXONITINE	Inactive	-1.37211	0	1.35061e-05	0
Nc1nc(N)nc(-c2cc(Cl)ccc2Cl)n1.O=C(O)C=CC(=O)O	IRSOGLADINE MALEATE	Inactive	-1.6794	0	5.5668e-08	0
COc1c(OC)c2occc2c2oc(=O)ccc12	PIMPINELLIN	Inactive	-1.7424	0	4.07275e-07	0
O=C(C=Cc1ccc(O)c(O)c1)OC1CC(O)(C(=O)O)CC(O)C1O	CHLOROGENIC ACID	Inactive	-1.48211	0	3.42245e-05	0
O=S(=O)([O-])NC1CCCCC1.[Na+]	SODIUM CYCLAMATE	Inactive	-1.93342	0	5.5855e-08	0
COC1=CC(=O)OC(C=Cc2ccccc2)C1	KAWAIN	Inactive	-1.16475	0	5.89113e-05	0
OCC1CCCN2CCCCC12	LUPININE	Inactive	-2.49665	0	2.40441e-09	0
CC12CCC3c4ccc(OC(=O)c5ccccc5)cc4CCC3C1CCC2O	ESTRADIOL BENZOATE	Inactive	-1.12945	0	4.50016e-05	0
CC1COC2=C1C(=O)C(=O)c1c2ccc2c1CCCC2(C)C	CRYPTOTANSHINONE	Inactive	-1.87318	0	4.08171e-06	0
O=C(O)c1ccc(-n2nc(-c3ccccc3O)nc2-c2ccccc2O)cc1	DEFERASIROX	Inactive	-2.18902	0	1.41773e-06	0
O=C(Oc1ccccc1C(=O)O)c1ccccc1O	SALSALATE	Inactive	-2.37853	0	3.56263e-08	0
CCOC(=O)C(CCc1ccccc1)NC1CCc2ccccc2N(CC(=O)O)C1=O.Cl	BENAZEPRIL HYDROCHLORIDE	Inactive	-1.58134	0	4.89474e-08	0
NCCO.NCCO.O[AsH]O[AsH]O	ARSENIC TRIOXIDE DIETHANOLAMINE SALT	Inactive	-2.42446	0	1.25616e-10	0
NC(=O)c1ncn(C2OC(CO)C(O)C2O)c1N	ACADESINE	Inactive	-2.33314	0	3.83423e-09	0
COC(=O)C1=C(C)NC(C)=C(C(=O)OCCN(C)Cc2ccccc2)C1c1cccc([N+](=O)[O-])c1.Cl	NICARDIPINE HYDROCHLORIDE	Inactive	-1.40651	0	3.76592e-06	0
CNCCC(Oc1ccccc1C)c1ccccc1.Cl	ATOMOXETINE HYDROCHLORIDE	Inactive	-1.47485	0	5.83117e-07	0
COc1ccc(-c2cc(=O)c3c(O)c(OC)c(OC4OC(COC5OC(C)C(O)C(O)C5O)C(O)C(O)C4O)cc3o2)cc1	PECTOLINARIN	Inactive	-1.97403	0	1.92414e-07	0
Cc1onc(-c2ccccc2Cl)c1C(=O)NC1C(=O)N2C1SC(C)(C)C2C(=O)[O-].[Na+]	CLOXACILLIN SODIUM	Inactive	-1.23225	0	1.55645e-08	0
Oc1c(I)cc(I)c2cccnc12	IODOQUINOL	Inactive	-1.27206	0	1.30406e-06	0
Cc1cc(=O)oc2cc(O)c(O)cc12	4-METHYLESCULETIN	Inactive	-1.98128	0	2.91104e-07	0
CC(N)CCCC(C)(C)O.Cl	HEPTAMINOL HYDROCHLORIDE	Inactive	-1.00031	0	0.000112933	0
CC(C)(O)C(Cl)(Cl)Cl	CHLOROBUTANOL	Inactive	-1.30128	0	4.04683e-06	0
CCC(=O)OC1C2CC3=C4CC(=O)OC(c5ccoc5)C4(C)CCC3C(C)(C2=O)C(CC(=O)OC)C1(C)C	KHAYASIN C	Inactive	-1.76925	0	8.85305e-06	0
COc1cc(C=O)cc(OC)c1OC	3,4,5-TRIMETHOXYBENZALDEHYDE	Inactive	-1.17323	0	6.63455e-07	0
Nc1ncnc2c1ncn2C1OC(COP(=O)(O)OP(=O)([O-])OP(=O)([O-])O)C(O)C1O.[Na+].[Na+]	ADENOSINE TRIPHOSPHATE DISODIUM	Inactive	-2.12265	0	3.09837e-10	0
OCC1OC(OC2C(CO)OC(O)C(O)C2O)C(O)C(O)C1O	CELLOBIOSE (D[+])	Inactive	-3.44968	0	1.78463e-13	0
COc1ccc2c(=O)cc(-c3ccccc3OC)oc2c1	7,2'-DIMETHOXYFLAVONE	Inactive	-1.20539	0	5.21817e-05	0
CNCC(O)C(O)C(O)C(O)CO.Cc1c(Nc2ncccc2C(=O)O)cccc1C(F)(F)F	FLUNIXIN MEGLUMINE	Inactive	-0.999748	0	3.1477e-05	0
O=c1c(O)c(-c2ccccc2)oc2ccccc12	3-HYDROXYFLAVONE	Inactive	-1.6774	0	4.77025e-05	0
COc1ccc2c(=O)c(OC)c(-c3ccccc3)oc2c1	3,7-DIMETHOXYFLAVONE	Inactive	-1.08914	0	3.5193e-05	0
COc1cc(OC)c(C(=O)CCCN2CCCC2)c(OC)c1.Cl	BUFLOMEDIL HYDROCHLORIDE	Inactive	-1.83623	0	7.20089e-09	0
CC1=C2N=C(C=C3N=C(C(C)=C4N=C(C(CC(N)=O)C4(C)CCC(=O)NCC(C)OP(=O)(O)OC4C(CO)OC(n5c[n+]([Co]C#N)c6cc(C)c(C)cc65)C4O)C4(C)N=C1C(CCC(N)=O)C4(C)CC(N)=O)C(CCC(N)=O)C3(C)C)C(CCC(N)=O)C2(C)CC(N)=O	CYANOCOBALAMIN	Inactive	-1.90167	0	5.18067e-09	0
O=C([O-])C=CC(=O)[O-].[Fe+2]	FERROUS FUMARATE	Inactive	-3.5435	0	4.5945e-14	0
Cl.NCCc1cc(O)c(O)cc1O	OXIDOPAMINE HYDROCHLORIDE	Inactive	-2.56228	0	2.00528e-10	0
CC[N+]1(C)CCCC(OC(=O)C(O)(c2ccccc2)c2ccccc2)C1.[Br-]	PIPENZOLATE BROMIDE	Inactive	-1.01602	0	1.12871e-05	0
NCCc1ccc(O)cc1	TYRAMINE	Inactive	-1.97602	0	3.08798e-10	0
COc1ccc(C(=O)O)cc1	p-ANISIC ACID	Inactive	-2.48144	0	1.47968e-10	0
CCCCC(=O)C1CCCC=C1C(=O)O	SEDANOIC ACID	Inactive	-3.09528	0	3.15339e-12	0
Oc1ccc(C2Oc3cc(O)cc(O)c3CC2O)cc1	EPIAFZELECHIN (2R,3R)(-)	Inactive	-2.08997	0	1.11433e-08	0
Nc1ncnc2[nH]cnc12	ADENINE	Inactive	-1.96949	0	1.92409e-10	0
CCCCCCCCCCC(C(=O)O)C1(C(=O)O)CCC(=O)O1	SPICULISPORIC ACID	Inactive	-2.77747	0	3.37085e-11	0
COc1cc(O)c(C(C)=O)c(OC)c1	XANTHOXYLIN	Inactive	-2.29181	0	7.10353e-09	0
CC(C)C(O)=C1C(=O)OC(c2ccoc2)C2(C)C(O)C(O)C34OC5(C)OC3(C12)C(O)C1(O)C(O)C2(C)CC1(O5)C4(C)C2CC(=O)O	HYDROLYSIS PRODUCT OF BUSSEIN	Inactive	-0.999871	0	0.00029588	0
CCN(CC)S(=O)(=O)c1ccc(C(=O)O)cc1	ETEBENECID	Inactive	-1.90564	0	1.27357e-08	0
Cc1c[nH]cn1	4-METHYLIMIDAZOLE	Inactive	-2.82259	0	6.43176e-15	0
CC1=C2CC3C(CC=C4CC(O)CCC43C)C2CCC12OC1CC(C)CNC1C2C	CYCLOPAMINE	Inactive	-1.2263	0	0.000208629	0
CC=NN(C)C=O	GYROMITRIN	Inactive	-1.79451	0	1.52392e-07	0
CCOC(=O)NNc1nncc2ccccc12.Cl	TODRALAZINE HYDROCHLORIDE	Inactive	-1.40852	0	1.35892e-06	0
Cc1ccc(O)cc1	CRESOL	Inactive	-2.59287	0	2.17462e-11	0
COc1cc2nc(N3CCN(C(=O)C4COc5ccccc5O4)CC3)nc(N)c2cc1OC.CS(=O)(=O)O	DOXAZOSIN MESYLATE	Inactive	-0.999749	0	5.81882e-05	0
COc1ccc2c(c1)OCC(Cc1ccc(O)c(OC)c1)C2=O	DEOXYSAPPANONE B 7,3'-DIMETHYL ETHER	Inactive	-1.74096	0	5.66622e-07	0
Nc1nc2c(ncn2COC(CO)CO)c(=O)[nH]1.O	GANCICLOVIR HYDRATE	Inactive	-1.95734	0	1.02355e-08	0
COc1cc2ccc(=O)oc2c2ccoc12	SPHONDIN	Inactive	-1.84874	0	5.76823e-06	0
CC1OC(OCC2OC(Oc3c(-c4ccc(OCCO)c(OCCO)c4)oc4cc(OCCO)cc(O)c4c3=O)C(O)C(O)C2O)C(O)C(O)C1O	TROXERUTIN	Inactive	-2.1269	0	1.05216e-08	0
FC(F)(Cl)C(F)(F)Cl	CRYOFLURANE	Inactive	-1.58546	0	1.78986e-07	0
CCOC(=O)CC(SP(=S)(OC)OC)C(=O)OCC	MALATHION	Inactive	-1.38124	0	5.6037e-08	0
CC1CC2C(C(O)CC3(C)C2CCC3(O)C(=O)COC(=O)CCC(=O)[O-])C2(C)C=CC(=O)C=C12.[Na+]	METHYLPREDNISOLONE SODIUM SUCCINATE	Inactive	-2.46013	0	1.75499e-07	0
CCC(CO)NCCNC(CC)CO.Cl.Cl	ETHAMBUTOL HYDROCHLORIDE	Inactive	-2.01294	0	4.07752e-08	0
COc1ccc(-n2nc(C(N)=O)c3c2C(=O)N(c2ccc(N4CCCCC4=O)cc2)CC3)cc1	APIXABAN	Inactive	-0.999971	0	0.000107525	0
CC(C)(C)C(O)(CCc1ccc(Cl)cc1)Cn1cncn1	TEBUCONAZOLE	Inactive	-1.73494	0	4.58973e-07	0
CS(C)(=O)=O	DIMETHYLSULFONE	Inactive	-2.61326	0	1.58725e-10	0
O=S(=O)([O-])CCCS(=O)(=O)[O-].[Na+].[Na+]	EPRODISATE DISODIUM	Inactive	-2.54891	0	2.44283e-11	0
CCC(=O)OC(CC(=O)O)C[N+](C)(C)C.[Cl-]	LEVOCARNITINE PROPIONATE HYDROCHLORIDE	Inactive	-2.47063	0	9.97512e-09	0
O=C(OC1Cc2c(O)cc(O)cc2OC1c1cc(O)c(O)c(O)c1-c1c(C2Oc3cc(O)cc(O)c3CC2OC(=O)c2cc(O)c(O)c(O)c2)cc(O)c(O)c1O)c1cc(O)c(O)c(O)c1	2',2'-BISEPIGALLOCATECHIN DIGALLATE	Inactive	-0.99969	0	1.52966e-05	0
CC(C=CC1(O)C(C)=CC(=O)CC1(C)C)=CC(=O)O	ABSCISIC ACID (cis,trans; +/-)	Inactive	-2.14552	0	3.79379e-07	0
CC1OC(OCC2OC(Oc3c(-c4ccc(O)c(O)c4)oc4cc(O)cc(O)c4c3=O)C(O)C(O)C2O)C(O)C(O)C1O	RUTIN	Inactive	-1.97833	0	1.5874e-07	0
Cc1cccn2c(=O)c(-c3nnn[n-]3)cnc12.[K+]	PEMIROLAST POTASSIUM	Inactive	-1.50667	0	1.58338e-09	0
COc1ccc2c(c1)OCC(=Cc1ccc(OC)c(O)c1)C2=O	SAPPANONE A DIMETHYL ETHER	Inactive	-1.00034	0	0.000209818	0
Cc1ccc(S(=O)(=O)[N-]Cl)cc1.[Na+]	CHLORAMINE-T	Inactive	-1.48143	0	2.38031e-07	0
CC(O)C(N)C(=O)O	THREONINE (L)	Inactive	-2.35922	0	7.74993e-10	0
COc1ccc(-c2nc3cc(C4=NNC(=O)CC4C)ccc3[nH]2)cc1	PIMOBENDAN	Inactive	-0.999835	0	8.81711e-06	0
COc1cc(C=CC(N)=O)cc(OC)c1OC	CINTRIAMIDE	Inactive	-1.08316	0	1.59118e-07	0
CC(=O)NCCc1ccc(O)c(-c2c(O)c(O)c3c(c2O)C(=O)c2c(cc(O)c(C(=O)O)c2C(=O)O)C3=O)c1	LACCAIC ACID A	Inactive	-1.00039	0	4.09666e-05	0
O=C(OC1Cc2c(O)cc(O)cc2OC1c1ccc(O)c(O)c1)c1cc(O)c(O)c(O)c1	EPICATECHIN MONOGALLATE	Inactive	-1.2081	0	3.56992e-06	0
Nc1nc(=O)c2c([nH]1)NCC(CNc1ccc(C(=O)NC(CCC(=O)[O-])C(=O)[O-])cc1)N2C=O.[Ca+2]	LEUCOVORIN CALCIUM	Inactive	-1.33677	0	2.85356e-07	0
O=C1O[Bi](O)Oc2ccccc21	BISMUTH SUBSALICYLATE	Inactive	-2.47002	0	8.59919e-09	0
COC1=CC2C3Cc4ccc(OC)c(O)c4C2(CCN3C)CC1=O	SINOMENINE	Inactive	-0.999795	0	0.000121992	0
CNC(=O)Oc1cccc2ccccc12	CARBARIL	Inactive	-1.86295	0	3.79344e-07	0
Cn1c(=O)cc(N2CCCC(N)C2)n(Cc2ccccc2C#N)c1=O.O=C(O)c1ccccc1	ALOGLIPTIN BENZOATE	Inactive	-1.42835	0	1.97699e-06	0
CCCCCC=CCCC(=O)NC1C(Oc2c3cc4cc2Oc2ccc(cc2Cl)C(OC2OC(CO)C(O)C(O)C2NC(C)=O)C2NC(=O)C(NC(=O)C4NC(=O)C4NC(=O)C(Cc5ccc(c(Cl)c5)O3)NC(=O)C(N)c3ccc(O)c(c3)Oc3cc(O)cc4c3)c3ccc(O)c(c3)-c3c(OC4OC(CO)C(O)C(O)C4O)cc(O)cc3C(C(=O)O)NC2=O)OC(CO)C(O)C1O	TEICOPLANIN [A(2-1) shown]	Inactive	-1.29771	0	5.83798e-06	0
C=C(C)C1CC=C(CO)CC1	PERILLYL ALCOHOL	Inactive	-2.02534	0	2.18669e-07	0
O=C(O)C1OC(Oc2cc3oc(-c4ccccc4)cc(=O)c3c(O)c2O)C(O)C(O)C1O	BAICALIN	Inactive	-1.28477	0	1.25962e-05	0
O=C1c2ccccc2C(=O)c2c(O)c(O)cc(O)c21	PURPURIN	Inactive	-1.8552	0	3.66005e-06	0
N#CC(OC1OC(COC2OC(CO)C(O)C(O)C2O)C(O)C(O)C1O)c1ccccc1	AMYGDALIN	Inactive	-2.26882	0	2.05973e-09	0
CC1CC(=O)NN=C1c1ccc(NN=C(C#N)C#N)cc1	LEVOSIMENDAN	Inactive	-0.999908	0	5.22851e-06	0
COc1cc2c(cc1OC)C13CCN4CC5=CCOC6CC(=O)N2C1C6C5CC43	BRUCINE	Inactive	-1.78893	0	1.06363e-07	0
COc1ccc(-c2coc3cc(O)ccc3c2=O)cc1	FORMONONETIN	Inactive	-1.23595	0	1.02457e-05	0
CCC1(O)CC(O)c2c(cc3c(c2O)C(=O)c2c(O)ccc(O)c2C3=O)C1C(=O)OC	RUTILANTINONE	Inactive	-0.404487	0	0.00121135	0
C#CC(C)(O)CC	MEPARFYLON	Inactive	-2.29398	0	3.54348e-10	0
CC1CCC2C(C)(C)C3CC12CCC3(C)O	CEDROL	Inactive	-1.04428	0	4.06641e-05	0
CC(C=CC=C(C)C=CC(=O)C1(C)CC(O)CC1(C)C)=CC=CC=C(C)C=CC=C(C)C=CC1=C(C)CC(O)CC1(C)C	CAPSANTHIN	Inactive	-2.51069	0	2.60993e-07	0
COc1cc(O)c2c(=O)c3cc(OC)c(OC)cc3oc2c1	MAGNIFERITIN 3,6,7-TRIMETHYL ETHER	Inactive	-2.05356	0	7.59335e-09	0
CC(C)=CCOc1cc2oc(=O)ccc2cc1O	PRENYLETIN	Inactive	-1.00006	0	6.18673e-05	0
COc1cc2nc(N(C)CCCNC(=O)C3CCCO3)nc(N)c2cc1OC.Cl	ALFUZOSIN HYDROCHLORIDE	Inactive	-1.06122	0	1.54794e-05	0
CC1(C)C(C=C(Cl)Cl)C1C(=O)OCc1cccc(Oc2ccccc2)c1	PERMETHRIN	Inactive	-1.46276	0	1.10428e-06	0
O=c1[nH]cnc2nc[nH]c12	HYPOXANTHINE	Inactive	-2.13839	0	1.28074e-10	0
CCC=CCC=CCC=CCC=CCC=CCC=CCCC(=O)O	DOCONEXENT	Inactive	-2.76684	0	5.38822e-13	0
O=C1CCCC2C3CCCN4CCCC(CN12)C34	MATRINE	Inactive	-2.81942	0	1.95811e-08	0
Cc1ncc(CO)c(CO)c1O.Cl	PYRIDOXINE HYDROCHLORIDE	Inactive	-1.49406	0	2.40769e-06	0
CC(C=CC=C(C)C=CC1=C(C)C(=O)CCC1(C)C)=CC=CC=C(C)C=CC=C(C)C=CC1=C(C)C(=O)CCC1(C)C	CANTHAXANTHIN (euglenanone)	Inactive	-2.97386	0	5.22298e-09	0
C[Se]CCC(N)C(=O)O	SELENOMETHIONINE	Inactive	-2.55687	0	1.12017e-11	0
COc1cc(OC)c2ccc(=O)oc2c1	CITROPTEN	Inactive	-2.25708	0	1.00252e-07	0
Cc1cc(=O)oc2c(O)c(O)ccc12	4-METHYLDAPHNETIN	Inactive	-1.66439	0	1.81186e-06	0
CCCSc1ccc2nc(NC(=O)OC)[nH]c2c1	ALBENDAZOLE	Inactive	-2.30727	0	8.74323e-11	0
C[N+](C)(C)CCO.[Cl-]	CHOLINE CHLORIDE	Inactive	-2.58216	0	2.63283e-08	0
O=C1C(=Cc2cccs2)CCCC1=Cc1cccs1	TENYLIDONE	Inactive	-1.54279	0	6.39713e-07	0
COc1cc(C)c(C(=O)Oc2cc(C)c(C(=O)O)c(O)c2C)c(OC)c1C	DIFFRACTAIC ACID	Inactive	-1.72238	0	2.83855e-07	0
OCC(O)C(O)C(O)C(O)C(O)CO	PERSEITOL	Inactive	-1.94338	0	8.4963e-08	0
NC(=O)NC(CCC(=O)O)C(=O)O	CARGLUMIC ACID	Inactive	-2.47367	0	3.71861e-12	0
CC1(C)SC2C(NC(=O)C(N)c3ccccc3)C(=O)N2C1C(=O)[O-].[Na+]	AMPICILLIN SODIUM	Inactive	-1.52409	0	4.68521e-08	0
CCCCCCCC(=O)OCC(COC(=O)CCCCCCC)OC(=O)CCCCCCC	CAPRYILIDENE	Inactive	-1.96549	0	6.82489e-12	0
C=CC(C1=CC(=O)C(OC)=CC1=O)c1ccc(O)cc1	4-METHOXY-4'-HYDROXY-DALBERGIONE	Inactive	-1.45625	0	6.28874e-06	0
COc1ccc2nc(S(=O)Cc3ncc(C)c(OC)c3C)[nH]c2c1	OMEPRAZOLE	Inactive	-1.45854	0	1.32264e-07	0
COC1=CC(C)C2CC3OC(=O)CC4C(C)=C(OC)C(=O)C(C2(C)C1=O)C34C	QUASSIN	Inactive	-1.09493	0	0.000121323	0
CCOP(=S)(OCC)Oc1nc(Cl)c(Cl)cc1Cl	CHLORPYRIFOS	Inactive	-1.42413	0	6.08227e-07	0
CCCCOc1ccc(OCCCN2CCOCC2)cc1.Cl	PRAMOXINE HYDROCHLORIDE	Inactive	-2.06962	0	7.70515e-09	0
CC1(C(=O)[O-])CCC2(C)CCC3(C)C(=CC(=O)C4C5(C)CCC(OC(=O)CCC(=O)[O-])C(C)(C)C5CCC43C)C2C1.[Na+].[Na+]	CARBENOXOLONE SODIUM	Inactive	-3.19776	0	1.06725e-08	0
CC(C)c1c(O)c(-c2cc3c(c(C(C)C)c2O)CCC2C(C)(C)CCCC32C)cc2c1CCC1C(C)(C)CCCC21C	PODOTOTARIN	Inactive	-0.428937	0	0.00340378	0
COc1ccc2cc3[n+](cc2c1OC)CCc1cc2c(cc1-3)OCO2.[Cl-]	BERBERINE CHLORIDE	Inactive	-0.999891	0	0.00031448	0
CC1(C(=O)[O-])CCC2(C)CCC3C(=CC(=O)C4C3(C)CCC3C(C)(C)C(OC5OC(C(=O)[O-])C(OC6OC(C(=O)[O-])C(O)C(O)C6O)C(O)C5O)CCC34C)C2C1.[NH4+].[NH4+].[NH4+]	GLYCYRRHIZIC ACID, AMMONIUM SALT	Inactive	-2.61843	0	3.05012e-08	0
CC(=O)OC1CC2(C)C(c3ccoc3)CC3OC32C2(C)C(=O)C(O)=C3C(C)(C)C(=O)C=CC3(C)C12	ANTHOTHECOL	Inactive	-1.54288	0	1.25542e-05	0
CN(C)CCOC(=O)C(c1ccccc1)C1(O)CCCC1.Cl	CYCLOPENTOLATE HYDROCHLORIDE	Inactive	-1.44199	0	3.06507e-06	0
CC(C)(C)CC(C)(C)c1cc(Cc2cc(C(C)(C)CC(C)(C)C)cc(-n3nc4ccccc4n3)c2O)c(O)c(-n2nc3ccccc3n2)c1	BISOCTRIZOLE	Inactive	-1.00017	0	0.000121153	0
C=C1CCC=C(C)CCC2C1CC2(C)C.O	(-)E-CARYOPHYLLENE hydrate	Inactive	-1.77327	0	1.11935e-06	0
CCCCCCCCCCCCCCCC(=O)NCCO	PALMIDROL [5mM]	Inactive	-2.38908	0	2.92391e-12	0
CC1C=CC=CCCC=CC=CC=CC=CC(OC2OC(C)C(O)C(N)C2O)CC2OC(O)(CC(O)C(O)CCC(O)CC(O)CC(O)CC(=O)OC(C)C(C)C1O)CC(O)C2C(=O)O	NYSTATIN	Inactive	-0.999947	0	0.000208757	0
CC(NCCc1ccc(O)cc1)C(O)c1ccc(O)cc1.Cl	RITODRINE HYDROCHLORIDE	Inactive	-1.77353	0	2.2588e-07	0
Cl.OC(CNCC(O)C1CCc2cc(F)ccc2O1)C1CCc2cc(F)ccc2O1	NEBIVOLOL HYDROCHLORIDE	Inactive	-1.58415	0	4.24362e-06	0
CC12CCC(CC1)C(C)(C)O2	EUCALYPTOL	Inactive	-1.98709	0	2.11512e-07	0
C[N+](C)(C)CCO.Cn1c(=O)c2[n-]cnc2n(C)c1=O	OXTRIPHYLLINE	Inactive	-1.85872	0	7.56569e-08	0
CC(=O)OC(CC(=O)O)[N+](C)(C)C.[Cl-]	ACETYLCARNITINE	Inactive	-2.23576	0	7.6814e-09	0
CC(=O)OC1CC(O)C(C)(C)C2CC(OC(C)=O)C3(C)C(CCC4(C)C(c5ccoc5)OC(=O)C5OC543)C12C	3-DEACETYLKHIVORIN	Inactive	-1.27772	0	0.000108647	0
CC(CCC(=O)O)C1CCC2C3CC=C4CC(O)CCC4(C)C3CCC12C	3beta-HYDROXYCHOL-5-ENIC ACID	Inactive	-0.846664	0	0.000812467	0
CC(N)C(O)c1ccccc1.Cl	1S,2R-PHENYLPROPANOLAMINE HYDROCHLORIDE	Inactive	-1.43061	0	3.0666e-06	0
O=C(O)C(O)C(O)C(=O)O.OCc1cccnc1	NICOTINYL ALCOHOL TARTRATE	Inactive	-2.6148	0	3.29146e-11	0
CCC1C=C2C(=O)OC(=O)C2CC2=C(C(=O)OC2=O)C(OC(C)=O)C1CC	GLAUCONIC ACID ACETATE	Inactive	-1.59737	0	1.38396e-06	0
CC(C)(C)NCC(O)c1ccccc1Cl.Cl	TULOBUTEROL HYDROCHLORIDE	Inactive	-1.40052	0	1.82292e-07	0
O=c1cccc(C=Cc2ccc3c(c2)OCO3)o1	6-(3,4-METHYLENEDIOXYSTYRYL)-alpha-PYRONE	Inactive	-1.65376	0	4.92648e-06	0
O=C(O)C=C(CC(=O)O)C(=O)O	ACONITIC ACID	Inactive	-3.20398	0	2.39467e-12	0
N#CC1CC2CC2N1C(=O)C(N)C12CC3CC(CC(O)(C3)C1)C2	SAXAGLIPTIN	Inactive	-1.64494	0	2.80103e-07	0
O=C1c2c(O)cc(CO)cc2C(OC2OC(CO)C(O)C(O)C2O)c2cccc(OC3OC(CO)C(O)C(O)C3O)c21	CASANTHRANOL [cascaroside A shown]	Inactive	-2.18283	0	1.54886e-08	0
CC(C)CCCC(C)C1CCC2C3CCC4CC(O)CCC4(C)C3CCC12C	5alpha-CHOLESTANOL	Inactive	-0.873944	0	0.00108669	0
CC(C)CCCC(C)NC(C)C.Cl	IPROHEPTINE HYDROCHLORIDE	Inactive	-1.60973	0	5.7908e-07	0
COc1cc(O)c(C(=O)c2ccccc2)cc1S(=O)(=O)O	SULISOBENZONE	Inactive	-1.66832	0	5.15067e-07	0
Br.COc1ccc2c(c1)C13CCCCC1C(C2)N(C)CC3	DEXTROMETHORPHAN HYDROBROMIDE	Inactive	-1.86176	0	5.17414e-07	0
Cl.O=c1n(CCCN2CCN(c3cccc(Cl)c3)CC2)nc2ccccn12	TRAZODONE HYDROCHLORIDE	Inactive	-1.90822	0	4.40891e-08	0
CC(=O)OC1CCC2(C)C(CC(OC(C)=O)C3(C)C2CCC2(C)C(c4ccoc4)OC(=O)C4OC423)C1(C)C	3beta-ACETOXYDEOXODIHYDROGEDUNIN	Inactive	-1.51575	0	2.27496e-05	0
O=C([O-])c1ccccc1O.[Na+]	SODIUM SALICYLATE	Inactive	-2.03423	0	3.3583e-11	0
CNCC(O)c1ccc(O)cc1.CNCC(O)c1ccc(O)cc1.O=C(O)C(O)C(O)C(=O)O	SYNEPHRINE TARTRATE	Inactive	-2.26457	0	2.85464e-08	0
C[n+]1ccccc1C=NO.[Cl-]	PRALIDOXIME CHLORIDE	Inactive	-1	0	1.91718e-07	0
COc1ccc(C2COc3c(ccc(O)c3OC)C2)c(OC)c1O	DUARTIN (-)	Inactive	-1.46715	0	1.48897e-06	0
O=Cc1ccccc1OC1OC(CO)C(O)C(O)C1O	HELICIN	Inactive	-2.67297	0	1.44197e-09	0
O=NN(CCCl)C(=O)NC1CCCCC1	LOMUSTINE	Inactive	-2.36084	0	1.12034e-09	0
C=C1C(=O)OC2CC3(C)CCCC(C)C3=CC12	HELENINE	Inactive	-2.09022	0	2.28487e-06	0
CC(C)(S)C(N)C(=O)O.NCCO	PENICILLAMINE ETHANOLAMINE SALT	Inactive	-1.88143	0	3.59992e-08	0
O=C(O)C(O)C(O)C(O)C(O)C(=O)O	MUCIC ACID	Inactive	-3.0178	0	4.22956e-11	0
COC1=C(O)C(=O)c2c(cc3oc(C(C)=O)c(O)c3c2O)C1=O	RHODOCLADONIC ACID	Inactive	-1.00001	0	2.73009e-05	0
C=CC1CN2CCC1CC2C(O)c1ccnc2ccc(OC)cc12.Cl	QUININE HDROCHLORIDE	Inactive	-2.28423	0	9.95228e-09	0
O=C(O)c1c2ccccc2cc2ccccc12	ANTHRACENE-9-CARBOXYLIC ACID	Inactive	-2.91758	0	7.51624e-10	0
CC(=O)OC1CC2C(C)(C)C(=O)C3OC3C2(C)C2CCC3(C)C(c4ccoc4)OC(=O)C4OC43C12C	EPOXYGEDUNIN	Inactive	-1.69182	0	9.1975e-06	0
O=S(=O)([O-])CCSSCCS(=O)(=O)[O-].[Na+].[Na+]	DIMESNA	Inactive	-2.69052	0	2.14946e-12	0
CC1=NCCC2c3ccc(O)cc3NC12	HARMALOL	Inactive	-2.36437	0	6.56885e-10	0
CC(CCC(=O)O)C1CCC2C3CCC4CCCCC4(C)C3CCC12C	URSOCHOLANIC ACID	Inactive	-1.68038	0	9.17195e-06	0
CCCCCC(=O)OC1(C(C)=O)CCC2C3CCC4=CC(=O)CCC4(C)C3CCC21C	HYDROXYPROGESTERONE CAPROATE	Inactive	-2.10186	0	6.14484e-07	0
COc1ccc(-c2coc3c(O)c(O)c(OC)cc3c2=O)cc1	DIPTERYXIN	Inactive	-1.69838	0	1.81346e-07	0
NC(=O)c1ccc[n+](C2OC(COP(=O)([O-])OP(=O)(O)OCC3OC(n4cnc5c(N)ncnc54)C(O)C3O)C(O)C2O)c1	NADIDE	Inactive	-2.90244	0	9.00851e-11	0
CCOC(=O)C1C(C=C(C)C)C1(C)C	CHRYSANTHEMIC ACID, ETHYL ESTER	Inactive	-2.11311	0	1.68744e-08	0
COC(=O)C(c1ccccc1)C1CCCCN1.Cl	METHYLPHENIDATE HYDROCHLORIDE	Inactive	-1.00707	0	1.13816e-05	0
COc1ccc(-c2cc(=O)c3c(O)cc(OC)cc3o2)cc1	APIGENIN DIMETHYL ETHER	Inactive	-1.60051	0	3.04522e-07	0
NC(=O)NC(=O)Cc1ccccc1	PHENACEMIDE	Inactive	-2.12251	0	1.01529e-08	0
C=C1C(C2(C)C=CC(=O)C(C)(C)C2CC(=O)OC)CCC2(C)C(c3ccoc3)OC(=O)C3OC132	ANDIROBIN	Inactive	-1.06081	0	7.76206e-05	0
OCC(O)C(O)C(O)C(O)CO	MANNITOL	Inactive	-1.76859	0	1.99731e-08	0
COc1ccc(-c2coc3cc(OC)ccc3c2=O)cc1	7,4'-DIMETHOXYISOFLAVONE	Inactive	-1.69529	0	2.56862e-07	0
Nc1cc(N2CCCCC2)nc(N)[n+]1[O-]	MINOXIDIL	Inactive	-1.74563	0	2.07415e-08	0
Cc1cc(O)c2c(c1)C(=O)c1cccc(O)c1C2=O	CHRYSOPHANOL	Inactive	-2.15936	0	1.0447e-06	0
CCc1ccc(CCOc2ccc(CC3SC(=O)NC3=O)cc2)nc1.Cl	PIOGLITAZONE HYDROCHLORIDE	Inactive	-1.67052	0	1.22964e-07	0
COc1cc(C=CC(=O)O)cc(OC)c1OC	SINAPIC ACID METHYL ETHER	Inactive	-1.595	0	5.23589e-08	0
CNC(Cc1c[nH]c2ccccc12)C(=O)O	ABRINE (L)	Inactive	-1.93356	0	7.19875e-08	0
CC(=CCn1c[n+](C)c2c(N)ncnc21)CCC1(C)C(C)CCC2(C)C(C)=CCCC21.[Cl-]	AGELASINE	Inactive	-1.79286	0	5.09343e-06	0
O=C(CCCl)NCCc1ccccc1	FENACLON	Inactive	-2.4224	0	2.2596e-11	0
NC(=O)NCCCC(N)C(=O)O	CITRULLINE	Inactive	-1.98392	0	3.95282e-10	0
Cc1ccc(C(=O)c2ccc(CC(=O)[O-])n2C)cc1.[Na+]	TOLMETIN SODIUM	Inactive	-1.2692	0	1.16673e-06	0
Cc1cc(O)c(C=O)c(O)c1C(=O)O	HAEMATOMMIC ACID	Inactive	-2.80271	0	1.04854e-09	0
CCOC(=O)C(CCc1ccccc1)NC(C)C(=O)N1CCCC1C(=O)O.O=C(O)C=CC(=O)O	ENALAPRIL MALEATE	Inactive	-2.36875	0	2.02748e-11	0
O=C1c2ccccc2C(=O)C1c1ccc(Cl)cc1	CHLORINDIONE	Inactive	-1.00006	0	1.46292e-06	0
COC(=O)C(c1ccccc1Cl)N1CCc2sccc2C1.O=S(=O)(O)O	CLOPIDOGREL SULFATE	Inactive	-1.62502	0	7.07032e-09	0
CNC(=O)CSP(=S)(OC)OC	DIMETHOATE	Inactive	-1.68688	0	3.40556e-09	0
CN1CCC(=C2c3ccccc3CCc3sccc32)CC1.O=C(O)CC(O)C(=O)O	PIZOTYLINE MALATE	Inactive	-1.49657	0	1.57874e-07	0
O=C(O)C(O)C(O)(Cc1ccc(O)cc1)C(=O)O	PISCIDIC ACID	Inactive	-3.24059	0	1.26745e-11	0
C=CC(C)(O)CCC=C(C)C	LINALOOL (+)	Inactive	-2.76373	0	5.23648e-09	0
CC(CCc1ccc(O)cc1)NCC(O)c1ccc(O)cc1.Cl	RACTOPAMINE HYDROCHLORIDE	Inactive	-2.09506	0	4.56632e-08	0
CCCCC(=O)OC1(C(=O)CO)CCC2C3CCC4=CC(=O)CCC4(C)C3C(O)CC21C	HYDROCORTISONE VALERATE	Inactive	-2.01367	0	9.37145e-07	0
O=C1OC(CO)C(O)C(O)C1O	GLUCONOLACTONE	Inactive	-2.31383	0	5.59977e-10	0
O.O=c1ccc2cc(OC3OC(CO)C(O)C(O)C3O)c(O)cc2o1	ESCULIN MONOHYDRATE	Inactive	-2.87376	0	4.61306e-10	0
CC(=O)Oc1c(C)c(C)c2c(c1C)CCC(C)(CCCC(C)CCCC(C)CCCC(C)C)O2	alpha-TOCHOPHERYL ACETATE [4mM]	Inactive	-1.25944	0	1.87583e-05	0
O=C1c2ccccc2C(=O)C1c1ccc(Br)cc1	BROMINDIONE	Inactive	-1.12542	0	7.40863e-07	0
CNCCC=C1c2ccccc2CCc2ccccc21.Cl	NORTRIPTYLINE HYDROCHLORIDE	Inactive	-1.18575	0	4.24208e-07	0
CNCC(=O)c1ccc(O)c(O)c1.Cl	ADRENALONE HYDROCHLORIDE	Inactive	-1.60868	0	3.34174e-07	0
O=S(=O)(O)NC1CCCCC1	CYCLAMIC ACID	Inactive	-2.38365	0	1.20732e-09	0
CCC1C2CC3C4N(C)c5ccccc5C45CC(C2C5O)N3C1O	AJMALINE	Inactive	-1.95633	0	8.47023e-08	0
CC=C(C)C(=O)OC1CCC2(C)C3CCC4C5(O)CC(O)C6(O)C(CN7CC(C)CCC7C6(C)O)C5(O)CC42OC13O.Cl	VERATRINE HYDROCHLORIDE	Inactive	-1.00015	0	0.000111751	0
CC(C)=CCCC1(C)C=Cc2c(O)c3c(c(CC=C(C)C)c2O1)OC12C(=CC4CC1C(C)(C)OC2(CC=C(C)C(=O)O)C4O)C3=O	DIHYDROGAMBOGIC ACID	Inactive	-1.09595	0	1.26036e-05	0
CS(=O)(=O)c1ccc(C(=O)C2C(=O)CCCC2=O)c([N+](=O)[O-])c1	MESOTRIONE	Inactive	-1.33092	0	8.0773e-07	0
CC(C)C1=CC2=CCC3C(C)(C(=O)O)CCCC3(C)C2CC1	ABIETIC ACID	Inactive	-2.62036	0	2.185e-08	0
O=C1[N-]C(=O)C(c2ccccc2)(c2ccccc2)N1.[Na+]	PHENYTOIN SODIUM	Inactive	-1.43285	0	6.67694e-06	0
CCCC(=O)Nc1ccc(OCC(O)CNC(C)C)c(C(C)=O)c1.Cl	ACEBUTOLOL HYDROCHLORIDE	Inactive	-2.31949	0	1.92568e-09	0
CC12C=CC(=O)C=C1CCC1C2C(O)CC2(C)C1CCC2(O)C(=O)COP(=O)([O-])[O-].[Na+].[Na+]	PREDNISOLONE SODIUM PHOSPHATE	Inactive	-1.27175	0	8.76672e-06	0
COC(=O)CC1C(C)(C)C(=O)C2CC3C4=CC(=O)OC(c5ccoc5)C4(C)CCC3C1(C)C2=O	CARAPIN	Inactive	-2.08534	0	9.30029e-07	0
COP(=S)(OC)Oc1ccc([N+](=O)[O-])cc1	METHYL PARATHIONE	Inactive	-1.41285	0	5.15045e-08	0
CC(=O)OC1CC2C(C)(C)C(=O)C=CC2(C)C2CCC3(C)C(=CC(=O)OC3c3ccoc3)C12C	DEOXYGEDUNIN	Inactive	-1.32369	0	2.05641e-05	0
CC12CCC(=O)C=C1C1CC1C1C2CCC2(C)C1C1CC1C21CCC(=O)O1	DROSPIRENONE	Inactive	-0.999784	0	0.000258004	0
COc1cccc(OC)c1O	SYRINGOL	Inactive	-1.30426	0	1.44687e-08	0
CC(C)CC(N)=O	ISOVALERAMIDE	Inactive	-2.94941	0	7.24327e-13	0
CC(CCC(=O)O)C1CCC2C3C(O)CC4CC(O)CCC4(C)C3CC(O)C12C	CHOLIC ACID	Inactive	-1.34715	0	1.69202e-05	0
CN1CCN(C2=Nc3ccccc3Oc3ccc(Cl)cc32)CC1.O=C(O)CCC(=O)O	LOXAPINE SUCCINATE	Inactive	-2.13451	0	2.15161e-08	0
CCCC(=O)OC1(C(=O)CO)CCC2C3CCC4=CC(=O)CCC4(C)C3C(O)CC21C	HYDROCORTISONE BUTYRATE	Inactive	-1.90777	0	9.08678e-07	0
O=C(NCc1ccccc1)OCCO	BURAMATE	Inactive	-2.02618	0	8.02895e-10	0
COc1cc(C)c(C(=O)Oc2cc(C)c(C(=O)O)c(O)c2)c(O)c1	EVERNIC ACID	Inactive	-1.84015	0	2.57939e-08	0
CCN(CC)CCOC(=O)c1ccc(N)cc1.Cl	PROCAINE HYDROCHLORIDE	Inactive	-1.69578	0	5.1059e-08	0
CNC(=NC#N)NCCSCc1nc[nH]c1C	CIMETIDINE	Inactive	-1.8076	0	1.16865e-09	0
COC(=O)C=CC(=O)OC	DIMETHYL FUMARATE	Inactive	-1.03526	0	9.54051e-06	0
N#CCC(=O)NN	CYACETACIDE	Inactive	-1.48565	0	1.01668e-06	0
CC(=O)OC1CCC2(C)C(=CC=C3C2CCC2(C)C3CCC2C(C)C=CC(C)C(C)C)C1(C)C	ERGOSTEROL ACETATE	Inactive	-2.1445	0	5.16051e-06	0
Oc1ccnc(S)n1	2-THIOURACIL	Inactive	-2.8122	0	1.49703e-14	0
Cl.NC(COP(=O)(O)O)C(=O)O	DEXFOSFOSERINE HYDROCHLORIDE	Inactive	-1.67845	0	2.85974e-08	0
CCCc1nc(C(C)(C)O)c(C(=O)O)n1Cc1ccc(-c2ccccc2-c2nn[nH]n2)cc1	OLMESARTAN	Inactive	-1.42468	0	6.42048e-07	0
CCCOc1ccccc1-c1nc2[nH]nnc2c(=O)[nH]1	ZAPRINAST	Inactive	-1.662	0	1.15115e-07	0
COc1cc2c(cc1OC)C1C(=O)c3c(O)cc4c(c3OC1CO2)C=CC(C)(C)O4	alpha-TOXICAROL (dl)	Inactive	-1.48483	0	3.64383e-06	0
CC(C)CCCC(C)C1CCC2C3CC=C4CC(=O)CCC4(C)C3CCC12C	CHOLEST-5-EN-3-ONE	Inactive	-1.51506	0	1.34208e-05	0
OCC1OC(OC2C(O)C(CO)OC2(CO)OC2OC(CO)C(O)C(O)C2O)C(O)C(O)C1O	MELEZITOSE	Inactive	-2.37291	0	3.35901e-10	0
O=P([O-])(O)C(O)(Cc1cccnc1)P(=O)(O)O.[Na+]	RISEDRONATE SODIUM	Inactive	-2.46745	0	3.37757e-11	0
COC1=CC(=O)C(O)=CC1=CC=Cc1ccccc1	OBTUSAQUINONE	Inactive	-1.16101	0	2.49297e-05	0
C=CCc1ccc2c(c1)OCO2	SAFROLE	Inactive	-2.14264	0	3.0679e-09	0
CC1OC(OC2C(Oc3cc(O)c4c(=O)cc(-c5ccc(O)cc5)oc4c3)OC(CO)C(O)C2O)C(O)C(O)C1O	RHOIFOLIN	Inactive	-1.79202	0	8.32711e-08	0
COc1ccc(-c2cc(=O)c3c(OC)cc(OC)cc3o2)cc1	5,7,4'-TRIMETHOXYFLAVONE	Inactive	-1.25731	0	2.03179e-06	0
CC(C)(C)NCC(O)c1cc(Cl)c(N)c(Cl)c1.Cl	CLENBUTEROL HYDROCHLORIDE	Inactive	-0.999998	0	1.39839e-05	0
OCC(S)CS	DIMERCAPROL	Inactive	-3.15412	0	4.27351e-14	0
O=c1c(O)c(-c2ccccc2)oc2cc(O)ccc12	3,7-DIHYDROXYFLAVONE	Inactive	-1.36435	0	2.87011e-05	0
COc1ccc2nc3cc(Cl)ccc3c(Nc3cc(CN4CCCC4)c(O)c(CN4CCCC4)c3)c2n1.O=P(O)(O)O.O=P(O)(O)O.O=P(O)(O)O.O=P(O)(O)O	PYRONARIDINE TETRAPHOSPHATE	Inactive	-0.999839	0	4.19609e-05	0
COc1ccc(-c2oc3c(CC=C(C)C)c(OC4OC(CO)C(O)C(O)C4O)cc(O)c3c(=O)c2OC2OC(C)C(O)C(O)C2O)cc1	ICARIIN	Inactive	-1.45741	0	1.01599e-05	0
O=c1cc(-c2ccccc2O)oc2cc(O)ccc12	7,2'-DIHYDROXYFLAVONE	Inactive	-1.4131	0	4.00283e-05	0
CN(C)CCCC1(c2ccc(F)cc2)OCc2cc(C#N)ccc21.O=C(O)C(=O)O	ESCITALOPRAM OXALATE	Inactive	-2.14379	0	1.08769e-08	0
CCOC(N)=O	URETHANE	Inactive	-3.24351	0	3.09752e-14	0
CN1CCN(CC(=O)N2c3ccccc3C(=O)Nc3cccnc32)CC1.Cl.Cl	PIRENZEPINE HYDROCHLORIDE	Inactive	-0.9997	0	2.81819e-05	0
COc1cc(C(=O)O)cc(OC)c1OC	EUDESMIC ACID	Inactive	-2.91589	0	2.20469e-12	0
CC(NC(CCc1ccccc1)C(=O)O)C(=O)N1Cc2ccccc2CC1C(=O)O	QUINAPRILAT	Inactive	-2.13179	0	1.23407e-10	0
CCN(CC)CCOCCOC(=O)C1(c2ccccc2)CCCC1.O=C(O)CC(O)(CC(=O)O)C(=O)O	CARBETAPENTANE CITRATE	Inactive	-2.52256	0	2.90721e-11	0
CC1OC1P(=O)([O-])[O-].[Ca+2]	FOSFOMYCIN CALCIUM	Inactive	-2.87736	0	1.56412e-13	0
CC1CC2C3CCC4=CC(=O)C=CC4(C)C3(F)C(O)CC2(C)C1C(=O)CO	DESOXYMETASONE	Inactive	-1.50122	0	1.279e-05	0
COc1ccc(CN(CCN(C)C)c2ncccn2)cc1.Cl	THONZYLAMINE HYDROCHLORIDE	Inactive	-0.999679	0	4.49343e-08	0
CC(=O)Oc1cccc(C(=O)O)c1OC(C)=O	DIPYROCETYL	Inactive	-2.16555	0	8.49582e-10	0
COC(=O)CC1C(C)(C)C(=O)C2CC3=C4CC(=O)OC(c5ccoc5)C4(C)CCC3C1(C)C2=O	MEXICANOLIDE	Inactive	-2.06969	0	9.75555e-07	0
Cl.O=C(c1ccc(OCCN2CCCCC2)cc1)c1c(-c2ccc(O)cc2)sc2cc(O)ccc12	RALOXIFENE HYDROCHLORIDE	Inactive	-1.28973	0	9.94902e-06	0
C1CCN2CC3CC(CN4CCCCC34)C2C1.O=S(=O)(O)O	SPARTEINE SULFATE	Inactive	-2.2561	0	1.54001e-09	0
Oc1cccc(O)c1	RESORCINOL	Inactive	-1.31404	0	8.43076e-08	0
O=c1cc(-c2ccc(O)cc2)oc2cc(O)ccc12	7,4'-DIHYDROXYFLAVONE	Inactive	-0.754266	0	0.000639909	0
CCC(=O)NCCC1CCc2ccc3c(c21)CCO3	RAMELTEON	Inactive	-2.92363	0	6.84139e-11	0
O=C(Nc1c(Cl)cncc1Cl)c1ccc(OC(F)F)c(OCC2CC2)c1	ROFLUMILAST	Inactive	-1.00018	0	2.90584e-05	0
COc1cc2c(cc1-c1coc3c4c(c(OC)cc3c1=O)OC(C)(C)CC4)OCO2	DIHYDROICTHYONE	Inactive	-0.999818	0	6.71413e-05	0
CCOCC(O)COc1ccc(NC(=O)CC[S+](C)C)cc1.Cc1ccc(S(=O)(=O)[O-])cc1	SUPLATAST TOSYLATE	Inactive	-0.999872	0	1.37189e-05	0
CCC1OC(=O)CC(O)C(C)C(OC2OC(C)C(OC3CC(C)(O)C(O)C(C)O3)C(N(C)C)C2O)C(CC=O)CC(C)C(=O)C=CC(C)=CC1COC1OC(C)C(O)C(OC)C1OC.O=C(O)C(O)C(O)C(=O)O	TYLOSIN TARTRATE	Inactive	-1.68615	0	2.13246e-07	0
O=c1ccc2ccccc2o1	COUMARIN	Inactive	-1.81288	0	3.96624e-08	0
CC(O)CN1CCN(CC(=O)[O-])CCN(CC(=O)[O-])CCN(CC(=O)[O-])CC1.[Gd+3]	GADOTERIDOL	Inactive	-2.52522	0	1.71996e-12	0
COc1ccc(CN(CCN(C)C)c2ccccn2)cc1.O=C(O)C=CC(=O)O	PYRILAMINE MALEATE	Inactive	-1.18242	0	1.05158e-07	0
CCOC1OC2OC3(C)CCC4C(C)CCC(C1C)C24OO3	ARTEMOTIL	Inactive	-2.10419	0	4.89932e-08	0
CCCCCCOC(=O)N=C(N)c1ccc(NCc2nc3cc(C(=O)N(CCC(=O)OCC)c4ccccn4)ccc3n2C)cc1.CS(=O)(=O)O	DABIGATRAN ETEXILATE MESYLATE	Inactive	-1.00022	0	2.95939e-05	0
CC(=O)Oc1ccc2c(C)cc(=O)oc2c1	ACETYL HYMETOCHROME	Inactive	-1.72229	0	1.98633e-06	0
CC(=O)NO	ACETOHYDROXAMIC ACID	Inactive	-1.30982	0	4.48262e-07	0
CN(Cc1ccc(C(C)(C)C)cc1)Cc1cccc2ccccc12.Cl	BUTENAFINE HYDROCHLORIDE	Inactive	-1.86694	0	4.61424e-08	0
C=C1CC=C(C)CCC2C1CC2(C)C	CARYOPHYLLENE [t(-)]	Inactive	-2.73452	0	3.9492e-08	0
CC(=O)OC1CC2CC(OC(C)=O)C3(C)C(CCC4(C)C(c5ccoc5)OC(OC(C)=O)C5OC543)C2(C)C(OC(C)=O)C1	ACETYL-DIHYDRO-7-EPIKHIVORIN	Inactive	-1.36399	0	1.23618e-05	0
C=CC(C1=CC(=O)C(OC)=CC1=O)c1ccccc1	4-METHOXYDALBERGIONE	Inactive	-1.24247	0	1.01761e-05	0
CC(C)(O)CCC(O)C(C)(O)C1CCC2(O)C3=CC(=O)C4CC(O)C(O)CC4(C)C3CCC12C	CRUSTECDYSONE	Inactive	0.149199	1	0.00491232	0
CC(CCc1ccccc1)NCC(O)c1ccc(O)c(C(N)=O)c1.Cl	LABETALOL HYDROCHLORIDE	Inactive	-2.37132	0	4.23741e-10	0
CCN1CC(CCN2CCOCC2)C(c2ccccc2)(c2ccccc2)C1=O.Cl	DOXAPRAM HYDROCHLORIDE	Inactive	-1.78217	0	6.94997e-07	0
Cl.Clc1ccc2c(c1)CCc1cccnc1C2=C1CCNCC1	DESLORATADINE HYDROCHLORIDE	Inactive	-1.36015	0	2.19399e-05	0
O.O=P1(N(CCCl)CCCl)NCCCO1	CYCLOPHOSPHAMIDE	Inactive	-2.83031	0	1.05428e-10	0
Cl.Nc1c(Br)cc(Br)cc1CNC1CCC(O)CC1	AMBROXOL HYDROCHLORIDE	Inactive	-1.34187	0	2.8588e-06	0
O=C1OC2(c3ccc(O)cc3Oc3cc(O)ccc32)c2ccccc21	FLUORESCEIN	Inactive	-1.48304	0	8.51729e-07	0
COc1ccc(C(=O)O)cc1OC	VERATRIC ACID	Inactive	-3.18603	0	1.27252e-12	0
O=C([O-])c1cc(=O)c2c(OCC(O)COc3cccc4oc(C(=O)[O-])cc(=O)c34)cccc2o1.[Na+].[Na+]	CROMOLYN SODIUM	Inactive	-1.77408	0	2.86498e-08	0
COc1cc(C(C)=O)ccc1O	APOCYNIN	Inactive	-1.93071	0	9.07629e-07	0
Cc1ncc(CNC(=O)N(CCCl)N=O)c(N)n1.Cl	NIMUSTINE HYDROCHLORIDE	Inactive	-1.00003	0	0.0001571	0
COc1ccc2c(c1O)-c1c(OC)c(OC)cc3c1C(C2)N(C)CC3	S-ISOCORYDINE (+)	Inactive	-1.03949	0	1.18026e-06	0
CNC(=C[N+](=O)[O-])NCCSCc1ccc(CN(C)C)o1.Cl	RANITIDINE HYDROCHLORIDE	Inactive	-1.05225	0	3.32504e-06	0
COc1cc(-c2coc3cc(OC4OC(CO)C(O)C(O)C4O)c(OC)c(O)c3c2=O)cc(O)c1OC	IRIDIN	Inactive	-1.28097	0	1.64731e-06	0
NCCCC(N)C(=O)O.NCCCC(N)C(=O)O.O=C(O)CCC(=O)C(=O)O	ORNITHINE aKETOGLUTARATE	Inactive	-2.44261	0	3.32538e-10	0
CC=Cc1ccc(OC)cc1	ANETHOLE	Inactive	-1.61192	0	4.6574e-09	0
CC1(C)C(O)CC(=O)C2(C)C1CC(=O)C1(C)C2CCC2(C)C(c3ccoc3)OC(=O)C3OC321	1,7-DIDEACETOXY-1,7-DIOXO-3-DEACETYLKHIVORIN	Inactive	-0.999973	0	0.000139943	0
Cl.N=c1ccn2c(n1)OC1C(O)C(CO)OC12	ANCITABINE HYDROCHLORIDE	Inactive	-2.0973	0	5.23573e-10	0
CC(C)=CCCC1(C)C=Cc2c(O)c3c(c(CC=C(C)C)c2O1)OC12C(=CCCC1C(C)(C)OC2(CC=C(C)C(=O)O)C(=O)O)C3=O	GARCINOLIC ACID	Inactive	-1.52682	0	1.34861e-06	0
CCCCNc1ccc(C(=O)OCCOCCOCCOCCOCCOCCOCCOCCOCCOC)cc1	BENZONATATE	Inactive	-1.58575	0	7.39948e-08	0
Cc1cc(C(C)(C)C)c(O)c(C)c1CC1=NCCN1.Cl	OXYMETAZOLINE HYDROCHLORIDE	Inactive	-1.51915	0	8.5408e-06	0
COC(=O)c1cc(OC)c(OC)c(OC)c1	METHYL EUDESMATE	Inactive	-2.51992	0	1.72204e-11	0
CCC1(O)C(=O)OCc2c1cc1n(c2=O)Cc2cc3c(CN(C)C)c(O)ccc3nc2-1.Cl	TOPOTECAN HYDROCHLORIDE	Inactive	-1.37695	0	1.12487e-05	0
CC(CCc1ccc(O)cc1)NCCc1ccc(O)c(O)c1.Cl	DOBUTAMINE HYDROCHLORIDE	Inactive	-1.22728	0	1.03393e-05	0
CCCCN1CCCCC1C(=O)Nc1c(C)cccc1C.Cl	BUPIVACAINE HYDROCHLORIDE	Inactive	-2.06725	0	1.31027e-10	0
C=CC1=C(C)C(=Cc2[nH]c(Cc3[nH]c(C=C4NC(=O)C(C)=C4C=C)c(C)c3CCC(=O)O)c(CCC(=O)O)c2C)NC1=O	BILIRUBIN	Inactive	-1.00005	0	3.40016e-05	0
CC(C)Cn1cnc2c(N)nc3ccccc3c21.Cl	IMIQUIMOD HYDROCHLORIDE	Inactive	-1.18176	0	4.57238e-06	0
Cc1ccc(C(C)C)cc2c(C)ccc1-2	GUAIAZULENE	Inactive	-1.33836	0	2.80858e-05	0
CC1C(=O)OC2CC34C5CC(C(C)(C)C)C36C(OC(=O)C6O)OC4(C(=O)O5)C21O	GINKGOLIDE A	Inactive	-1.00027	0	9.68616e-05	0
Cc1cc(C)nc(NS(=O)(=O)c2ccc(N)cc2)n1	SULFAMETHAZINE	Inactive	-1.60476	0	3.35179e-07	0
CN1CCc2cc3c(cc2C1C1OC(=O)c2c1ccc1c2OCO1)OCO3	BICUCULLINE (+)	Inactive	-1.0001	0	6.08334e-06	0
CCOc1ccc(S(=O)(=O)[O-])c2cccnc12.[Na+]	ACTINOQUINOL SODIUM	Inactive	-1.81663	0	1.76273e-08	0
Cc1ncc(C[n+]2csc(CCO)c2C)c(N)n1.Cl.[Cl-]	THIAMINE HYDROCHLORIDE	Inactive	-1	0	1.68458e-06	0
Br.CN1C2CC(OC(=O)C(CO)c3ccccc3)CC1C(O)C2	ANISODAMINE HYDROBROMIDE (+/-)	Inactive	-1.13883	0	1.19206e-05	0
CCCc1nc(C(C)(C)O)c(C(=O)OCc2oc(=O)oc2C)n1Cc1ccc(-c2ccccc2-c2nn[nH]n2)cc1	OLMESARTAN MEDOXOMIL	Inactive	-1.10819	0	2.63703e-06	0
COc1cc(O)cc(OC)c1OC	ANTIAROL	Inactive	-3.06031	0	3.24924e-14	0
CCC1CN2CCC1CC2C(O)c1ccnc2ccc(OC)cc12	HYDROQUINIDINE	Inactive	-2.30508	0	1.16743e-08	0
COC(=O)C1C(O)CCC2CN3CCc4c([nH]c5ccccc45)C3CC21.Cl	YOHIMBINE HYDROCHLORIDE	Inactive	-0.999833	0	4.28821e-05	0
CC1=CCCC(C)=CCC(C)(C)C=CC1	HUMULENE (alpha)	Inactive	-2.73182	0	1.6659e-08	0
Cc1cc(CC(=O)O)n(C)c1C(=O)c1ccc(Cl)cc1	ZOMEPIRAC SODIUM	Inactive	-1.52332	0	1.16068e-07	0
CCN(CC)CCOCCOC(=O)C(CC)(CC)c1ccccc1.O=C(O)CC(O)(CC(=O)O)C(=O)O	OXELAIDIN CITRATE	Inactive	-2.61137	0	3.08336e-11	0
CCN(CC)C(=O)N1CCN(C)CC1.O=C(O)CC(O)(CC(=O)O)C(=O)O	DIETHYLCARBAMAZINE CITRATE	Inactive	-3.23207	0	9.17012e-14	0
O=C(CCc1ccc(O)cc1)c1c(O)cc(O)cc1OC1OC(CO)C(O)C(O)C1O	PHLORIDZIN	Inactive	-1.4191	0	5.01457e-06	0
CC1C2CCC3C4CC=C5CC(N(C)C)CCC5(C)C4CCC32CN1C	CONESSINE	Inactive	-1.83653	0	1.88374e-06	0
COC1C=CC23c4cc5c(cc4CN(CC2O)C3C1)OCO5	CRINAMINE	Inactive	-1.1667	0	1.98966e-07	0
CC12CCCC(O)(C1)C1CC(C)(C)C1CC2	beta-CARYOPHYLLENE ALCOHOL	Inactive	-1.31618	0	2.89317e-06	0
CC(CO)NC(=O)C1C=C2c3cccc4[nH]cc(c34)CC2N(C)C1.O=C(O)C=CC(=O)O	ERGONOVINE MALEATE	Inactive	-1.37538	0	5.63824e-08	0
OCCc1ccccc1	PHENYLETHYL ALCOHOL	Inactive	-1.59068	0	1.58452e-06	0
Cc1c(C(=O)O)c(O)cc2c1C(=O)c1c(O)c(C3OC(CO)C(O)C(O)C3O)c(O)c(O)c1C2=O	CARMINIC ACID	Inactive	-1.90607	0	8.78709e-07	0
O=C(O)CCCN1C(=O)c2cccc3cccc(c23)C1=O	4-NAPHTHALIMIDOBUTYRIC ACID	Inactive	-2.64857	0	1.57413e-10	0
CC(=O)c1c(O)c(C)c(O)c2c1OC1=CC(=O)C(C(C)=O)C(=O)C12C	USNIC ACID	Inactive	-1.94319	0	9.416e-07	0
Cc1cccc(Cc2c[nH]cn2)c1C.Cl	DETOMIDINE HYDROCHLORIDE	Inactive	-2.16821	0	2.05541e-08	0
CC12CCC(=O)C=C1CCC1C2C(O)CC2(C)C1CCC2(O)C(=O)COP(=O)([O-])[O-].CC[NH+](CC)CC.CC[NH+](CC)CC	HYDROCORTISONE PHOSPHATE TRIETHYLAMINE	Inactive	-2.31997	0	2.86987e-07	0
Cc1onc(-c2ccccc2)c1C(=O)NC1C(=O)N2C1SC(C)(C)C2C(=O)[O-].[Na+]	OXACILLIN SODIUM	Inactive	-2.06565	0	1.19975e-10	0
O=C(NC(=O)c1ccccc1Cl)Nc1ccc(OC(F)(F)F)cc1	TRIFLUMURON	Inactive	-1.83044	0	8.78138e-08	0
C#CC1(OC(C)=O)CCC2C3CCC4=CC(=O)CCC4C3CCC21C	NORETHINDRONE ACETATE	Inactive	-0.999805	0	7.25992e-05	0
CC1CC2C3CCC4=CC(=O)C=CC4(C)C3(F)C(O)CC2(C)C1(O)C(=O)COP(=O)([O-])[O-].[Na+].[Na+]	BETAMETHASONE SODIUM PHOSPHATE	Inactive	-1.37273	0	1.49836e-05	0
COC(=O)C=Cc1cc(OC)c(OC)c(OC)c1	METHYL TRIMETHOXYCINNAMATE	Inactive	-1.11951	0	1.80411e-06	0
CNCCCC1c2ccccc2C=Cc2ccccc21.Cl	PROTRYPTYLINE HYDROCHLORIDE	Inactive	-1.0001	0	1.62462e-05	0
CC1(C)SC2C(NC(=O)C(C(=O)[O-])c3ccccc3)C(=O)N2C1C(=O)[O-].[Na+].[Na+]	CARBENICILLIN DISODIUM	Inactive	-2.1448	0	1.10946e-10	0
O=C1C=C2CC3(O)COc4c(ccc(O)c4O)C3=C2C=C1O	HEMATEIN	Inactive	-1.00994	0	0.000116802	0
C=CCc1ccc(O)c(OC)c1	EUGENOL	Inactive	-3.03216	0	1.42903e-11	0
O=c1cc(-c2ccccc2)oc2cc(O)cc(O)c12	CHRYSIN	Inactive	-1.13428	0	5.31966e-05	0
CN(C)C(=O)Oc1cc(OC(=O)N(C)C)cc(C(O)CNC(C)(C)C)c1.Cl	BAMBUTEROL HYDROCHLORIDE	Inactive	-1.39271	0	5.71268e-06	0
CC(=O)NCCCS(=O)(=O)[O-].CC(=O)NCCCS(=O)(=O)[O-].[Ca+2]	ACAMPROSATE CALCIUM	Inactive	-2.4289	0	1.22166e-09	0
CN1C(=O)CC(C)(c2ccccc2)C1=O	METHSUXIMIDE	Inactive	-2.08646	0	4.32062e-07	0
Nc1ccc(C(=O)[O-])c(O)c1.[Na+]	AMINOSALICYLATE SODIUM	Inactive	-1.53288	0	3.30476e-07	0
CN1CCC(=C2c3ccccc3C=Cc3ccccc32)CC1.Cl	CYPROHEPTADINE HYDROCHLORIDE	Inactive	-1.10346	0	9.99701e-06	0
CN1CCCN=C1C=Cc1cccc(O)c1.O=C(O)c1cc2ccccc2c(Cc2c(O)c(C(=O)O)cc3ccccc23)c1O	OXANTEL PAMOATE	Inactive	-1.23033	0	1.3973e-05	0
OC1C(O)C(O)C(O)C(O)C1O	INOSITOL	Inactive	-2.41407	0	4.36989e-10	0
OCc1c[nH]c2ccccc12	INDOLE-3-CARBINOL	Inactive	-1.98535	0	7.53137e-09	0
Cc1cc2nc3ccc(N(C)C)cc3[s+]c2cc1N.[Cl-]	TOLONIUM CHLORIDE	Inactive	-1.86034	0	3.23505e-08	0
CC(=O)OCC(=O)C1(O)CCC2C3CCC4CC(O)CCC4(C)C3C(=O)CC21C	TETRAHYDROCORTISONE-21-ACETATE	Inactive	-1.57498	0	2.38379e-05	0
CC1(C)C(=O)C2OC2C2(C)C1CC(O)C1(C)C2CCC2(C)C(c3ccoc3)OC(=O)C3OC321	1,2alpha-EPOXYDEACETOXYDIHYDROGEDUNIN	Inactive	-1.20078	0	7.15143e-05	0
C=C(C)C1COc2cc3oc(=O)ccc3cc2O1	OBLIQUIN	Inactive	-1.73616	0	3.6018e-07	0
COc1ccc(-c2cc(=O)c3c(O)c(OC)c(OC)c(OC)c3o2)cc1OC	DEMETHYLNOBILETIN	Inactive	-1.86597	0	1.28537e-08	0
C=CCN1CCC23c4c5ccc(O)c4OC2C(=O)CCC3(O)C1C5.Cl	NALOXONE HYDROCHLORIDE	Inactive	-1.48526	0	1.11866e-06	0
CCNC1CC(N)C(OC2OC(CN)=CCC2N)C(O)C1OC1OCC(C)(O)C(NC)C1O.O=S(=O)(O)O.O=S(=O)(O)O	NETILMICIN SULFATE	Inactive	-1.52438	0	2.9015e-06	0
CCCNC(C)C(=O)Nc1ccccc1C.Cl	PRILOCAINE HYDROCHLORIDE	Inactive	-1.82149	0	3.49181e-09	0
CCOCCn1c(N2CCCN(C)CC2)nc2ccccc21.O=C(O)C=CC(=O)O.O=C(O)C=CC(=O)O	EMEDASTINE DIFUMARATE	Inactive	-1.57471	0	4.61795e-08	0
COc1ccc(-c2cc(=O)c3c(O)cc(O)cc3o2)cc1	ACACETIN	Inactive	-1.53869	0	1.85516e-06	0
NCCCNCCCCNCCCN	SPERMINE	Inactive	-2.0149	0	6.89589e-08	0
COc1c(Cl)c(C)c(C(=O)Oc2cc(C)c(C(=O)O)c(O)c2)c(O)c1Cl	DICHLOROEVERNIC ACID	Inactive	-1.59434	0	4.69456e-07	0
CC(NCCC(c1ccccc1)c1ccccc1)c1ccccc1.Cl	FENDILINE HYDROCHLORIDE	Inactive	-1.40765	0	3.23279e-07	0
CCc1c(C)[nH]c2c1C(=O)C(CN1CCOCC1)CC2.Cl	MOLINDONE HYDROCHLORIDE	Inactive	-1.50967	0	1.73785e-06	0
O=c1[n-]c(=O)n(Cl)c(=O)n1Cl.[Na+]	TROCLOSENE SODIUM	Inactive	-2.22115	0	4.24512e-09	0
NC(=O)c1ccc([N+](=O)[O-])cc1Cl	AKLOMIDE	Inactive	-1.7735	0	1.10197e-08	0
O=c1c(O)c(-c2ccc(O)c(O)c2)oc2c(O)c(O)cc(O)c12	GOSSYPETIN	Inactive	0.155853	1	0.00594574	0
CC1CCCC(C)N1	NANOFIN	Inactive	-2.67043	0	1.70258e-12	0
COC(=O)C1=COC(OC2OC(CO)C(O)C(O)C2O)C2C(C)CC(=O)C12	VERBENALIN	Inactive	-1.43038	0	2.89903e-05	0
CC(=O)OCC=C(C)CCC=C(C)CCC=C(C)CCC=C(C)CCC=C(C)CCC=C(C)CCC=C(C)CCC=C(C)CCC=C(C)C	SOLANESYL ACETATE	Inactive	-3.37688	0	1.44179e-10	0
Br.NC(=O)C(c1ccccc1)(c1ccccc1)C1CCN(CCc2ccc3c(c2)CCO3)C1	DARIFENACIN HYDROBROMIDE	Inactive	-1.28158	0	8.14992e-06	0
CCNC1CC(C)S(=O)(=O)c2sc(S(N)(=O)=O)cc21.Cl	DORZOLAMIDE	Inactive	-1.51341	0	1.39574e-06	0
COc1ccc(-c2coc3cc(O)ccc3c2=O)c(O)c1O	KOPARIN	Inactive	-0.999899	0	0.000208539	0
NC(=O)C1(N2CCCCC2)CCN(CCCC(=O)c2ccc(F)cc2)CC1	PIPAMPERONE	Inactive	-1.11551	0	6.98355e-05	0
COc1ccc2c(c1)OCC(Cc1ccc(OC)c(OC)c1)C2=O	DEOXYSAPPANONE B TRIMETHYL ETHER	Inactive	-1.94915	0	6.76962e-08	0
O=C(O)c1cc(-c2ccccc2)nc2ccccc12	CINCHOPHEN	Inactive	-2.15995	0	7.55004e-07	0
CNC1C(OC2C(OC3C(O)C(O)C(NC(=N)N)C(O)C3NC(=N)N)OC(C)C2(O)C=O)OC(CO)C(O)C1O.O=S(=O)(O)O	STREPTOMYCIN SULFATE [5mM; 10% aq DMSO + 5mM ethanolamine]	Inactive	-1.73958	0	1.0307e-08	0
Oc1ccc2c(c1)OCC1(O)Cc3cc(O)c(O)cc3C21	BRAZILIN	Inactive	-2.20394	0	3.98063e-07	0
Cc1c(C)c2c(c(C)c1O)CCC(C)(CCCC(C)CCCC(C)CCCC(C)C)O2	alpha-TOCHOPHEROL [4 mM]	Inactive	-1.00038	0	3.66595e-05	0
CC1(C)CCCC2(C)C1CCC1(C)OCCC12	AMBROXIDE (-)	Inactive	-0.283178	0	0.00140403	0
O=c1c2ccccc2oc2ccc(O)cc12	2-HYDROXYXANTHONE	Inactive	-1.98266	0	1.04194e-07	0
NCCCC(O)(P(=O)(O)O)P(=O)(O)O.O.O.O.[Na+]	ALENDRONATE SODIUM TRIHYDRATE	Inactive	-2.6491	0	2.09105e-10	0
CC1(C)C(=O)C=CC2(C)C1CC(=O)C1(C)C2CCC2(C)C(c3ccoc3)OC(=O)C3OC321	DEACETOXY-7-OXOGEDUNIN	Inactive	-1.271	0	7.56527e-05	0
OCC1OC(O)(CO)C(O)C1O	D-(-)-FRUCTOSE	Inactive	-2.28455	0	1.2171e-10	0
CC1CCC2(C(=O)O)CCC3(C)C(=CCC4C5(C)CC(O)C(O)C(C)(CO)C5C(O)CC43C)C2C1C	MADECASSIC ACID	Inactive	-1.49891	0	7.91322e-05	0
COc1ccc(-c2coc3cc(O)cc(O)c3c2=O)cc1	BIOCHANIN A	Inactive	-1.46566	0	1.12006e-05	0
O=C([O-])CCCO.[Na+]	SODIUM OXYBATE	Inactive	-3.09123	0	1.22573e-13	0
CC1C=CC=CC=CC=CC=CC=CC=CC(OC2OC(C)C(O)C(N)C2O)CC(O)C(C(=O)O)C(O)CC(=O)CC(O)CC(O)CC(O)CC(=O)CCCC(=O)CC(=O)OC1C(C)CC(C)C(O)CC(=O)c1ccc(N)cc1	CANDICIDIN	Inactive	-1.59261	0	3.99917e-06	0
CSCCC(N)C(=O)O	METHIONINE (L)	Inactive	-2.66473	0	5.45525e-12	0
CC1(C)OC2CC3C4CCC5=CC(=O)C=CC5(C)C4(F)C(O)CC3(C)C2(C(=O)CO)O1	TRIAMCINOLONE ACETONIDE	Inactive	-1.38145	0	1.83248e-05	0
COc1c2ccoc2cc2oc(=O)ccc12	BERGAPTEN	Inactive	-1.57653	0	1.63457e-05	0
CCCCOC(=O)c1ccccc1C(=O)OCCCC	DIBUTYL PHTHALATE	Inactive	-1.59129	0	1.19574e-07	0
COc1cc2c(cc1OC)C1Cc3ccc(OC)c(OC)c3CN1CC2	TETRAHYDROPALMATINE	Inactive	-1.77253	0	1.24951e-08	0
Cl.ClCCN(CCCl)CCCl	TRICHLORMETHINE HYDROCHLORIDE	Inactive	-2.2357	0	2.44478e-10	0
CC(=O)NS(=O)(=O)c1ccc(N)cc1	SULFACETAMIDE	Inactive	-1.76323	0	7.96853e-08	0
O=C(NN=Cc1ccc([N+](=O)[O-])o1)c1cc([N+](=O)[O-])cc([N+](=O)[O-])c1O	NIFURSOL	Inactive	-0.999661	0	0.00012874	0
Nc1nccs1	AMINOTHIAZOLE	Inactive	-1.96193	0	5.99947e-09	0
C#CCN(C)Cc1ccccc1.Cl	PARGYLINE HYDROCHLORIDE	Inactive	-2.43541	0	5.02773e-12	0
O=C(O)c1cc(O)c(O)c(O)c1	GALLIC ACID	Inactive	-3.23991	0	1.07123e-11	0
CC1=C2CCC3C4CCC(=O)C4(C)CCC3C2(C)CCC1=O	FORMESTANE	Inactive	-1.94209	0	1.23023e-05	0
CCN(CC)CCNC(=O)c1cc(S(C)(=O)=O)ccc1OC.Cl	TIAPRIDE HYDROCHLORIDE	Inactive	-1.87773	0	7.06666e-10	0
Cl.Cl.NCCNCCNCCN	TRIENTINE HYDROCHLORIDE	Inactive	-1.42847	0	1.78391e-07	0
CN(C)CC(=O)OCC(O)C(O)C(O)C(O)C(=O)[O-].[Na+]	PANGAMIC ACID SODIUM	Inactive	-2.80513	0	3.77714e-11	0
Cc1coc2c1C(=O)C(=O)c1c-2ccc2c1CCCC2(C)C	TANSHINONE IIA	Inactive	-0.99995	0	0.00021124	0
COc1c(C)c2c(c(O)c1CC=C(C)CCC(=O)O)C(=O)OC2	MYCOPHENOLIC ACID	Inactive	-2.63639	0	6.00543e-09	0
O=C1C=C2CC3(O)COc4cc(O)ccc4C3=C2C=C1O	BRAZILEIN	Inactive	-1.50885	0	9.79612e-06	0
CCOP(=S)(OCC)Oc1cc(C)nc(C(C)C)n1	DIMPYLATE	Inactive	-2.17864	0	1.31927e-10	0
COC(=O)C1(C)CCCC2(C)c3ccc(C(C)C)cc3C(=O)CC12	7-OXOCALLITRISIC ACID, METHYL ESTER	Inactive	-1.68232	0	2.44005e-05	0
Cl.c1ccc2c(CC3=NCCN3)cccc2c1	NAPHAZOLINE HYDROCHLORIDE	Inactive	-1.77282	0	2.71137e-07	0
CN1C2CCC1CC(O)C2	TROPINE	Inactive	-2.53293	0	5.4809e-11	0
COc1ccc(-c2oc3cc(OC)c(OC)c(OC)c3c(=O)c2OC)cc1	3,4',5,6,7-PENTAMETHOXYFLAVONE	Inactive	-1.77294	0	9.18103e-08	0
CC(=O)OC1CC2(C)C(CC(O)C3C4(C)CCC(O)C(C)C4CCC32C)C1=C(CCC=C(C)C)C(=O)O	FUSIDIC ACID	Inactive	-2.21587	0	7.53821e-07	0
NC(CO)(CO)CO	TROMETHAMINE	Inactive	-2.80715	0	1.15166e-10	0
c1coc(CNc2ncnc3[nH]cnc23)c1	KINETIN	Inactive	-1.64884	0	3.48535e-08	0
O.O.OCC1OC(OC2OC(CO)C(O)C(O)C2O)C(O)C(O)C1O	TREHALOSE DIHYDRATE	Inactive	-2.24567	0	7.95096e-09	0
CN(C)CCOC(c1ccccc1)c1ccccc1.Cl	DIPHENHYDRAMINE HYDROCHLORIDE	Inactive	-1.72523	0	1.13057e-07	0
CCCCOc1cc(C(=O)NCCN(CC)CC)c2ccccc2n1.Cl	DIBUCAINE HYDROCHLORIDE	Inactive	-1.95679	0	2.42664e-11	0
COc1ccc(OC)c(C(O)CNC(=O)CN)c1.Cl	MIDODRINE HYDROCHLORIDE	Inactive	-1.77686	0	2.20354e-07	0
COc1ccc(C2Sc3ccccc3N(CCN(C)C)C(=O)C2OC(C)=O)cc1.Cl	DILTIAZEM HYDROCHLORIDE	Inactive	-1.418	0	1.51247e-08	0
COc1cc(C(=O)NCCCCCC(=O)O)cc(OC)c1OC	CAPOBENIC ACID	Inactive	-2.37696	0	2.18821e-09	0
Cc1cc(O)cc(=O)o1	4-HYDROXY-6-METHYLPYRAN-2-ONE	Inactive	-1.00016	0	0.000318491	0
CS(=O)(=O)O.OC(CCN1CCCCC1)(c1ccccc1)c1ccccc1	PRIDINOL METHANESULFONATE	Inactive	-1.26417	0	5.20492e-06	0
ClC=C(Cl)Cl	TRICHLOROETHYLENE	Inactive	-2.10345	0	1.94948e-08	0
CC1CCC(NC(=O)N(CCCl)N=O)CC1	SEMUSTINE	Inactive	-2.6155	0	3.31343e-10	0
Cl.NCCCCCC(=O)O	AMINOCAPROIC ACID HYDROCHLORIDE	Inactive	-2.39063	0	2.71735e-10	0
Cl.OC1CCCCC1N1CCC(c2ccccc2)CC1	VESAMICOL HYDROCHLORIDE	Inactive	-1.52864	0	5.40397e-08	0
CC[N+](C)(C)c1cccc(O)c1.[Cl-]	EDROPHONIUM CHLORIDE	Inactive	-1.10589	0	5.00144e-06	0
O=[N+]([O-])c1cc([As](=O)(O)O)ccc1O	ROXARSONE	Inactive	-1.84415	0	8.47353e-08	0
O=C([O-])Cc1ccccc1Nc1c(Cl)cccc1Cl.[Na+]	DICLOFENAC SODIUM	Inactive	-1.506	0	1.22854e-07	0
C[N+](C)(C)CC(O)CC(=O)O.[Cl-]	CARNITINE (dl) HYDROCHLORIDE	Inactive	-2.19124	0	3.91347e-08	0
CC(=O)c1ccc[nH]1	2-ACETYLPYRROLE	Inactive	-1.72573	0	3.54741e-07	0
Nc1cccc2c1CN(C1CCC(=O)NC1=O)C2=O	LENALIDOMIDE	Inactive	-1.58244	0	1.09906e-06	0
CCC(C)(C)c1ccc(CC(C)CN2CC(C)OC(C)C2)cc1.Cl	AMOROLFINE HYDROCHLORIDE	Inactive	-1.60899	0	7.4476e-08	0
Cc1cc(C)cc(OCC2CNC(=O)O2)c1	METAXALONE	Inactive	-2.14052	0	2.80193e-08	0
Cc1cccc2c3c(ccc12)C1=C(C(=O)C3=O)C(C)CO1	DIHYDROTANSHINONE I	Inactive	-1.15652	0	1.25026e-05	0
Clc1ccc(C(c2ccc(Cl)cc2)C(Cl)(Cl)Cl)cc1	DICHLORODIPHENYLTRICHLOROETHANE	Inactive	-1.00016	0	1.49395e-05	0
O=C([O-])C(O)C(O)C(O)C(O)C(O)CO.O=C([O-])C(O)C(O)C(O)C(O)C(O)CO.[Ca+2]	CALCIUM GLUCEPTATE	Inactive	-2.48798	0	1.82605e-09	0
CC(=O)OC1CCC2(C)C(CCC3C2CCC2(C)C3CC3OC4(CCC(C)CO4)C(C)C32)C1	SMILAGENIN ACETATE	Inactive	-0.883377	0	0.000698198	0
CC(=O)Nc1ccc(S(=O)(=O)c2ccc(NC(C)=O)cc2)cc1	ACEDAPSONE	Inactive	-1.80852	0	8.0336e-08	0
Cc1ncc(CSSCc2cnc(C)c(O)c2CO)c(CO)c1O	PYRITINOL	Inactive	-1.49298	0	6.67114e-06	0
CN1CCCN=C1C=Cc1cccs1.O=C(O)c1cc2ccccc2c(Cc2c(O)c(C(=O)O)cc3ccccc23)c1O	PYRANTEL PAMOATE	Inactive	-1.372	0	2.51733e-06	0
CC(C)C(N)C(=O)OCC(CO)OCn1cnc2c(=O)[nH]c(N)nc21.Cl	VALGANCICLOVIR HYDROCHLORIDE	Inactive	-1.55493	0	2.14442e-08	0
Nc1nc(=O)c2c(CCc3ccc(C(=O)NC(CCC(=O)[O-])C(=O)[O-])cc3)c[nH]c2[nH]1.[Na+].[Na+]	PEMETREXED	Inactive	-1.73821	0	9.00692e-09	0
CC1(C)CCC2(C)CCC3(C)C(=CCC4C5(C)CCC(O)C(C)(C)C5CCC43C)C2C1	beta-AMYRIN	Inactive	-0.899464	0	0.000701116	0
CC(C[N+](C)(C)C)OC(N)=O.[Cl-]	BETHANECHOL CHLORIDE	Inactive	-1.6688	0	2.11019e-07	0
CNC(=O)Oc1ccccc1OC(C)C	PROPOXUR	Inactive	-2.34745	0	3.80512e-10	0
Cc1c(-c2cnccn2)ssc1=S	OLTIPRAZ	Inactive	-1.00018	0	8.05192e-06	0
CCCCc1oc2ccc(NS(C)(=O)=O)cc2c1C(=O)c1ccc(OCCCN(CCCC)CCCC)cc1.Cl	DRONEDARONE HYDROCHLORIDE	Inactive	-1.37087	0	1.30101e-07	0
CCN(CC)CCCC(C)Nc1ccnc2cc(Cl)ccc12.O=P(O)(O)O.O=P(O)(O)O	CHLOROQUINE DIPHOSPHATE	Inactive	-2.18102	0	2.15154e-09	0
CCC(C)n1ncn(-c2ccc(N3CCN(c4ccc(OCC5COC(Cn6cncn6)(c6ccc(Cl)cc6Cl)O5)cc4)CC3)cc2)c1=O.Cl.Cl	ITRACONAZOLE HYDROCHLORIDE	Inactive	-0.99994	0	0.000255358	0
CNC(C)C(O)c1ccccc1.Cl	EPHEDRINE (1R,2S) HYDROCHLORIDE	Inactive	-1.61011	0	6.53625e-07	0
Oc1cc(O)c2cc(O)c(-c3ccc(O)c(O)c3)[o+]c2c1.[Cl-]	CYANIDIN CHLORIDE	Inactive	-1.90815	0	1.38705e-06	0
CCOc1cc(NC(C)=O)ccc1C(=O)OC	ETHOPABATE	Inactive	-2.1983	0	1.40743e-09	0
CC(C)(C)C(=O)C(Oc1ccc(Cl)cc1)n1cncn1	TRIADIMEFON	Inactive	-1.19026	0	4.10135e-06	0
C=C1C2CCC3(C)C(c4ccoc4)OC(=O)CC13OC1CC(=O)C(C)(C)C(C(O)C(=O)OC)C12C	METHYL 6-HYDROXYANGOLENSATE	Inactive	-1.3643	0	7.24731e-05	0
CC(=O)OC1C2CCC3C(C)(O)C4CC(O)C(C)(C)C4(O)C(O)CC13CC2(C)O	GRAYANOTOXIN I	Inactive	-1.73387	0	1.41804e-05	0
O=C1C2CC3CC1CC(O)(C3)C2	IDRAMANTONE	Inactive	-2.36285	0	5.20886e-09	0
CC1CC=CC=CC=CC=CC(OC2OC(C)C(O)C(N)C2O)CC2OC(O)(CC(O)CC3OC3C=CC(=O)O1)CC(O)C2C(=O)O	NATAMYCIN	Inactive	-2.0138	0	2.94302e-07	0
Cl[Ca]Cl	CALCIUM CHLORIDE	Inactive	-2.02749	0	1.82578e-09	0
Cc1cc(O)c(C=O)c2c1C(=O)Oc1c(COC(=O)C=CC(=O)O)c(O)c(C(=O)O)c(C)c1O2	FUMARPROTOCETRARIC ACID	Inactive	-1.7088	0	4.46147e-06	0
CC1OC(Oc2c(-c3ccc(O)c(O)c3)oc3cc(O)cc(O)c3c2=O)C(O)C(O)C1O	QUERCITRIN	Inactive	-1.07998	0	4.13311e-06	0
CC(=O)C1CCC2C3CC=C4CC(OC(=O)CCC(=O)O)CCC4(C)C3CCC12C	PREGNENOLONE SUCCINATE	Inactive	-2.73399	0	6.52958e-08	0
O=C1c2ccccc2C(=O)c2c1ccc(O)c2O	ALIZARIN	Inactive	-1.71735	0	9.88789e-07	0
C=C1CCC(O)CC1=CC=C1CCCC2(C)C1CCC2C(C)C=CC(C)C(C)C	ERGOCALCIFEROL	Inactive	-1.68689	0	5.87908e-06	0
OCc1ccccc1O	SALICYL ALCOHOL	Inactive	-1.50962	0	3.32472e-07	0
CN1CCCC1c1cccnc1.O=C(O)C(O)C(O)C(=O)O.O=C(O)C(O)C(O)C(=O)O	NICOTINE BITARTRATE	Inactive	-2.12855	0	1.78649e-09	0
CNC(=O)Oc1ccc2c(c1)C1(C)CCN(C)C1N2C.O=C(O)c1ccccc1O	PHYSOSTIGMINE SALICYLATE	Inactive	-1.73177	0	2.63525e-06	0
CC(CCC(=O)O)C1CCC2C3CC(O)C4CC(O)CCC4(C)C3CCC12C	alpha-HYDROXYDEOXYCHOLIC ACID	Inactive	-1.24951	0	3.46745e-05	0
O=C(O)CCCCCCCC(O)C(O)CCCCCCO	ALEURETIC ACID	Inactive	-2.43235	0	7.28987e-09	0
CN(C)CC(c1ccc(O)cc1)C1(O)CCCCC1.O=C(O)CCC(=O)O	DESVENLAFAXINE SUCCINATE	Inactive	-2.69297	0	1.82972e-09	0
CCC(CCC(C)C1CCC2C3CC=C4CC(OC(C)=O)CCC4(C)C3CCC12C)C(C)C	SITOSTERYL ACETATE	Inactive	-1.71841	0	3.40465e-05	0
C=CC(C1=CC(=O)C(OC)=CC1=O)c1ccc(OC)cc1	4,4'-DIMETHOXYDALBERGIONE	Inactive	-1.00003	0	0.000159553	0
COc1cc2c(cc1O)CCNC2C	SALSOLINE	Inactive	-2.37675	0	6.82942e-10	0
CC(=O)OC1CC2C(C)(C)C(=O)CCC2(C)C2CCC3(C)C(c4ccoc4)OC(=O)C4OC43C12C	DIHYDROGEDUNIN	Inactive	-1.79203	0	7.63001e-07	0
CC(=O)OC1CC(OC(C)=O)C2(C)C(CC(OC(C)=O)C3(C)C2CCC2(C)C(c4ccoc4)OC(=O)C4OC423)C1(C)C	KHIVORIN	Inactive	-1.57962	0	6.64115e-06	0
CC(=O)OCC(=O)NCCCOc1cccc(CN2CCCCC2)c1.Cl	ROXATIDINE ACETATE HYDROCHLORIDE	Inactive	-1.99673	0	7.18815e-09	0
CC(C)(C)C(=O)OCOP(=O)(COCCn1cnc2c(N)ncnc21)OCOC(=O)C(C)(C)C	ADEFOVIR DIPIVOXYL	Inactive	-1.38781	0	1.81802e-06	0
Fc1ccc(Oc2ccnc3cc(Cl)cc(Cl)c23)cc1	QUINOXYFEN	Inactive	-1.84282	0	6.08797e-07	0
O=c1cc[nH]c(=O)[nH]1	URACIL	Inactive	-2.13646	0	6.57356e-10	0
CC1(C)SC2C(NC(=O)C(C(=O)[O-])c3ccsc3)C(=O)N2C1C(=O)[O-].[Na+].[Na+]	TICARCILLIN DISODIUM	Inactive	-2.17424	0	9.87173e-11	0
CC(=O)C1(O)CCC2C3C=C(Cl)C4=CC(=O)C5CC5C4(C)C3CCC21C	CYPROTERONE	Inactive	-2.2043	0	2.04837e-06	0
NC(=O)c1ccccc1O	SALICYLAMIDE	Inactive	-1.38961	0	1.97623e-06	0
COc1ccc(-c2coc3cc(O)ccc3c2=O)c(OC)c1OC	KOPARIN 2,3-DIMETHYL ETHER	Inactive	-1.39362	0	4.03074e-06	0
CC[N+](CC)(CC)CCOc1cccc(OCC[N+](CC)(CC)CC)c1OCC[N+](CC)(CC)CC.[I-].[I-].[I-]	GALLAMINE TRIETHIODIDE	Inactive	-1.56496	0	1.16208e-08	0
CC(O)C(=O)[O-].[NH4+]	AMMONIUM LACTATE	Inactive	-3.10052	0	5.60196e-13	0
CNC(=O)CN(CCN(CCN(CC(=O)[O-])CC(=O)NC)CC(=O)[O-])CC(=O)[O-].[Gd]	GADODIAMIDE	Inactive	-2.58796	0	1.4155e-13	0
CC(=O)OC1CC2C(C)(C)C=CCC2(C)C2CCC3(C)C(c4ccoc4)OC(=O)C4OC43C12C	3,4-DEHYDRO-1,2-DIHYDRO-3-DESOXO-GEDUNIN	Inactive	-1.49746	0	7.5089e-06	0
COc1cc(C2c3cc4c(cc3C(OC3OC5COC(c6cccs6)OC5C(O)C3O)C3COC(=O)C23)OCO4)cc(OC)c1O	TENIPOSIDE	Inactive	-1.19338	0	2.07576e-05	0
OCC1(O)OCC(O)C(O)C1O	TAGATOSE	Inactive	-1.95552	0	5.84982e-08	0
CCN(CC)CCNC(C(=O)OCCC(C)C)c1ccccc1.Cl.Cl	CAMYLOFINE DIHYDROCHLORIDE	Inactive	-1.18441	0	4.42059e-07	0
CC(=O)OC1CCC2(C)C(CCC3(C)C2CC=C2C4CC(C)(C)CCC4(C)CCC23C)C1(C)C	beta-AMYRIN ACETATE	Inactive	-1.62335	0	8.34367e-05	0
CC1(C)C(=O)C=CC2(C)C1C=CC1(C)C2CCC2(C)C(c3ccoc3)OC(=O)C3OC312	7-DESACETOXY-6,7-DEHYDROGEDUNIN	Inactive	-1.03225	0	0.000102431	0
CC(=O)Nc1c(I)cc(I)c(C(=O)O)c1I	ACETRIAZOIC ACID	Inactive	-2.87166	0	1.14564e-14	0
CCOCCOc1ccccc1C(N)=O	ETOSALAMIDE	Inactive	-2.26957	0	8.32334e-09	0
CCCCC(CC)COc1ccc(-c2nc(-c3ccc(OC)cc3)nc(-c3ccc(OCC(CC)CCCC)cc3O)n2)c(O)c1	BEMOTRIZINOL	Inactive	-1.48363	0	2.49393e-06	0
Cc1c(NC(C)C)c(=O)n(-c2ccccc2)n1C.Cl	RAMIFENAZONE	Inactive	-1.44944	0	3.75577e-06	0
O=C(O)c1cc2ccccc2c(Cc2c(O)c(C(=O)O)cc3ccccc23)c1O.OCCOCCN1CCN(C(c2ccccc2)c2ccc(Cl)cc2)CC1	HYDROXYZINE PAMOATE	Inactive	-0.999797	0	0.000168517	0
CC(=O)c1ccc2c(c1)N(CCCN1CCN(CCO)CC1)c1ccccc1S2.O=C(O)C=CC(=O)O	ACETOPHENAZINE MALEATE	Inactive	-1.87285	0	8.47406e-08	0
CCOc1nc2cccc(C(=O)OCc3oc(=O)oc3C)c2n1Cc1ccc(-c2ccccc2-c2noc([O-])n2)cc1.[K+]	AZILSARTAN MEDOXOMIL	Inactive	-0.999674	0	6.4945e-07	0
CCC(C=CC(C)C1CCC2C3CC=C4CC(O)CCC4(C)C3CCC12C)C(C)C	STIGMASTEROL	Inactive	-1.40089	0	5.49768e-05	0
O.O=C([O-])CC(O)(CC(=O)[O-])C(=O)[O-].[Li+].[Li+].[Li+]	LITHIUM CITRATE HYDRATE	Inactive	-3.01448	0	8.76489e-14	0
CCN(CC)CCOC(=O)C(c1ccccc1)c1ccccc1.Cl	ADIPHENINE HYDROCHLORIDE	Inactive	-1.4759	0	1.90168e-07	0
CC[N+](C)(CC)CCOC(=O)C(O)(c1ccccc1)C1CCCCC1.[Br-]	OXYPHENONIUM BROMIDE	Inactive	-1.36098	0	2.9794e-07	0
CC(C)[N+]1(C)C2CCC1CC(OC(=O)C(CO)c1ccccc1)C2.[Br-]	IPRATROPIUM BROMIDE	Inactive	-1.84304	0	3.84179e-08	0
O=C(NC(=O)c1c(F)cccc1F)Nc1ccc(Cl)cc1	DIFLUBENZURON	Inactive	-1.43712	0	1.27562e-07	0
COC(=O)c1c(C)c2c(c(C)c1OC)OC(=O)c1c(C)c(Cl)c(OC)c(Cl)c1O2	LEOIDIN DIMETHYL ETHER	Inactive	-1.32048	0	1.52721e-06	0
Cc1cccc(C)c1NC(=O)C1CCCCN1C.Cl	MEPIVACAINE HYDROCHLORIDE	Inactive	-2.50806	0	5.59568e-10	0
O=C1CCCC2C3CC(CN12)C1CCCCN1C3.[O-][Cl+3]([O-])([O-])O	LUPANINE PERCHLORATE	Inactive	-1.87174	0	2.33677e-07	0
CNC1C(O)C(OC2C(N)CC(N)C(OC3OC(CN)=CCC3N)C2O)OCC1(C)O.O=S(=O)(O)O	SISOMICIN SULFATE	Inactive	-1.51174	0	5.01697e-07	0
COc1ccc(-c2oc3cc(OC)c(OC)c(OC)c3c(=O)c2OC)cc1OC	HEXAMETHYLQUERCETAGETIN	Inactive	-1.74624	0	8.59454e-08	0
COc1cc(CC=Cc2ccccc2)c(OC)cc1O	VIOLASTYRENE	Inactive	-1.00012	0	9.93013e-05	0
CCOc1ccc2ccccc2c1C(=O)NC1C(=O)N2C1SC(C)(C)C2C(=O)[O-].[Na+]	NAFCILLIN SODIUM	Inactive	-1.75459	0	6.88712e-09	0
FC(F)(F)COCC(F)(F)F	FLUROTHYL	Inactive	-1.93006	0	9.63726e-10	0
CNC(=O)c1c(I)c(NC(C)=O)c(I)c(C(=O)O)c1I	IOTHALAMIC ACID	Inactive	-2.53476	0	2.08525e-13	0
NC(=O)CCCCC1CCSS1	LIPOAMIDE	Inactive	-1.70004	0	1.21731e-07	0
CCN(CCO)CCCC(C)Nc1ccnc2cc(Cl)ccc12.O=S(=O)(O)O	HYDROXYCHLOROQUINE SULFATE	Inactive	-1.54212	0	7.77551e-08	0
CC(=O)OCC[N+](C)(C)C.[Cl-]	ACETYLCHOLINE CHLORIDE	Inactive	-2.11349	0	2.34871e-08	0
O=C(NC(=O)c1c(F)cccc1F)Nc1cc(Cl)c(OC(F)(F)C(F)C(F)(F)F)cc1Cl	LUFENURON	Inactive	-1.32685	0	1.42897e-06	0
CCCN(CCC)CCc1cccc2c1CC(=O)N2.Cl	ROPINIROLE HYDROCHLORIDE	Inactive	-1.90404	0	2.94997e-09	0
CCCCCC1C(=O)CCC1CC(=O)OC	DIHYDROJASMONIC ACID, METHYL ESTER	Inactive	-2.21756	0	1.43504e-09	0
Cc1cc(=O)[nH]c(=S)[nH]1	METHYLTHIOURACIL	Inactive	-2.54307	0	1.06102e-11	0
Cl.Cl.NCCc1c[nH]cn1	HISTAMINE DIHYDROCHLORIDE	Inactive	-1.15283	0	1.22527e-08	0
CN(C)C(=O)Oc1cccc([N+](C)(C)C)c1.[Br-]	NEOSTIGMINE BROMIDE	Inactive	-1.75626	0	6.35445e-08	0
Cl.NC1C(O)OC(CO)C(O)C1O	GLUCOSAMINE HYDROCHLORIDE	Inactive	-2.19503	0	6.38153e-10	0
CC(C)n1c(C=CC(O)CC(O)CC(=O)[O-])c(-c2ccc(F)cc2)c2ccccc21.[Na+]	FLUVASTATIN SODIUM	Inactive	-1.30529	0	7.11047e-06	0
Nc1nc(NC2CC2)c2ncn(C3C=CC(CO)C3)c2n1.O=S(=O)(O)O	ABACAVIR SULFATE	Inactive	-1.25179	0	1.941e-06	0
FCOC(C(F)(F)F)C(F)(F)F	SEVOFLURANE	Inactive	-1.37261	0	7.41343e-08	0
NCC1OC(OC2C(CO)OC(OC3C(O)C(N)CC(N)C3OC3OC(CN)C(O)C(O)C3N)C2O)C(N)C(O)C1O.O=S(=O)(O)O.O=S(=O)(O)O.O=S(=O)(O)O	NEOMYCIN TRISULFATE	Inactive	-1.53945	0	1.07544e-06	0
CC(C)(C(=O)O)c1ccc(C(O)CCCN2CCC(C(O)(c3ccccc3)c3ccccc3)CC2)cc1.Cl	FEXOFENADINE HYDROCHLORIDE	Inactive	-1.00024	0	2.06484e-05	0
CNC1C(OC2OC(CO)C(N)C(O)C2O)OC2CC(N)C(OC3C(N)CC(N)C(O)C3O)OC2C1O.O=S(=O)(O)O	APRAMYCIN SULFATE	Inactive	-1.75862	0	4.16758e-07	0
COC(=O)C1CC2=CC(=O)CCC2(C)C23OC2CC2(C)C(CCC24CCC(=O)O4)C13	EPLERENONE	Inactive	-1.00018	0	0.000931023	0
Cl.Clc1cccc(Cl)c1N=C1NCCN1	CLONIDINE HYDROCHLORIDE	Inactive	-1.33084	0	2.09679e-06	0
O=C(NC(O)C(Cl)(Cl)Cl)NC(O)C(Cl)(Cl)Cl	DICLORALUREA	Inactive	-1.39677	0	2.97576e-07	0
CC(=O)NC1C(O)CC(O)(C(=O)O)OC1C(O)C(O)CO	ACENEURAMIC ACID	Inactive	-2.38386	0	1.16313e-10	0
CCCCC(=O)N(Cc1ccc(-c2ccccc2-c2nn[nH]n2)cc1)C(C(=O)O)C(C)C	VALSARTAN	Inactive	-1.52071	0	8.52043e-08	0
O=[N+]([O-])NC1=NCCN1Cc1ccc(Cl)nc1	IMIDACLOPRID	Inactive	-1.88638	0	3.6385e-10	0
Cl.NCC(=O)CCC(=O)O	AMINOLEVULINIC ACID HYDROCHLORIDE	Inactive	-2.3659	0	1.47997e-10	0
O=S(=O)([O-])c1cc(O)c2c(N=Nc3ccc(Nc4ccccc4)c4c(S(=O)(=O)[O-])cccc34)cc(S(=O)(=O)[O-])cc2c1.[Na+].[Na+].[Na+]	ANAZOLENE SODIUM	Inactive	-1.03573	0	5.00839e-06	0
Cc1cc(-c2ccc(N=Nc3ccc4c(S(=O)(=O)[O-])cc(S(=O)(=O)[O-])c(N)c4c3O)c(C)c2)ccc1N=Nc1ccc2c(S(=O)(=O)[O-])cc(S(=O)(=O)[O-])c(N)c2c1O.[Na+].[Na+].[Na+].[Na+]	EVANS BLUE	Inactive	-1.1257	0	4.54418e-06	0
CC1CCC2(C)C(C=O)=CCCC2C1(C)CC1OC(O)C(=O)C12CO2	CLEROCIDIN	Inactive	-1.52314	0	0.000160341	0
Cc1c(CCC(=O)O)c2cc3[nH]c(cc4nc(cc5[nH]c(cc1n2)c(C)c5C(C)O)c(C)c4C(C)O)c(C)c3CCC(=O)O	HAEMATOPORPHYRIN	Inactive	-1.81781	0	1.20242e-08	0
C1CN(C2CN(C(=O)C(N2C1=O)CC3=CC=C(C=C3)O)CC4=CC=CC5=CC=CC=C54)C(=O)NCC6=CC=CC=C6	ICG-001	Inactive	-1.14396	0	1.84121e-05	0
C1CCC(C1)C(CC#N)N2C=C(C=N2)C3=C4C=CNC4=NC=N3	RUXOLITINIB	Inactive	-1.76295	0	8.25633e-08	0
CC1=C(C(=O)C(=CC1=O)CCCCCCCCCC[P+](C2=CC=CC=C2)(C3=CC=CC=C3)C4=CC=CC=C4)C.[Br-]	SKQ1	Inactive	-0.999899	0	1.56031e-05	0
CC(C)OC1=C(C=CC(=C1)OC)C2=NC(C(N2C(=O)N3CCNC(=O)C3)C4=CC=C(C=C4)Cl)C5=CC=C(C=C5)Cl	NUTLIN-3	Inactive	-0.999704	0	0.000543906	0
CC1=C(C(=CC=C1)Cl)NC(=O)C2=CN=C(S2)NC3=CC(=NC(=N3)C)N4CCN(CC4)CCO.C1=CC(=C(C=C1C2=C(C(=O)C3=C(C=C(C=C3O2)O)O)O)O)O	DASATINIB-QUERCETIN	Inactive	-0.788965	0	0.000771837	0
c12/N=C(\NC(c1nn[nH]2)=O)/N	Azaguanine-8	Inactive	-1.77869	0	4.94187e-10	0
N1C(NC(C1=O)NC(=O)N)=O	Allantoin	Inactive	-2.36874	0	3.99958e-12	0
c1(S(=O)(=O)N)sc(nn1)NC(=O)C	Acetazolamide	Inactive	-1.06319	0	2.02509e-06	0
C(NC(=N)N)(=N)N(C)C	Metformin hydrochloride	Inactive	-1.3377	0	5.2772e-08	0
[N+]1(C(c2c(cc(c(c2)OC)OC)CC1)Cc1cc(c(cc1)OC)OC)(CCC(=O)OCCCCCOC(CC[N+]1(C(c2c(cc(c(c2)OC)OC)CC1)Cc1cc(c(cc1)OC)OC)C)=O)C	Atracurium besylate	Inactive	-1.05196	0	9.64804e-05	0
[C@]12([C@@](C(COC(=O)C)=O)(CC[C@]1([C@]1([C@@]([C@@]\3(\C(=C/C(\C=C3)=O)\CC1)C)([C@H](C2)O)F)[H])[H])O)C	Isoflupredone acetate	Inactive	-1.24887	0	7.74278e-05	0
[n+]1(Cc2c(nc(nc2)CCC)N)c(C)cccc1	Amprolium hydrochloride	Inactive	-1.57675	0	3.47418e-08	0
S1(c2cc(S(=O)(=O)N)c(cc2NCN1)Cl)(=O)=O	Hydrochlorothiazide	Inactive	-1.50829	0	1.82579e-07	0
S(NC(=N)N)(c1ccc(N)cc1)(=O)=O	Sulfaguanidine	Inactive	-1.4948	0	1.01857e-07	0
S1(c2cc(S(=O)(=O)N)c(cc2CCC1)C)(=O)=O	Meticrane	Inactive	-1.2647	0	3.08913e-06	0
c1c(ccc(c1)C(OCCOC)=O)NCCCC	Benzonatate	Inactive	-2.24887	0	5.55515e-09	0
S1(c2cc(S(=O)(=O)N)c(C(F)(F)F)cc2NCN1)(=O)=O	Hydroflumethiazide	Inactive	-1.21605	0	5.32227e-07	0
S(N(C(=O)C)[Na])(c1ccc(N)cc1)(=O)=O	Sulfacetamide sodic hydrate	Inactive	-1.32518	0	1.73796e-06	0
C(O)(CCCC(N)C)(C)C	Heptaminol hydrochloride	Inactive	-1.02493	0	3.95399e-05	0
S(Nc1nccs1)(c1ccc(N)cc1)(=O)=O	Sulfathiazole	Inactive	-1.27833	0	2.50064e-06	0
C([C@H](Cc1cc(c(cc1)O)O)N)(=O)O	Levodopa	Inactive	-2.30585	0	5.5385e-08	0
N/1(C(NC(/C(=C1)/I)=O)=O)[C@@H]1O[C@@H]([C@H](C1)O)CO	Idoxuridine	Inactive	-2.859	0	1.0528e-11	0
N1(C([C@@H](CS)C)=O)[C@H](C(=O)O)CCC1	Captopril	Inactive	-2.47284	0	9.77034e-13	0
N=1/C(N(/C(=C\C1\N1CCCCC1)/N)O)=N	Minoxidil	Inactive	-1.63804	0	5.71677e-08	0
S(Nc1n(ncc1)c1ccccc1)(c1ccc(N)cc1)(=O)=O	Sulfaphenazole	Inactive	-1.10347	0	8.7656e-06	0
C([C@@H](C(CO)(C)C)O)(=O)NCCCO	(D)-Panthenol	Inactive	-2.14246	0	2.34504e-09	0
S(Nc1ncccn1)(c1ccc(N)cc1)(=O)=O	Sulfadiazine	Inactive	-1.11986	0	2.58592e-06	0
C=1\2/[C@@]3([C@]([C@]4([C@@]([C@](C#C)(CC4)O)(CC3)C)[H])(CC\C1\CC(=O)CC2)[H])[H]	Norethynodrel	Inactive	-1.18854	0	7.53918e-06	0
S(c1ccc([C@H]([C@H](NC(C(Cl)Cl)=O)CO)O)cc1)(=O)(=O)C	Thiamphenicol	Inactive	-1.26128	0	7.58291e-07	0
c1(nc[nH]c1C)CSCC/N=C(\NC#N)/NC	Cimetidine	Inactive	-1.61665	0	2.5167e-08	0
C(c1ncccc1)(c1ccccc1)(OCCN(C)C)C	Doxylamine succinate	Inactive	-1.00573	0	5.02652e-05	0
N([C@@H](CO)CC)CCN[C@@H](CO)CC	Ethambutol dihydrochloride	Inactive	-2.22148	0	1.83029e-10	0
C\1(N(N(\C(=C1)\C)C)c1ccccc1)=O	Antipyrine	Inactive	-1.5218	0	1.21371e-06	0
C1(\C(=C(/N(N1c1ccccc1)C)\C)\O)=O	Antipyrine, 4-hydroxy	Inactive	-1.17761	0	1.92132e-06	0
[N+](c1ccc([C@H]([C@H](NC(C(Cl)Cl)=O)CO)O)cc1)([O-])=O	Chloramphenicol	Inactive	-1.25008	0	3.08322e-07	0
n1(c2nc(cc(n2)C)OC)c(cc(n1)C)OC	Epirizole	Inactive	-1.28145	0	2.07012e-06	0
c12c(C(N(C(N1C)=O)C)=O)n(cn2)CC(O)CO	Diprophylline	Inactive	-2.33462	0	2.69763e-11	0
c12c(nc(c(n1)N)c1ccccc1)c(nc(n2)N)N	Triamterene	Inactive	-1.5476	0	6.19384e-07	0
S(c1ccc(N)cc1)(c1ccc(N)cc1)(=O)=O	Dapsone	Inactive	-1.17396	0	6.56518e-07	0
[C@@]12(C([C@@H]([C@H]([C@H]([C@H](OC([C@@H]([C@H]([C@@H]([C@@H](O[C@H]3[C@@H]([C@H](C[C@H](O3)C)N(C)C)OC(=O)C)[C@H](C1)C)C)O[C@@H]1O[C@H]([C@@H]([C@H](C1)OC)OC(=O)C)C)C)=O)C)C)OC(=O)C)C)=O)OC2	Troleandomycin	Inactive	-1.17704	0	1.95887e-05	0
n1c(c(c(nc1N)CC)c1ccc(cc1)Cl)N	Pyrimethamine	Inactive	-1.18749	0	1.71151e-06	0
[N+](CCCCCC[N+](C)(C)C)(C)(C)C	Hexamethonium dibromide dihydrate	Inactive	-1.52505	0	4.15854e-06	0
c1(cc(c2c(cc(cc2)F)F)ccc1O)C(=O)O	Diflunisal	Inactive	-1.33814	0	2.42371e-05	0
[N+](c1cc(c(NC(c2c(ccc(c2)Cl)O)=O)cc1)Cl)([O-])=O	Niclosamide	Inactive	-1.51862	0	5.09139e-07	0
C(c1ccc(N)cc1)(=O)OCCN(CC)CC	Procaine hydrochloride	Inactive	-1.84692	0	4.56618e-09	0
c1(cc(c(cc1OCCN(C)C)C)OC(=O)C)C(C)C	Moxisylyte hydrochoride	Inactive	-1.85032	0	2.27244e-06	0
n1[nH]ccc1CCN	Betazole hydrochloride	Inactive	-2.3568	0	8.01321e-13	0
S1(N(/C(=C(\c2c1cccc2)/O)/C(Nc1noc(c1)C)=O)C)(=O)=O	Isoxicam	Inactive	-1.10408	0	8.53414e-06	0
COc1ccc2cc(ccc2c1)[C@H](C)C(=O)O	(S)-Naproxen	Inactive	-2.28898	0	1.11721e-09	0
C/1(=N/CCN1)\Cc1c2c(ccc1)cccc2	Naphazoline hydrochloride	Inactive	-1.31886	0	1.59988e-05	0
c12c(scc1)CCN(C2)Cc1c(Cl)cccc1	Ticlopidine hydrochloride	Inactive	-1.97852	0	1.31299e-09	0
C(OC(CN(C)C)(CC)C)(=O)c1ccccc1	Amyleine hydrochloride	Inactive	-1.18662	0	2.53689e-07	0
c1(NC(=O)CN(CC)CC)c(cccc1C)C	Lidocaine hydrochloride	Inactive	-1.47133	0	6.75051e-09	0
CC(=CC(=O)OCCCCCCCCC(=O)O)CC1OCC(C(C1O)O)CC1C(C(C(C)O)C)O1	Mupirocin	Inactive	-2.37614	0	1.76062e-07	0
N1(C(=O)N)c2c(\C=C/c3c1cccc3)cccc2	Carbamazepine	Inactive	-1.19362	0	7.3595e-06	0
N1(c2c(Sc3c1cccc3)ccc(C(F)(F)F)c2)CCCN(C)C	Triflupromazine hydrochloride	Inactive	-2.07931	0	3.03616e-10	0
c1(c(Nc2c(c(ccc2)C)C)cccc1)C(=O)O	Mefenamic acid	Inactive	-1.50729	0	1.88422e-06	0
S(NC(NC1CCCCC1)=O)(c1ccc(C(=O)C)cc1)(=O)=O	Acetohexamide	Inactive	-0.999808	0	5.77451e-06	0
S(c1cc(C(NCC2N(CCC2)CC)=O)c(cc1)OC)(=O)(=O)N	Sulpiride	Inactive	-2.38245	0	3.01482e-11	0
C(c1cc(c(cc1)N)OCCCC)(=O)OCCN(CC)CC	Benoxinate hydrochloride	Inactive	-2.07421	0	1.06283e-09	0
C(N(C(Cc1ccccc1)(C)C)C)(CN(CC(N(C(Cc1ccccc1)(C)C)C)=O)CCO)=O	Oxethazaine	Inactive	-0.999832	0	1.8373e-05	0
C(CCN(C)C)(c1ncccc1)c1ccccc1	Pheniramine maleate	Inactive	-1.22378	0	3.00219e-06	0
C/1(=N/CCN1)\Cc1ccccc1	Tolazoline hydrochloride	Inactive	-2.46577	0	2.02563e-09	0
C=1(/N(CCC\N1)C)\C=C\c1c(ccs1)C	Morantel tartrate	Inactive	-1.45912	0	4.84899e-09	0
N1([C@]2(C[C@H](OC(C(c3ccccc3)O)=O)C[C@@]1(CC2)[H])[H])C	(R,S) Homatropine hydrobromide	Inactive	-2.16857	0	4.19211e-09	0
C=1(\C(\C(=C(/N/C1/C)\C)\C(=O)OC)c1c([N+]([O-])=O)cccc1)/C(=O)OC	Nifedipine	Inactive	-1.34771	0	5.13765e-06	0
N1(c2c(Sc3c1cccc3)ccc(c2)Cl)CCCN(C)C	Chlorpromazine hydrochloride	Inactive	-1.8896	0	1.94348e-09	0
C(c1ccccc1)(c1ccccc1)OCCN(C)C	Diphenhydramine hydrochloride	Inactive	-1.45653	0	5.41415e-06	0
n1nc(cc(c1NCCN1CCOCC1)C)c1ccccc1	Minaprine dihydrochloride	Inactive	-1.21147	0	1.35353e-05	0
c1(c(cc(cc1)Cl)Cl)C(Cn1cncc1)OCc1c(cc(cc1)Cl)Cl	Miconazole	Inactive	-0.999775	0	3.43191e-05	0
N(C(C(c1ccc(cc1)O)O)C)C(COc1ccccc1)C	Isoxsuprine hydrochloride	Inactive	-2.06063	0	7.82117e-09	0
c1(c(OCC(CNC(C)C)O)ccc(NC(=O)CCC)c1)C(=O)C	Acebutolol hydrochloride	Inactive	-2.1457	0	1.3336e-08	0
C(N(c1cc(ccc1)C)C)(Oc1cc2c(cc1)cccc2)=S	Tolnaftate	Inactive	-1.39019	0	3.07158e-08	0
c1(nncc2c1cccc2)NNC(=O)OCC	Todralazine hydrochloride	Inactive	-1.69093	0	3.07215e-06	0
N1(c2c(CCc3c1cccc3)cccc2)CCCN(C)C	Imipramine hydrochloride	Inactive	-1.09062	0	3.25077e-06	0
C/1(\C(=C(/c2c1ccc(c2)F)\CC(=O)O)\C)=C/c1ccc(S(=O)C)cc1	Sulindac	Inactive	-1.78696	0	3.3035e-07	0
C/1(\c2c(CCc3c1cccc3)cccc2)=C/CCN(C)C	Amitryptiline hydrochloride	Inactive	-1.37789	0	3.83036e-07	0
C(C(c1ccccc1)c1ccccc1)(=O)OCCN(CC)CC	Adiphenine hydrochloride	Inactive	-1.34985	0	2.32263e-07	0
c1(C(=O)NCCN(CC)CC)c2c(nc(c1)OCCCC)cccc2	Dibucaine	Inactive	-2.16986	0	1.83637e-11	0
[C@]12([C@@](C(=O)CO)(CC[C@]1([C@]1([C@@]([C@@]\3(\C(=C/C(\C=C3)=O)\CC1)C)(C(C2)=O)[H])[H])[H])O)C	Prednisone	Inactive	-1.67437	0	2.39116e-05	0
N1(c2c(Sc3c1cccc3)ccc(c2)SC)CCC1N(C)CCCC1	Thioridazine hydrochloride	Inactive	-2.03213	0	1.80533e-09	0
[N+]1(CC/C(=C(/c2ccccc2)\c2ccccc2)/CC1)(C)C	Diphemanil methylsulfate	Inactive	-1.00015	0	0.000182712	0
c1(c(cc(C(NCc2ccc(cc2)OCCN(C)C)=O)cc1OC)OC)OC	Trimethobenzamide hydrochloride	Inactive	-2.70738	0	1.07658e-10	0
c1(n(c(nc1)C)CCO)[N+]([O-])=O	Metronidazole	Inactive	-1.89095	0	5.09644e-09	0
[C@]12([C@](CC[C@]3([C@]1([C@@H](Cc1c3ccc(c1)O)CCCCCCCCCS(=O)CCCC(C(F)(F)F)(F)F)[H])[H])([C@H](CC2)O)C)[H]	Fulvestrant	Inactive	-1.45845	0	8.37864e-05	0
[N+](c1cc(O)ccc1)(CC)(C)C	Edrophonium chloride	Inactive	-1.85108	0	1.68091e-07	0
C(NC(=N)N)(N1CCOCC1)=N	Moroxidine hydrochloride	Inactive	-1.58731	0	1.82207e-08	0
C(CC(c1ccc(cc1)Cl)CN)(=O)O	Baclofen	Inactive	-1.92456	0	4.03709e-09	0
c1/2c(ncn1COCCO)C(N/C(=N2)/N)=O	Acyclovir	Inactive	-1.56531	0	1.6621e-08	0
S1(N/C(=N\c2c1cc(cc2)Cl)/C)(=O)=O	Diazoxide	Inactive	-1.1182	0	3.66078e-06	0
C1(\C(=C(/N(N1c1ccccc1)C)\C)\N(C)C)=O	Amidopyrine	Inactive	-1.66479	0	2.67945e-07	0
S(=O)(=O)(OCCCCOS(=O)(=O)C)C	Busulfan	Inactive	-2.41895	0	3.27764e-10	0
c12c([nH]cc1)cccc2OCC(CNC(C)C)O	Pindolol	Inactive	-2.08084	0	1.00899e-06	0
c12c(c(c3c(c1OC)cco3)OC)O\C(=C/C2=O)\C	Khellin	Inactive	-1.67602	0	3.42701e-07	0
C(=C\CN(C)C)(\c1ccc(cc1)Br)/c1cnccc1	Zimelidine dihydrochloride monohydrate	Inactive	-1.74852	0	6.69968e-07	0
c1(c(Sc2c3c([nH]cn3)ncn2)n(cn1)C)[N+]([O-])=O	Azathioprine	Inactive	-1.00753	0	5.03904e-06	0
[C@]12([C@]([C@]3([C@@]([C@@]4(\C(\CC3)=C/CCC4)[H])(CC1)[H])[H])(CC[C@]2(C#C)O)[H])C	Lynestrenol	Inactive	-1.2088	0	0.000136015	0
c1(c(Cl)cccc1Cl)/C=N/NC(=N)N	Guanabenz acetate	Inactive	-1.00029	0	1.67786e-06	0
C(SSC(=S)N(CC)CC)(=S)N(CC)CC	Disulfiram	Inactive	-1.98215	0	9.09345e-11	0
C(c1c(OC(=O)C)cccc1)(Oc1c(C(=O)O)cccc1)=O	Acetylsalicylsalicylic acid	Inactive	-1.4541	0	1.67172e-06	0
N12C(c3c(Cc4c1cccc4)cccc3)CN(CC2)C	Mianserine hydrochloride	Inactive	-2.23071	0	3.06412e-09	0
c1(nc2c([nH]1)ccc(C(c1sccc1)=O)c2)NC(=O)OC	Nocodazole	Inactive	-1.36717	0	3.37819e-07	0
[C@@]12(c3c(c4c(C1)ccc(c4O)O)cccc3CCN2C)[H].[C@@]12(c3c(c4c(C1)ccc(c4O)O)cccc3CCN2C)[H]	R(-) Apomorphine hydrochloride hemihydrate	Inactive	-0.999879	0	0.000321622	0
C\1(=N\c2c(Oc3c1cc(cc3)Cl)cccc2)/N1CCNCC1	Amoxapine	Inactive	-0.999666	0	0.000258597	0
C\1(/c2c(\C=C/c3c1cccc3)cccc2)=C\1/CCN(CC1)C	Cyproheptadine hydrochloride	Inactive	-1.27022	0	5.69446e-06	0
S(NC(=N)CCSCc1nc(\N=C(/N)\N)sc1)(=O)(=O)N	Famotidine	Inactive	-1.60896	0	6.16719e-09	0
[C@]12(\C(=C/c3c(C1)cno3)\CC[C@@]1([C@@]2(CC[C@]2([C@]1(CC[C@]2(C#C)O)[H])C)[H])[H])C	Danazol	Inactive	-1.00018	0	0.000352156	0
[N+]([O-])(=O)OCCNC(c1cnccc1)=O	Nicorandil	Inactive	-1.9849	0	3.2106e-10	0
N1C(SC(C1=O)Cc1ccc(cc1)OCCc1ncc(cc1)CC)=O	Pioglitazone	Inactive	-2.08361	0	8.53578e-09	0
c12c(C(CN(C1)C)c1ccccc1)cccc2N	Nomifensine maleate	Inactive	-1.00018	0	1.80862e-05	0
CC(C)[C@@H](Cc1ccc(c(c1)OCCCOC)OC)C[C@@H]([C@H](C[C@@H](C(C)C)C(=O)NCC(C)(C)C(=O)N)O)N	Aliskiren hemifumarate	Inactive	-0.999993	0	0.000205256	0
[C@]12([C@@]3([C@]([C@]4([C@@]([C@](CC4)(O)C)(CC3)C)[H])(CC[C@]1(CC(OC2)=O)[H])[H])[H])C	Oxandrolone	Inactive	-0.999929	0	0.0014669	0
[C@]123[C@@]4([C@H](N(CC1)CC=C)Cc1c2c(O[C@H]3C(CC4)=O)c(cc1)O)O	Naloxone hydrochloride	Inactive	-1.54438	0	2.7081e-06	0
N1(C(c2c(NC1C)cc(c(S(=O)(=O)N)c2)Cl)=O)c1c(C)cccc1	Metolazone	Inactive	-1.44727	0	3.47448e-07	0
C=1(/C(c2c(N(\C1)C1CC1)cc(c(c2)F)N1CCNCC1)=O)\C(=O)O	Ciprofloxacin hydrochloride monohydrate	Inactive	-1.18896	0	1.59936e-05	0
CC1(C)S[C@@H]2[C@H](NC(=O)[C@H](N)c3ccccc3)C(=O)N2[C@H]1C(=O)[O-]	Ampicillin trihydrate	Inactive	-1.99296	0	2.75892e-10	0
C1(CCN(CC1)CCCC(c1ccc(cc1)F)=O)(c1ccc(cc1)Cl)O	Haloperidol	Inactive	-1.8397	0	1.0646e-06	0
[C@]123[C@@]4([C@H](N(CC5CC5)CC1)Cc1c2c(O[C@H]3C(CC4)=O)c(cc1)O)O	Naltrexone hydrochloride dihydrate	Inactive	-1.07759	0	0.000175863	0
C(CCN(C)C)(c1ccc(cc1)Cl)c1ncccc1	Chlorpheniramine maleate	Inactive	-1.24461	0	5.07508e-06	0
[C@]123[C@@]4([C@H](N(CC1)CC1CCC1)Cc1c2c(O[C@H]3[C@H](CC4)O)c(cc1)O)O	Nalbuphine hydrochloride	Inactive	-1.00009	0	0.000283975	0
c1(C(NCc2cnccc2)=O)cc(C(NCc2cnccc2)=O)ccc1OC	Picotamide monohydrate	Inactive	-1.6147	0	1.02036e-06	0
[C@]12([C@]([C@@H](C[C@]1([C@]1([C@@]([C@@]\3(\C(=C/C(\C=C3)=O)\CC1)C)([C@H](C2)O)F)[H])[H])O)(C(=O)CO)O)C	Triamcinolone	Inactive	-2.2405	0	3.93859e-06	0
N12[C@@](O[C@](C1=O)(NC([C@@H]1\C=C/3\c4c5c(c([nH]c5ccc4)Br)C[C@]3(N(C1)C)[H])=O)C(C)C)([C@]1(N(C([C@@H]2CC(C)C)=O)CCC1)[H])O	Bromocryptine mesylate	Inactive	-1.00455	0	0.000163548	0
C(C(N(CC)CC)C)(=O)c1ccccc1	Amfepramone hydrochloride	Inactive	-1.06296	0	3.33322e-08	0
[C@]12([C@]([C@]3([C@@]([C@@]4([C@](CC3=O)(CC(=O)CC4)[H])C)(CC1=O)[H])[H])(CC[C@@H]2[C@@H](CCC(=O)O)C)[H])C	Dehydrocholic acid	Inactive	-2.75502	0	3.34961e-08	0
c1(c(scc1)Cl)COC(c1c(cc(cc1)Cl)Cl)Cn1cncc1	Tioconazole	Inactive	-0.99993	0	0.000138568	0
N1(c2c(Sc3c1cccc3)ccc(c2)Cl)CCCN1CCN(CC1)CCO	Perphenazine	Inactive	-1.52744	0	5.84056e-08	0
c12nc(C(F)(F)F)cc(c1cccc2C(F)(F)F)C(C1NCCCC1)O	Mefloquine hydrochloride	Inactive	-1.13619	0	5.13063e-06	0
c1(COC(c2c(cc(cc2)Cl)Cl)Cn2cncc2)c(Cl)cccc1Cl	Isoconazole	Inactive	-1.37935	0	1.75e-05	0
[C@]12(\C(=C/C(=O)CC1)\C[C@H]([C@@]1([C@@]2(CC[C@]2([C@]1(CC[C@]21OC(=O)CC1)[H])C)[H])[H])SC(=O)C)C	Spironolactone	Inactive	-1.32437	0	8.54159e-05	0
N1(c2c(C(Nc3c1nccc3)=O)cccc2)C(CN1CCN(CC1)C)=O	Pirenzepine dihydrochloride	Inactive	-1.43317	0	6.64972e-06	0
[C@]12([C@]([C@]3([C@@]([C@@]\4(\C(=C/C(\C=C4)=O)\CC3)C)([C@H](C1)O)F)[H])(C[C@H]([C@@]2(C(COC(=O)C)=O)O)C)[H])C	Dexamethasone acetate	Inactive	-1.55427	0	8.99993e-05	0
S(NC(NC1CCCCC1)=O)(c1ccc(cc1)CCNC(c1ncc(nc1)C)=O)(=O)=O	Glipizide	Inactive	-1.20129	0	2.30566e-06	0
C\1(=N\c2c(Oc3c1cc(cc3)Cl)cccc2)/N1CCN(CC1)C	Loxapine succinate	Inactive	-2.67849	0	4.40429e-10	0
N1(C(c2ccc(cc2)Cl)c2ccccc2)CCN(CC1)CCOCCO	Hydroxyzine dihydrochloride	Inactive	-1.9193	0	1.38632e-07	0
[C@@H]1(C(N(c2c(S[C@H]1c1ccc(cc1)OC)cccc2)CCN(C)C)=O)OC(=O)C	Diltiazem hydrochloride	Inactive	-1.39933	0	8.20434e-08	0
CCOc1nc2cccc(c2n1Cc3ccc(cc3)c4ccccc4c5[nH]c(=O)on5)C(=O)OCc6c(oc(=O)o6)C	Azilsartan medoxomil	Inactive	-1.00023	0	2.14781e-05	0
c1(n(c2c(n1)cccc2)Cc1ccc(F)cc1)NC1CCN(CC1)CCc1ccc(cc1)OC	Astemizole	Inactive	-1.01148	0	1.58315e-06	0
C1(O[C@@H]([C@@H]([C@H]([C@H]1O)O)O)SC)[C@H](NC([C@H]1N(C[C@@H](C1)CCC)C)=O)[C@@H](Cl)C	Clindamycin hydrochloride	Inactive	-2.53925	0	3.75606e-10	0
C(C1CCN(CC1)CCCC(c1ccc(C(C)(C)C)cc1)O)(c1ccccc1)(c1ccccc1)O	Terfenadine	Inactive	-1.2514	0	2.46248e-05	0
N1\2C([C@H]([C@]1(SC\C(=C2\C([O-])=O)\COC(=O)C)[H])NC(\C(\c1nc(sc1)N)=N/OC)=O)=O	Cefotaxime sodium salt	Inactive	-1.65998	0	3.34977e-10	0
[C@@]12(\C(=C/3\C(c4c([C@]([C@]3(C[C@]1([C@@H](\C(=C(/C2=O)\C(=O)N)\O)N(C)C)[H])[H])(O)C)cccc4O)=O)\O)O	Tetracycline hydrochloride	Inactive	-1.64233	0	6.60072e-07	0
C(c1cc(c(cc1)OC)OC)(C#N)(C(C)C)CCCN(CCc1cc(c(cc1)OC)OC)C	Verapamil hydrochloride	Inactive	-1.51153	0	1.64119e-06	0
c12c(c(nc(n1)N(CCO)CCO)N1CCCCC1)nc(nc2N1CCCCC1)N(CCO)CCO	Dipyridamole	Inactive	-1.43675	0	2.56105e-07	0
C(NC(=N)NCCCCCCNC(NC(Nc1ccc(Cl)cc1)=N)=N)(Nc1ccc(Cl)cc1)=N	Chlorhexidine	Inactive	-1.2842	0	6.04863e-07	0
C(C(CCN1CCC(CC1)(c1ccc(cc1)Cl)O)(c1ccccc1)c1ccccc1)(N(C)C)=O	Loperamide hydrochloride	Inactive	-0.999907	0	0.000473392	0
[C@@]12(\C(=C/3\C(c4c([C@]([C@]3(C[C@]1([C@@H](\C(=C(/C2=O)\C(=O)N)\O)N(C)C)[H])[H])(O)C)c(ccc4O)Cl)=O)\O)O	Chlortetracycline hydrochloride	Inactive	-1.88675	0	1.78192e-07	0
C(=C(\c1ccccc1)/CC)(\c1ccc(cc1)OCCN(C)C)/c1ccccc1	Tamoxifen citrate	Inactive	-1.27008	0	4.17152e-06	0
[C@]12(c3c4c(cn(c4ccc3)C)C[C@]1(N(C[C@@H](C2)COC(c1cc(Br)cnc1)=O)C)[H])OC	Nicergoline	Inactive	-1.00027	0	7.62846e-05	0
[C@@]12(\C(\C=C/[C@@]3([C@@]1(CC[C@]1([C@]3(CC[C@]1(CCC([O-])=O)O)[H])C)[H])[H])=C/C(=O)CC2)C	Canrenoic acid potassium salt	Inactive	-1.79885	0	4.79027e-06	0
S(c1cc2N(c3c(Sc2cc1)cccc3)CCCN1CCN(CC1)C)(N(C)C)(=O)=O	Thioproperazine dimesylate	Inactive	-1.36909	0	1.55074e-07	0
[C@@]12(N(C([C@@](O1)(NC([C@@H]1CC3([C@](N(C1)C)(Cc1c4c3cccc4[nH]c1)[H])[H])=O)C)=O)[C@H](C(N1[C@]2(CCC1)[H])=O)Cc1ccccc1)O.[C@@]12(N(C([C@@](O1)(NC([C@@H]1C[C@]3([C@](N(C1)C)(Cc1c4c3cccc4[nH]c1)[H])[H])=O)C)=O)[C@H](C(N1[C@]2(CCC1)[H])=O)Cc1ccccc1)O	Dihydroergotamine tartrate	Inactive	-0.999826	0	0.000281812	0
[C@@H]1([C@@H]([C@H](C[C@H](O1)C)N(C)C)O)O[C@@H]1[C@H]([C@@H]([C@H](C(O[C@@H]([C@]([C@@H]([C@H](C([C@@H](C[C@]1(O)C)C)=O)C)O)(O)C)CC)=O)C)O[C@H]1C[C@]([C@H]([C@@H](O1)C)O)(OC)C)C	Erythromycin	Inactive	-0.179445	0	0.00285073	0
c12c(c(cc(c1cccn2)Cl)Cl)O	Chloroxine	Inactive	-1.28022	0	7.48006e-06	0
n1(c\2c(nc1)C(N\C=N2)=O)[C@@H]1O[C@@H](CC1)CO	Didanosine	Inactive	-1.58513	0	2.35225e-07	0
[C@@H]1([C@@H]([C@H]([C@@H]([C@H](O1)C)O[C@H]1C[C@]([C@H]([C@@H](O1)C)O)(OC(=O)CC(C)C)C)N(C)C)O)O[C@@H]1[C@H]([C@@H](CC(O[C@@H](C/C=C/C=C/[C@@H]([C@@H](C[C@@H]1CC=O)C)O)C)=O)OC(=O)C)OC	Josamycin	Inactive	-1.69682	0	6.05161e-06	0
[C@@]12([C@@]([C@]3([C@@](C[C@@H]1O)(OC3)[H])OC(=O)C)([C@@H]([C@]1(C(\C(\[C@H](C2=O)OC(=O)C)=C(/[C@H](C1)OC([C@@H]([C@@H](NC(=O)c1ccccc1)c1ccccc1)O)=O)\C)(C)C)O)OC(=O)c1ccccc1)[H])C	Paclitaxel	Inactive	-0.99983	0	7.92524e-06	0
[C@@H]1/2[C@]\3([C@](OC/C3=C\C=C\[C@@H]([C@@H](\C(=C\C[C@H]3O[C@]4(O[C@@]([C@H](CC4)C)([C@H](CC)C)[H])C[C@@H](OC1=O)C3)\C)O[C@@H]1O[C@H]([C@@H]([C@H](C1)OC)O[C@@H]1O[C@H]([C@@H]([C@H](C1)OC)O)C)C)C)([C@@H](/C(=C2)/C)O)[H])O	Ivermectin	Inactive	-1.06155	0	0.000159256	0
c1(c(OCC[N+](CC)(CC)CC)cccc1OCC[N+](CC)(CC)CC)OCC[N+](CC)(CC)CC	Gallamine triethiodide	Inactive	-1.66464	0	5.03174e-07	0
[C@@H]1([C@H](O[C@@H]2[C@@H]([C@H]([C@@H]([C@H](O2)CN)O)O)N)[C@H](C[C@H]([C@@H]1O)N)N)O[C@H]1[C@@H]([C@H](O[C@@H]2[C@@H]([C@H]([C@@H]([C@@H](O2)CN)O)O)N)[C@H](O1)CO)O	Neomycin sulfate	Inactive	-2.81758	0	7.08601e-11	0
N(C1C(OC(C(C1O)O)CO)OC2C(OC(C2(O)CO)C)OC3C(C(C(C(C3O)O)NC(=N)N)O)NC(=N)N)C	Dihydrostreptomycin sulfate	Inactive	-2.43297	0	6.69319e-11	0
N(C1C(COC(C1O)OC2C(CC(C(C2O)OC3OC(CCC3N)C(NC)C)N)N)(O)C)C	Gentamicine sulfate	Inactive	-1.58885	0	2.76543e-07	0
C(=O)(c1ccncc1)NN	Isoniazid	Inactive	-1.17778	0	8.86926e-07	0
n1nn2c(n1)CCCCC2	Pentylenetetrazole	Inactive	-1.81897	0	3.93178e-11	0
C1(Nc2c(O1)ccc(c2)Cl)=O	Chlorzoxazone	Inactive	-1.34113	0	1.12594e-05	0
c1(n(c(nc1)C)CC(O)CCl)[N+]([O-])=O	Ornidazole	Inactive	-1.48196	0	1.89212e-07	0
N1C(C(CC1=O)(CC)C)=O	Ethosuximide	Inactive	-1.62956	0	1.13149e-07	0
S(c1ccc(cc1)CN)(=O)(=O)N	Mafenide hydrochloride	Inactive	-2.14753	0	8.5227e-10	0
c1(nc2c(s1)cc(OC(F)(F)F)cc2)N	Riluzole hydrochloride	Inactive	-2.20094	0	8.73408e-11	0
C1(NC(CN1/N=C/c1oc([N+]([O-])=O)cc1)=O)=O	Nitrofurantoin	Inactive	-0.999699	0	0.000504701	0
C/1(\N=N/C=C/2\C1\C=C/C=C2)=N\N	Hydralazine hydrochloride	Inactive	-1.58433	0	1.56073e-06	0
N(N)CCc1ccccc1	Phenelzine sulfate	Inactive	-1.81461	0	1.04255e-08	0
C([C@H]1CC[C@@H](CC1)CN)(=O)O	Tranexamic acid	Inactive	-1.53571	0	2.09342e-07	0
c12c(C(N(C(N1C)=O)C)=O)n(cn2)CCO	Etofylline	Inactive	-1.9215	0	1.0608e-09	0
[C@@H]1(C[C@@H]1N)c1ccccc1	Tranylcypromine hydrochloride	Inactive	-1.68177	0	6.92574e-08	0
N(CCCc1ccccc1)(CCCc1ccccc1)CC	Alverine citrate salt	Inactive	-1.48015	0	3.29863e-07	0
N(c1c(Cl)cccc1Cl)c1c(CC(=O)OCC(=O)O)cccc1	Aceclofenac	Inactive	-1.29154	0	4.89291e-06	0
C(NNC(C)C)(=O)c1ccncc1	Iproniazide phosphate	Inactive	-0.999986	0	2.11107e-05	0
S(Nc1noc(c1)C)(c1ccc(N)cc1)(=O)=O	Sulfamethoxazole	Inactive	-1.27652	0	9.2866e-06	0
O(c1c(C)cccc1)CC(O)CO	Mephenesin	Inactive	-1.00022	0	1.18329e-06	0
N(C(=N)NCCc1ccccc1)C(=N)N	Phenformin hydrochloride	Inactive	-1.90271	0	4.07434e-09	0
c1(C(F)(F)F)c([N+]([O-])=O)ccc(NC(=O)C(C)C)c1	Flutamide	Inactive	-1.224	0	5.42493e-06	0
C1(\C(=C(/N(N1c1ccccc1)C)\C)\N)=O	Ampyrone	Inactive	-1.07531	0	2.22106e-05	0
C/1\2=N/[C@H](CN1CCS2)c1ccccc1	Levamisole hydrochloride	Inactive	-2.31581	0	3.16501e-10	0
C(#C)CN(Cc1ccccc1)C	Pargyline hydrochloride	Inactive	-2.58645	0	1.2854e-11	0
C(=O)(OCC(COc1c(OC)cccc1)O)N	Methocarbamol	Inactive	-1.9469	0	1.43172e-09	0
N1(C([C@H]([C@@H]1C)NC(/C(/c1nc(sc1)N)=N\OC(C(=O)O)(C)C)=O)=O)S(=O)(=O)O	Aztreonam	Inactive	-1.33924	0	9.42511e-08	0
N12[C@@]([C@@H](C1=O)NC(c1c(noc1C)c1c(Cl)cccc1)=O)(SC([C@@H]2C([O-])=O)(C)C)[H]	Cloxacillin sodium salt	Inactive	-1.24743	0	6.00027e-08	0
CC(=O)N[C@H](COC)C(=O)NCc1ccccc1	Lacosamide	Inactive	-2.19947	0	3.18728e-11	0
[N+]1(CCCCC[N+]2(C)CCCC2)(C)CCCC1	Pentolinium bitartrate	Inactive	-1.13824	0	7.75782e-06	0
c12c(nc[nH]1)ncnc2NCc1ccccc1	Aminopurine, 6-benzyl	Inactive	-1.49052	0	5.90774e-07	0
S(NC(=O)NCCCC)(c1ccc(cc1)C)(=O)=O	Tolbutamide	Inactive	-1.69549	0	6.77773e-09	0
c1(c(ccc(c1)OC)OC)C(CNC(=O)CN)O	Midodrine hydrochloride	Inactive	-0.999855	0	2.82185e-05	0
N1(C(c2c(C1=O)cccc2)=O)C1C(NC(=O)CC1)=O	Thalidomide	Inactive	-2.11875	0	7.32615e-10	0
C=1(/C(c2c(N(\C1)CC)cc1c(c2)OCO1)=O)\C(=O)O	Oxolinic acid	Inactive	-1.7933	0	1.74412e-07	0
S(Nc1c(cc([N+]([O-])=O)cc1)Oc1ccccc1)(=O)(=O)C	Nimesulide	Inactive	-0.999895	0	7.74479e-06	0
[C@]12([C@](c3c(Oc4c1cc(cc4)Cl)cccc3)(CN(C2)C)[H])[H]	Asenapine maleate	Inactive	-2.06991	0	1.60998e-08	0
c12c(C(N(C(N1C)=O)CCCCC(=O)C)=O)n(cn2)C	Pentoxifylline	Inactive	-1.44445	0	4.94376e-08	0
c1([C@H]([C@@H](N)C)O)cc(O)ccc1	Metaraminol bitartrate	Inactive	-1.74447	0	2.50325e-07	0
c1(cc(ccc1O)C(CNC(C)(C)C)O)CO	Salbutamol	Inactive	-1.78643	0	3.45801e-08	0
C(Nc1c(C)cccc1)(=O)C(NCCC)C	Prilocaine hydrochloride	Inactive	-0.999767	0	4.49844e-06	0
N12\C(\c3c(C1)cc1c(n3)cccc1)=C/C/1=C(\C2=O)/COC([C@]1(O)CC)=O	(S,+) Camptothecine	Inactive	-1.16196	0	1.44582e-05	0
[N+](/C=C(/NC)\NCCSCc1oc(cc1)CN(C)C)([O-])=O	Ranitidine hydrochloride	Inactive	-1.59909	0	7.52774e-08	0
c1(c(cc(cc1I)CC(=O)O)I)Oc1cc(c(cc1)O)I	Tiratricol, 3,3',5-triiodothyroacetic acid	Inactive	-2.14796	0	2.21574e-10	0
C(c1cc(Nc2c(C(=O)O)cccc2)ccc1)(F)(F)F	Flufenamic acid	Inactive	-1.84961	0	3.22004e-08	0
C\1(=C\N2c3c(C1=O)cc(cc3CCC2C)F)/C(=O)O	Flumequine	Inactive	-1.25396	0	3.16269e-06	0
c1(c(Nc2c(c(Cl)ccc2)C)cccc1)C(=O)O	Tolfenamic acid	Inactive	-1.40567	0	5.57767e-06	0
c1(Nc2c(C([O-])=O)cccc2)c(c(ccc1Cl)C)Cl	Meclofenamic acid sodium salt monohydrate	Inactive	-1.22446	0	2.59404e-05	0
C/1\2=C(/C[C@H]([C@]3([C@]4([C@@]([C@](C#C)(CC4)O)(CC[C@]13[H])C)[H])[H])C)\CC(=O)CC2	Tibolone	Inactive	-1.32733	0	5.98384e-06	0
n1c(c(Cc2cc(c(c(c2)OC)OC)OC)cnc1N)N	Trimethoprim	Inactive	-1.85072	0	3.06316e-07	0
c1(c(cc(c(c1)Cl)N)OC)C(=O)NCCN(CC)CC	Metoclopramide monohydrochloride	Inactive	-2.25701	0	1.6027e-10	0
c1(nc2c([nH]1)ccc(c2)Sc1ccccc1)NC(=O)OC	Fenbendazole	Inactive	-1.70717	0	7.45306e-08	0
S1(N(\C(=C(/c2c1cccc2)\O)\C(Nc1ncccc1)=O)C)(=O)=O	Piroxicam	Inactive	-0.999686	0	8.07791e-06	0
C=1(\N(CCC/N1)C)/C=C/c1sccc1	Pyrantel tartrate	Inactive	-1.55975	0	2.33665e-09	0
C1(OC2(CCN(CC2)CCc2ccccc2)CN1)=O	Fenspiride hydrochloride	Inactive	-1.80109	0	3.74258e-07	0
C(C(CCCOc1c(ccc(c1)C)C)(C)C)(=O)O	Gemfibrozil	Inactive	-1.98882	0	7.64634e-08	0
C(=O)(NCCN(CC)CC)COc1ccc(cc1)OC	Mefexamide hydrochloride	Inactive	-2.47447	0	4.72809e-12	0
S(c1cc(C(=O)NCCN(CC)CC)c(cc1)OC)(=O)(=O)C	Tiapride hydrochloride	Inactive	-1.48467	0	2.81408e-09	0
c1(nc2c([nH]1)ccc(C(=O)c1ccccc1)c2)NC(=O)OC	Mebendazole	Inactive	-1.26658	0	7.36003e-06	0
C(c1ccc(cc1)c1ccccc1)(=O)CCC(=O)O	Fenbufen	Inactive	-1.16656	0	4.85276e-06	0
C(c1cc(C(C(=O)O)C)ccc1)(=O)c1ccccc1	Ketoprofen	Inactive	-1.36619	0	5.09037e-07	0
S(c1cc(C(NN2c3c(CC2C)cccc3)=O)ccc1Cl)(=O)(=O)N	Indapamide	Inactive	-1.3004	0	8.5672e-08	0
C=1(\C(c2c(N(/C1)CC)cc(c(c2)F)N1CCNCC1)=O)/C(=O)O	Norfloxacin	Inactive	-0.740427	0	0.000420664	0
C1(C(O[C@H]([C@@H]([C@H](C(O[C@@H]1C)=O)CCCCCC)OC(=O)CC(C)C)C)=O)NC(c1c(c(NC(=O)[H])ccc1)O)=O	Antimycin A	Inactive	-1.61594	0	1.72177e-06	0
c1(c(cc(cc1C)C(C)(C)C)C)C\C\1=N\CCN1	Xylometazoline hydrochloride	Inactive	-1.5449	0	1.34528e-06	0
c1(c(c(c(c(c1)C)C/C/1=N/CCN1)C)O)C(C)(C)C	Oxymetazoline hydrochloride	Inactive	-0.999997	0	0.000272551	0
C=1(/C(N(N(\C1\C)C)c1ccccc1)=O)\NC(c1cnccc1)=O	Nifenazone	Inactive	-1.00016	0	0.000196114	0
[C@]12(C(c3c(O1)c(c(cc3OC)OC)Cl)=O)/C(=C\C(C[C@H]2C)=O)/OC	Griseofulvin	Inactive	-0.999976	0	0.000508027	0
c1(n(c2c(n1)cccc2)Cc1ccc(Cl)cc1)CN1CCCC1	Clemizole hydrochloride	Inactive	-1.70567	0	3.76015e-07	0
C(C(c1ccccc1)CO)(N(Cc1ccncc1)CC)=O	Tropicamide	Inactive	-1.93593	0	1.26454e-08	0
c12C(OCCN(Cc1cccc2)C)c1ccccc1	Nefopam hydrochloride	Inactive	-2.00191	0	4.23122e-07	0
N(c1cc(O)ccc1)(C\C\1=N\CCN1)c1ccc(cc1)C	Phentolamine hydrochloride	Inactive	-1.95003	0	3.65054e-08	0
c12[nH]c3c(c1CCOC2(CC(=O)O)CC)cccc3CC	Etodolac	Inactive	-1.42829	0	3.07711e-07	0
[C@]12([C@@](O1)([C@]1([N+]([C@@]2(C[C@H](C1)OC([C@@H](c1ccccc1)CO)=O)[H])([O-])C)[H])[H])[H]	Scopolamin-N-oxide hydrobromide	Inactive	-2.11919	0	9.82126e-08	0
N1([C@@]2(C[C@@H](OC([C@@H](c3ccccc3)CO)=O)C[C@]1(CC2)[H])[H])C	(L) Hyoscyamine	Inactive	-1.76054	0	2.4222e-08	0
C(=O)(OCC(COc1ccc(Cl)cc1)O)N	Chlorphensin carbamate	Inactive	-2.09704	0	3.99832e-09	0
N/1(C(NC(/C(=C1)/F)=O)=O)C(=O)NCCCCCC	Carmofur	Inactive	-1.8641	0	9.73636e-08	0
c1(c(cc(C(=O)OCCCN2CCN(CCC2)CCCOC(c2cc(c(c(c2)OC)OC)OC)=O)cc1OC)OC)OC	Dilazep dihydrochloride	Inactive	-1.20091	0	1.43554e-06	0
N\12c3c(c(c(cc3C(\C(=C1)\C(=O)O)=O)F)N1CCN(CC1)C)OCC2C	Ofloxacin	Inactive	-1.00032	0	2.11053e-05	0
C=1(/C(c2c(N(\C1)CC)c(c(N1CC(NCC1)C)c(c2)F)F)=O)\C(=O)O	Lomefloxacin hydrochloride	Inactive	-1.00036	0	0.000180794	0
c1(C(c2ccccc2)OCCN(C)C)c(C)cccc1	Orphenadrine hydrochloride	Inactive	-1.05134	0	7.48555e-06	0
C(C(NC(=O)c1ccccc1)CCC(=O)O)(N(CCC)CCC)=O	Proglumide	Inactive	-2.35228	0	1.40889e-10	0
c1(OCC(N)C)c(cccc1C)C	Mexiletine hydrochloride	Inactive	-1.19376	0	1.41068e-07	0
c12O\C(=C(/C(c1cccc2C(=O)OCCN1CCCCC1)=O)\C)\c1ccccc1	Flavoxate hydrochloride	Inactive	-1.00026	0	7.65538e-05	0
C(=O)(NO)Cc1ccc(cc1)OCCCC	Bufexamac	Inactive	-2.04267	0	1.60644e-09	0
C1(NC(=O)CCC1(c1ccc(N)cc1)CC)=O	Glutethimide, para-amino	Inactive	-1.1679	0	7.64133e-06	0
N1(CCN(CC(O)CO)CC1)c1ccccc1	Dropropizine	Inactive	-2.21569	0	6.03945e-09	0
C(=N\C#N)(/NC(C(C)(C)C)C)\Nc1ccncc1	Pinacidil monohydrate	Inactive	-1.02103	0	5.75266e-07	0
c1(nc2c([nH]1)ccc(c2)SCCC)NC(=O)OC	Albendazole	Inactive	-2.42524	0	3.96785e-12	0
C/1(\Nc2c(Cl)cccc2Cl)=N/CCN1	Clonidine hydrochloride	Inactive	-1.80925	0	3.90701e-07	0
C(c1cc(Cl)ccc1)(C(NC(C)(C)C)C)=O	Bupropion hydrochloride	Inactive	-1.05706	0	1.47047e-06	0
O(c1c(CC=C)cccc1)CC(CNC(C)C)O	Alprenolol hydrochloride	Inactive	-2.23723	0	7.77101e-10	0
S1(c2cc(S(=O)(=O)N)c(cc2\N=C/N1)Cl)(=O)=O	Chlorothiazide	Inactive	-1.34007	0	9.70771e-07	0
C(c1ccccc1)(c1ccccc1)(O)CCCN1CCCCC1	Diphenidol hydrochloride	Inactive	-1.00017	0	0.000174791	0
[C@]12([C@]([C@]3([C@@]([C@@]4(\C(=C/C(=O)CC4)\CC3)[H])(CC1)[H])[H])(CC[C@]2(C#C)O)[H])C	Norethindrone	Inactive	-1.11532	0	4.24819e-05	0
C/1(\c2c(CCc3c1cccc3)cccc2)=C\CCNC	Nortriptyline hydrochloride	Inactive	-1.00864	0	8.62706e-06	0
c1(c(C(=O)O)cccn1)Nc1cc(C(F)(F)F)ccc1	Niflumic acid	Inactive	-1.8785	0	6.49891e-09	0
C\1(/C=C/C(=C/C=C/C(=C\C(=O)O)/C)/C)=C(\CCCC1(C)C)/C	Isotretinoin	Inactive	-3.3914	0	1.06299e-09	0
C\1(/C=C/C(=C/C=C/C(=C/C(=O)O)/C)/C)=C(\CCCC1(C)C)/C	Retinoic acid	Inactive	-3.3914	0	1.06299e-09	0
N(C/C/1=N/CCN1)(Cc1ccccc1)c1ccccc1	Antazoline hydrochloride	Inactive	-2.41615	0	1.39546e-09	0
c1(c(c(c(OCC(=O)O)cc1)Cl)Cl)C(C(=C)CC)=O	Ethacrynic acid	Inactive	-1.06421	0	1.30484e-05	0
N1(C(=O)C2CCCCC2)CC2N(C(C1)=O)CCc1c2cccc1	Praziquantel	Inactive	-2.02769	0	3.25052e-10	0
[C@]12(\C(=C/C(=O)CC1)\CC[C@@]1([C@@]2(CC[C@]2([C@]1(CC[C@]2(C#C)O)[H])C)[H])[H])C	Ethisterone	Inactive	-1.13903	0	2.56654e-05	0
C(=C/CN1CCCC1)(/c1ccc(cc1)C)\c1ncccc1	Triprolidine hydrochloride	Inactive	-1.21097	0	1.08501e-05	0
C\1(/c2c(OCc3c1cccc3)cccc2)=C\CCN(C)C	Doxepin hydrochloride	Inactive	-1.04823	0	9.10807e-07	0
N1(CCC(c2ccc(cc2)OCCCC)=O)CCCCC1	Dyclonine hydrochloride	Inactive	-1.88401	0	3.37067e-08	0
C(C(=O)N)(CCN(C(C)C)C(C)C)(c1ncccc1)c1ccccc1	Disopyramide	Inactive	-1.20333	0	5.97342e-06	0
C(n1cncc1)(c1c(Cl)cccc1)(c1ccccc1)c1ccccc1	Clotrimazole	Inactive	-1.00002	0	0.000358778	0
n1/2c3c(c4c1cccc4)CCN1[C@]3([C@](/C=C2/C(=O)OCC)(CCC1)CC)[H]	Vinpocetine	Inactive	-1.61776	0	1.38527e-07	0
N1(c2cc(ccc2CCc2c1cccc2)Cl)CCCN(C)C	Clomipramine hydrochloride	Inactive	-1.42424	0	1.04253e-06	0
C(c1ccccc1)(c1ccccc1)CCNC(c1ccccc1)C	Fendiline hydrochloride	Inactive	-1.23821	0	2.56644e-06	0
n12[C@](C[C@]3([C@]4(c1c(c1c2cccc1)CCN4CCC3)[H])CC)(C(=O)OC)O	Vincamine	Inactive	-1.25128	0	1.39359e-06	0
n1(c(c(c2c1ccc(c2)OC)CC(=O)O)C)C(c1ccc(cc1)Cl)=O	Indomethacin	Inactive	-2.58169	0	1.39199e-10	0
[C@]12([C@@](C(=O)CO)(CC[C@]1([C@]1([C@@]([C@@]3(\C(=C/C(=O)CC3)\CC1)C)(C(C2)=O)[H])[H])[H])O)C	Cortisone	Inactive	-1.60364	0	8.08802e-06	0
[C@]12([C@@](C(=O)CO)(CC[C@]1([C@]1([C@@]([C@@]\3(\C(=C/C(\C=C3)=O)\CC1)C)([C@H](C2)O)[H])[H])[H])O)C	Prednisolone	Inactive	-1.22045	0	0.000187473	0
S(c1c(c(cc(c1)C(=O)O)NCCCC)Oc1ccccc1)(=O)(=O)N	Bumetanide	Inactive	-1.85236	0	5.74031e-08	0
c1(cc(ccc1O)C(CNC(CCc1ccccc1)C)O)C(=O)N	Labetalol hydrochloride	Inactive	-1.88335	0	6.06938e-09	0
N1(C(c2ccccc2)c2ccccc2)CCN(CC1)C/C=C/c1ccccc1	Cinnarizine	Inactive	-1.44161	0	1.13351e-06	0
[C@]\12(\C(=C/C(\C=C1)=O)\[C@H](C[C@@]1([C@@]2([C@H](C[C@@]2([C@@](C(=O)CO)(CC[C@]21[H])O)C)O)[H])[H])C)C	Methylprednisolone, 6-alpha	Inactive	-1.00039	0	0.000588622	0
N12[C@@]([C@H](c3c4c(ncc3)ccc(c4)OC)O)(C[C@@]([C@H](C1)C=C)(CC2)[H])[H]	Quinidine hydrochloride monohydrate	Inactive	-2.13655	0	7.64032e-08	0
[C@]12([C@@](C(COC(=O)C)=O)(CC[C@]1([C@]1(C([C@@]3(\C(=C/C(=O)CC3)\CC1)C)([C@H](C2)O)F)[H])[H])O)C	Fludrocortisone acetate	Inactive	-1.27381	0	0.000156741	0
c1(cc(cc(c1)O)O)C(CNC(Cc1ccc(cc1)O)C)O	Fenoterol hydrobromide	Inactive	-2.36112	0	4.34367e-09	0
N1(C(c2ccc(cc2)Cl)c2ccccc2)CCN(CCC1)C	Homochlorcyclizine dihydrochloride	Inactive	-1.97648	0	5.61356e-08	0
C(N1CCN(CC1)C)(N(CC)CC)=O	Diethylcarbamazine citrate	Inactive	-2.14166	0	3.17273e-10	0
[C@]12([C@]([C@]3([C@@]([C@@]4([C@](C[C@H]3O)(C[C@@H](CC4)O)[H])C)(CC1)[H])[H])(CC[C@@H]2[C@@H](CCC(=O)O)C)[H])C	Chenodiol	Inactive	-0.620195	0	0.00288215	0
C(CC1NCCCC1)(C1CCCCC1)C1CCCCC1	Perhexiline maleate	Inactive	-0.999854	0	2.06036e-05	0
C(C(=O)OCC#CCN(CC)CC)(c1ccccc1)(C1CCCCC1)O	Oxybutynin chloride	Inactive	-1.18111	0	3.49158e-06	0
C12(N(CNC1=O)c1ccccc1)CCN(CC2)CCCC(c1ccc(cc1)F)=O	Spiperone	Inactive	-1.08782	0	4.20337e-05	0
N(c1ncccc1)(Cc1ccc(cc1)OC)CCN(C)C	Pyrilamine maleate	Inactive	-1.575	0	2.97088e-08	0
N1(N(C(C(C1=O)CCS(=O)c1ccccc1)=O)c1ccccc1)c1ccccc1	Sulfinpyrazone	Inactive	-1.00004	0	3.04223e-05	0
N/1=C(/N(CC1=O)/N=C/c1oc(cc1)c1ccc([N+]([O-])=O)cc1)\[O-]	Dantrolene sodium salt	Inactive	-1.0002	0	8.20488e-05	0
N\1/2C(N(\N=C1\C=C/C=C2)CCCN1CCN(c2cc(Cl)ccc2)CC1)=O	Trazodone hydrochloride	Inactive	-2.23645	0	3.55012e-08	0
c1(C(OCC(O)CO)=O)c(Nc2c3c(cc(cc3)Cl)ncc2)cccc1	Glafenine hydrochloride	Inactive	-1.64716	0	4.48142e-06	0
C\1(/c2c(Sc3c1cccc3)cccc2)=C\1/CCN(CC1)C	Pimethixene maleate	Inactive	-1.59775	0	3.67116e-08	0
c12c3c([C@@]4([C@](N(C[C@@H](C4)CSC)CCC)(C1)[H])[H])cccc3[nH]c2	Pergolide mesylate	Inactive	-2.20647	0	9.29113e-10	0
n1(c(c(c2c1ccc(c2)OC)CC(=O)OCC(=O)O)C)C(c1ccc(cc1)Cl)=O	Acemetacin	Inactive	-2.12403	0	4.08018e-10	0
n1(nc(c2c1cccc2)OCCCN(C)C)Cc1ccccc1	Benzydamine hydrochloride	Inactive	-1.3568	0	3.491e-05	0
N1(C(COc2ccc(Cl)cc2)=O)CCN(Cc2cc3c(OCO3)cc2)CC1	Fipexide hydrochloride	Inactive	-1.82796	0	1.19037e-08	0
C/1\2=C\3/C(=C\C(=O)CC3)/CC[C@]1([C@]1([C@](C[C@@]2(c2ccc(N(C)C)cc2)[H])([C@](C#CC)(CC1)O)C)[H])[H]	Mifepristone	Inactive	-1.00016	0	0.000449446	0
C(Nc1ccccc1)(OC(CN1CCCCC1)COC(Nc1ccccc1)=O)=O	Diperodon hydrochloride	Inactive	-1.00015	0	2.68827e-05	0
N1(C([C@@H](N[C@H](C(=O)O)CCc2ccccc2)CCCCN)=O)[C@H](C(=O)O)CCC1	Lisinopril	Inactive	-1.99439	0	2.12213e-10	0
[C@@H]1(O[C@@H]([C@@H]([C@H]([C@H]1O)O)O)SC)[C@H](NC([C@H]1N(C[C@@H](C1)CCC)C)=O)[C@H](O)C	Lincomycin hydrochloride	Inactive	-2.54541	0	3.02033e-11	0
N1(c2c(C(Nc3c1cccc3)=O)csc2C)C(CN1CCN(CC1)C)=O	Telenzepine dihydrochloride	Inactive	-1.58947	0	1.93754e-06	0
c1(c(cc(cc1)Cl)Cl)C(Cn1cncc1)OCc1ccc(Cl)cc1	Econazole nitrate	Inactive	-1.00017	0	0.000138325	0
C(Nc1c(cccc1C)C)(C1N(CCCC)CCCC1)=O	Bupivacaine hydrochloride	Inactive	-1.96569	0	4.953e-11	0
[C@@](c1ccc(cc1)Cl)(c1ccccc1)(OCC[C@@H]1N(CCC1)C)C	Clemastine fumarate	Inactive	-1.72905	0	2.35678e-07	0
[C@@]1\2([C@]([C@@H](\C(=C(/C1=O)\C(=O)N)\O)N(C)C)([C@H]([C@]1(\C(=C2\O)\C(c2c([C@]1(O)C)cccc2O)=O)[H])O)[H])O	Oxytetracycline dihydrate	Inactive	-1.45562	0	4.43451e-06	0
C1(N(c2c(N1)cccc2)C1CCN(CC1)CCCC(c1ccc(cc1)F)c1ccc(cc1)F)=O	Pimozide	Inactive	-1.37719	0	4.20461e-06	0
c12c(Nc3cc(c(cc3)O)CN(CC)CC)ccnc1cc(cc2)Cl	Amodiaquin dihydrochloride dihydrate	Inactive	-1.35624	0	5.44749e-06	0
C(c1cc(c(cc1)OC)OC)(=O)OCCCCN(C(Cc1ccc(cc1)OC)C)CC	Mebeverine hydrochloride	Inactive	-1.87492	0	2.53147e-08	0
N1(C(C(c2ccc(cc2)O)O)C)CCC(Cc2ccccc2)CC1	Ifenprodil tartrate	Inactive	-1.28884	0	7.12938e-07	0
N1(C(c2ccc(cc2)F)c2ccc(cc2)F)CCN(CC1)C/C=C/c1ccccc1	Flunarizine dihydrochloride	Inactive	-1.28164	0	1.95273e-05	0
N1(c2c(Sc3c1cccc3)ccc(C(F)(F)F)c2)CCCN1CCN(CC1)C	Trifluoperazine dihydrochloride	Inactive	-1.9684	0	8.0817e-10	0
N1(C([C@@H](N[C@H](C(=O)OCC)CCc2ccccc2)C)=O)[C@H](C(=O)O)CCC1	Enalapril maleate	Inactive	-1.25129	0	5.05173e-08	0
[C@]12(/C(=C\3/C(c4c(c(ccc4O)N(C)C)CC3CC1[C@H](/C(=C(\C2=O)/C(=O)N)/O)N(C)C)=O)/O)O	Minocycline hydrochloride	Inactive	-1.91428	0	1.34315e-06	0
S(NC(NC1CCCCC1)=O)(c1ccc(cc1)CCNC(c1c(ccc(c1)Cl)OC)=O)(=O)=O	Glibenclamide	Inactive	-1.01916	0	1.97203e-05	0
C(=N)(NCCN1CCCCCCC1)N.C(=N)(NCCN1CCCCCCC1)N	Guanethidine sulfate	Inactive	-2.0796	0	3.97449e-10	0
c1(c2c(nc3c1ccc(c3)Cl)ccc(c2)OC)NC(CCCN(CC)CC)C	Quinacrine dihydrochloride hydrate	Inactive	-1.59664	0	3.46199e-07	0
[N+](CC)(CC)(CCCCCCC)CCCCc1ccc(Cl)cc1	Clofilium tosylate	Inactive	-1.62606	0	7.27265e-08	0
N1(c2c(Sc3c1cccc3)ccc(C(F)(F)F)c2)CCCN1CCN(CC1)CCO	Fluphenazine dihydrochloride	Inactive	-1.60278	0	1.27321e-08	0
N(C1C(OC(C(C1O)O)CO)OC2C(OC(C2(O)C=O)C)OC3C(C(C(C(C3O)O)NC(=N)N)O)NC(=N)N)C	Streptomycin sulfate	Inactive	-2.0594	0	1.59586e-09	0
n1c(nc2c(c1N)cc(c(c2)OC)OC)N(CCCNC(C1OCCC1)=O)C	Alfuzosin hydrochloride	Inactive	-1.49006	0	3.81319e-06	0
S(NC(=O)NCCC)(c1ccc(cc1)Cl)(=O)=O	Chlorpropamide	Inactive	-1.59622	0	7.22863e-08	0
[C@H](c1ccccc1)([C@H](N)C)O	Phenylpropanolamine hydrochloride	Inactive	-1.00021	0	2.68332e-05	0
C\1(=C(\[C@H](OC1=O)[C@@H](O)CO)/O)/O	Ascorbic acid	Inactive	-2.95948	0	7.97719e-11	0
[C@](C(=O)O)(Cc1cc(c(cc1)O)O)(N)C	(L) Methyldopa	Inactive	-2.35569	0	7.34905e-09	0
N1\2C([C@]([C@]1(SC\C(=C2\C(=O)O)\CSc1n(nnn1)C)[H])(NC([C@H](NC(N1C(C(N(CC1)CC)=O)=O)=O)c1ccc(cc1)O)=O)[H])=O	Cefoperazone dihydrate	Inactive	-1.35093	0	3.36286e-08	0
n1c(oc2c1cc(cc2)Cl)N	Zoxazolamine	Inactive	-1.47483	0	2.03618e-06	0
c1(c2c(nc3c1cccc3)CCCC2)N	Tacrine hydrochloride	Inactive	-0.999906	0	1.53613e-05	0
N(CC(COc1ccc(cc1)COCCOC(C)C)O)C(C)C.N(CC(COc1ccc(cc1)COCCOC(C)C)O)C(C)C	Bisoprolol hemifumarate	Inactive	-1.24401	0	3.45763e-06	0
Cc1cccc(c1OCC(=O)N[C@@H](Cc2ccccc2)[C@H](C[C@H](Cc3ccccc3)NC(=O)[C@H](C(C)C)N4CCCNC4=O)O)C	Lopinavir	Inactive	-1.14042	0	1.68629e-05	0
C(Nc1ccc(OCC(CNC(C)C)O)cc1)(=O)C	Practolol	Inactive	-2.03111	0	2.16168e-08	0
N/1(C(NC(/C(=C1)/C)=O)=O)[C@@H]1O[C@@H]([C@H](C1)N=[N+]=[N-])CO	Zidovudine	Inactive	-1.84997	0	2.2093e-07	0
S(Nc1c(c(no1)C)C)(c1ccc(N)cc1)(=O)=O	Sulfisoxazole	Inactive	-0.999961	0	0.00014976	0
c12c(C(\N=C(/N1)\c1c(OCCC)cccc1)=O)[nH]nn2	Zaprinast	Inactive	-1.63027	0	8.34714e-08	0
S1(C(N(C(CC1)=O)C)c1ccc(cc1)Cl)(=O)=O	Chlormezanone	Inactive	-1.69826	0	4.93513e-08	0
C(c1ccc(N)cc1)(=O)NCCN(CC)CC	Procainamide hydrochloride	Inactive	-1.93057	0	2.20885e-09	0
n1([C@H]2[C@@H]([C@@H]([C@H](O2)CO)O)O)c2c(nc1)c(ncn2)NC	N6-methyladenosine	Inactive	-2.66111	0	1.66886e-11	0
N(C(=N)N)C(Cc1c(Cl)cccc1Cl)=O	Guanfacine hydrochloride	Inactive	-1.42113	0	1.55705e-07	0
C1(N(c2c(N1)cc(cc2)Cl)C1CCN(CC1)CCCN1C(Nc2c1cccc2)=O)=O	Domperidone	Inactive	-1.58702	0	9.70546e-07	0
S(c1cc(c(cc1Cl)NCc1occc1)C(=O)O)(=O)(=O)N	Furosemide	Inactive	-1.21386	0	2.08845e-05	0
N(c1ncccc1)(Cc1sccc1)CCN(C)C	Methapyrilene hydrochloride	Inactive	-1.33631	0	4.3831e-07	0
N1(c2c(CCc3c1cccc3)cccc2)CCCNC	Desipramine hydrochloride	Inactive	-1.64253	0	1.35613e-07	0
C(#C)CN(CCCOc1c(cc(cc1)Cl)Cl)C	Clorgyline hydrochloride	Inactive	-2.57406	0	3.76833e-09	0
c1(c(cc(cc1Cl)C(CNC(C)(C)C)O)Cl)N	Clenbuterol hydrochloride	Inactive	-1.41029	0	2.21834e-06	0
[C@@]12(c3c([C@](c4c1cccc4)(CC2)[H])cccc3)CCCNC	Maprotiline hydrochloride	Inactive	-1.34329	0	3.52692e-06	0
n1(c2c(nc1)c(nc(n2)N)S)[C@H]1[C@@H]([C@@H]([C@H](O1)CO)O)O	Thioguanosine	Inactive	-3.35876	0	4.00638e-13	0
C\1(/c2c(Sc3c1cccc3)ccc(c2)Cl)=C\CCN(C)C	Chlorprothixene hydrochloride	Inactive	-1.87217	0	2.81336e-09	0
[C@@H](c1ccc(cc1)O)([C@@H](NCCc1ccc(cc1)O)C)O	Ritodrine hydrochloride	Inactive	-1.69405	0	1.49671e-07	0
C\1(=N\c2c(Nc3c1cccc3)ccc(c2)Cl)/N1CCN(CC1)C	Clozapine	Inactive	-2.15039	0	2.39724e-08	0
C1(NC(c2c1cccc2)=O)(c1cc(S(=O)(=O)N)c(cc1)Cl)O	Chlorthalidone	Inactive	-1.10097	0	1.26734e-05	0
c1(c(ccc(c1)CCNC(CCc1ccc(cc1)O)C)O)O	Dobutamine hydrochloride	Inactive	-0.999906	0	2.62427e-05	0
C(c1ccc(cc1)Cl)(=O)NCCN1CCOCC1	Moclobemide	Inactive	-2.68239	0	6.24431e-11	0
S(c1cc(C(NN2[C@H](CCC[C@H]2C)C)=O)ccc1Cl)(=O)(=O)N	Clopamide	Inactive	-1.60887	0	9.17823e-09	0
c12c(Sc3c(C1=O)cccc3)c(ccc2NCCN(CC)CC)CO	Hycanthone	Inactive	-1.00032	0	2.47136e-05	0
n1([C@H]2[C@@H]([C@@H]([C@H](O2)COP(=O)(O)O)O)O)c2c(nc1)c(ncn2)N	Adenosine 5'-monophosphate monohydrate	Inactive	-2.43547	0	3.63772e-10	0
N12[C@@H]([C@@H](C1=O)NC([C@@H](c1ccc(cc1)O)N)=O)SC([C@@H]2C(=O)O)(C)C	Amoxicillin	Inactive	-2.28723	0	3.66909e-10	0
C=1(\c2[n-]nnn2)/C(N\2/C(=N\C1)/C(=C\C=C2)/C)=O	Pemirolast potassium	Inactive	-0.999885	0	2.00483e-07	0
[C@]123c4c(C[C@@H]([C@]1(CCCC2)[H])N(CC3)C)ccc(c4)OC	Dextromethorphan hydrobromide monohydrate	Inactive	-2.19143	0	3.11408e-09	0
C1(N(/C/2=C/CN(CC2)CCCC(c2ccc(cc2)F)=O)c2c(N1)cccc2)=O	Droperidol	Inactive	-1.13145	0	1.70496e-05	0
C(Oc1cc(OC(N(C)C)=O)cc(c1)C(CNC(C)(C)C)O)(N(C)C)=O	Bambuterol hydrochloride	Inactive	-1.62589	0	4.58594e-07	0
[C@]12([C@]([C@]3([C@@]([C@@]\4(\C(=C/C(\C=C4)=O)\CC3)C)([C@H](C1)O)F)[H])(C[C@@H]([C@@]2(C(=O)CO)O)C)[H])C	Betamethasone	Inactive	-1.27634	0	3.3434e-05	0
C=1\2/C(=C\C(/C(=C\C1)/OC)=O)/[C@@H](NC(=O)C)CCc1c2c(c(c(c1)OC)OC)OC	Colchicine	Inactive	-1.12481	0	5.00965e-06	0
c12c3c([C@@]4([C@](N(C[C@@H](C4)CNC(=O)OCc4ccccc4)C)(C1)[H])[H])cccc3n(c2)C	Metergoline	Inactive	-0.999805	0	2.16065e-06	0
S1(c2c(cc(s2)S(=O)(=O)N)[C@H](CN1CCCOC)NCC)(=O)=O	Brinzolamide	Inactive	-1.65389	0	1.56918e-07	0
c1(c(c(cc(c1)Br)Br)N)CN[C@@H]1CC[C@H](CC1)O	Ambroxol hydrochloride	Inactive	-1.377	0	1.82954e-06	0
C(c1cc(CC(NCCOC(=O)c2ccccc2)C)ccc1)(F)(F)F	Benfluorex	Inactive	-1.20362	0	2.41354e-06	0
N(CC(N1CCCC1)COCC(C)C)(Cc1ccccc1)c1ccccc1	Bepridil hydrochloride	Inactive	-1.25295	0	2.28712e-06	0
S1(N(/C(=C(\c2c1cccc2)/O)/C(Nc1ncc(s1)C)=O)C)(=O)=O	Meloxicam	Inactive	-1.51794	0	2.52933e-07	0
c1(c(oc2c1cccc2)CC)C(c1cc(c(c(c1)Br)O)Br)=O	Benzbromarone	Inactive	-1.20399	0	7.3349e-06	0
c12\C(\c3c(CC(c1scc2)=O)cccc3)=C/1\CCN(CC1)C	Ketotifen fumarate	Inactive	-1.13677	0	1.25304e-05	0
N1(C(=N)N)Cc2c(CC1)cccc2.N1(C(=N)N)Cc2c(CC1)cccc2	Debrisoquin sulfate	Inactive	-1.85697	0	4.95595e-09	0
n1c(c2c(nc1N)ncc(n2)CN(c1ccc(C(NC(C(=O)O)CCC(=O)O)=O)cc1)C)N	Amethopterin	Inactive	-1.65844	0	3.12424e-07	0
C=1\2/[C@](N(C[C@@H](\C1)C(N[C@H](CO)CC)=O)C)(Cc1c3c2cccc3[nH]c1)[H]	Methylergometrine maleate	Inactive	-1.08755	0	8.39883e-06	0
[H][C@]12SCC(\C=C/C3=C(C)N=CS3)=C(N1C(=O)[C@H]2NC(=O)C(=N/OC)\C1=CSC(N)=N1)C(=O)OCOC(=O)C(C)(C)C	Cefditoren Pivoxil	Inactive	-1.05364	0	3.73528e-07	0
C\1=2/N(c3c(\N=C1\C=C(/C(/C2)=N/C(C)C)\Nc1ccc(Cl)cc1)cccc3)c1ccc(cc1)Cl	Clofazimine	Inactive	-0.999792	0	0.00012996	0
C(C(Cc1c2c(ccc1)cccc2)CC1OCCC1)(=O)OCCN(CC)CC	Nafronyl oxalate	Inactive	-1.30027	0	1.38454e-06	0
C(C(=O)O)(Oc1ccc(cc1)CCNC(c1ccc(cc1)Cl)=O)(C)C	Bezafibrate	Inactive	-1.27943	0	9.40318e-05	0
N\1(C(N(\N=C1\CC)CCCN1CCN(c2cc(Cl)ccc2)CC1)=O)CCOc1ccccc1	Nefazodone hydrochloride	Inactive	-2.23465	0	1.00647e-07	0
c1(C(NC2CCN(Cc3ccccc3)CC2)=O)c(cc(c(c1)Cl)N)OC	Clebopride maleate	Inactive	-1.39585	0	4.07874e-06	0
c1(NC(CN2CCN(CC2)CCCC(c2ccc(cc2)F)c2ccc(cc2)F)=O)c(cccc1C)C	Lidoflazine	Inactive	-0.999906	0	0.000131627	0
C1CC1COCCc1ccc(OCC(CNC(C)C)O)cc1	Betaxolol hydrochloride	Inactive	-1.66786	0	3.42298e-07	0
C=1(/C(/C(=C(\N\C1\C)/C)/C(=O)OC)c1cc([N+]([O-])=O)ccc1)\C(=O)OCCN(Cc1ccccc1)C	Nicardipine hydrochloride	Inactive	-1.61727	0	1.45119e-06	0
c1(c(C(C)(C)C)cc(SC(Sc2cc(c(c(C(C)(C)C)c2)O)C(C)(C)C)(C)C)cc1C(C)(C)C)O	Probucol	Inactive	-1.00008	0	0.00019849	0
c12c(C(c3c(C1=O)c(ccc3O)O)=O)c(ccc2NCCNCCO)NCCNCCO	Mitoxantrone dihydrochloride	Inactive	-0.999882	0	0.000167043	0
[truncated: 2,064 more rows]

## Sheet: Table S2
Compounds predicted to have potential senolytic activity in drugbank
Drugbank_id	NAME	SMILES	a Match_id	b Match_degree	SVM_probability	SVM_prediction	MLP_probability	MLP_prediction	c Target
DB13240	Cymarin	CC1C(C(CC(O1)OC2CCC3(C4CCC5(C(CCC5(C4CCC3(C2)O)O)C6=CC(=O)OC6)C)C=O)OC)O	Strophanthin K	0.793103	1.50087	1	0.993457	1
DB13401	Metildigoxin	CC1C(C(CC(O1)OC2C(OC(CC2O)OC3C(OC(CC3O)OC4CCC5(C(C4)CCC6C5CC(C7(C6(CCC7C8=CC(=O)OC8)O)C)O)C)C)C)O)OC	Digoxin	0.888889	1.14049	1	0.999452	1
DB06263	Amrubicin	CC(=O)C1(CC(C2=C(C1)C(=C3C(=C2O)C(=O)C4=CC=CC=C4C3=O)O)OC5CC(C(CO5)O)O)N	Idarubicin	0.575342	1.05731	1	0.99964	1	TOP2A
DB12139	Alisporivir	CCC1C(=O)N(C(C(=O)N(C(C(=O)NC(C(=O)N(C(C(=O)NC(C(=O)NC(C(=O)N(C(C(=O)N(C(C(=O)N(C(C(=O)N(C(C(=O)N1)C(C(C)CC=CC)O)C)C(C)C)C)CC(C)C)C)CC(C)C)C)C)C)CC(C)C)C)C(C)C)C(C)C)CC)C)C	Cyclosporin A	0.783133	0.972491	1	0.999964	1	CAMLG
DB04774	Reidispongiolide A	CC1C=CC(CC(C(C2CC(=CC(=O)O2)CC(CC(=CC=CC(=O)OC(C(C=CC(CC1OC)OC)C)C(C)C(C(C)CCC(=O)C(C)C(CC=CN(C)C=O)OC)OC)C)OC)C)OC)OC	Alvespimycin	0.195804	0.928714	1	0.990825	1	ACTA1
DB13068	9-(N-methyl-L-isoleucine)-cyclosporin A	CCC1C(=O)N(CC(=O)N(C(C(=O)NC(C(=O)N(C(C(=O)NC(C(=O)NC(C(=O)N(C(C(=O)N(C(C(=O)N(C(C(=O)N(C(C(=O)N1)C(C(C)CC=CC)O)C)C(C)C)C)CC(C)C)C)CC(C)C)C)C)C)CC(C)C)C)C(C)C)C(C)CC)C)C	Cyclosporin A	0.924051	0.86507	1	0.99999	1
DB00511	Acetyldigitoxin	CC1C(C(CC(O1)OC2C(OC(CC2O)OC3C(OC(CC3O)OC4CCC5(C(C4)CCC6C5CCC7(C6(CCC7C8=CC(=O)OC8)O)C)C)C)C)OC(=O)C)O	Digitoxin	0.846154	0.815906	1	0.995544	1	ATP1A1
DB11617	Aclarubicin	CCC1(CC(C2=C(C3=C(C=C2C1C(=O)OC)C(=O)C4=C(C3=O)C(=CC=C4)O)O)OC5CC(C(C(O5)C)OC6CC(C(C(O6)C)OC7CCC(=O)C(O7)C)O)N(C)C)O	Idarubicin	0.33945	0.803661	1	0.989677	1	TOP2A|TOP2B
DB13691	Acetyldigoxin	CC1C(C(CC(O1)OC2C(OC(CC2O)OC3C(OC(CC3O)OC4CCC5(C(C4)CCC6C5CC(C7(C6(CCC7C8=CC(=O)OC8)O)C)O)C)C)C)OC(=O)C)O	Digoxin	0.846154	0.767328	1	0.986299	1
DB12985	Quisinostat	CN1C=C(C2=CC=CC=C21)CNCC3CCN(CC3)C4=NC=C(C=N4)C(=O)NO	CUDC-907	0.244898	0.747885	1	0.999875	1
DB11693	Voclosporin	CCC1C(=O)N(CC(=O)N(C(C(=O)NC(C(=O)N(C(C(=O)NC(C(=O)NC(C(=O)N(C(C(=O)N(C(C(=O)N(C(C(=O)N(C(C(=O)N1)C(C(C)CC=CC=C)O)C)C(C)C)C)CC(C)C)C)CC(C)C)C)C)C)CC(C)C)C)C(C)C)CC(C)C)C)C	Cyclosporin A	0.864198	0.745953	1	0.999607	1	CAMLG|PPP3R1|PPP3R2
DB15422	ILS-920	CC1CCC2CC(C(=CC3CCC(C(CC(C(=O)C(C(C(=CC(C(=O)CC(OC(=O)C4CCCCN4C(=O)C(=O)C1(O2)O)C(C)CC5CCC(C(C5)OC)O)C)C)O)OC)C)C)N(O3)C6=CC=CC=C6)C)OC	Temsirolimus	0.641791	0.776231	1	0.934538	1
DB13338	Flurithromycin	CCC1C(C(C(C(=O)C(CC(C(C(C(C(C(=O)O1)C)OC2CC(C(C(O2)C)O)(C)OC)C)OC3C(C(CC(O3)C)N(C)C)O)(C)O)(C)F)C)O)(C)O	Azithromycin	0.744444	0.69387	1	0.997732	1
DB15822	Pralsetinib	CC1=CC(=NN1)NC2=NC(=NC(=C2)C)C3CCC(CC3)(C(=O)NC(C)C4=CN=C(C=C4)N5C=C(C=N5)F)OC	Mibefradil dihydrochloride	0.201613	0.624833	1	0.994127	1	RET|DDR1|NTRK3|FLT3|JAK1|JAK2|NTRK1|KDR|PDGFRB|FGFR1|FGFR2
DB00570	Vinblastine	CCC1(CC2CC(C3=C(CCN(C2)C1)C4=CC=CC=C4N3)(C5=C(C=C6C(=C5)C78CCN9C7C(C=CC9)(C(C(C8N6C)(C(=O)OC)O)OC(=O)C)CC)OC)C(=O)OC)O	Vincristine sulfate	0.858491	0.616444	1	0.996666	1	TUBA1A|TUBB|TUBD1|TUBG1|TUBE1|JUN
DB13023	IPI-493	CC1CC(C(C(C=C(C(C(C=CC=C(C(=O)NC2=CC(=O)C(=C(C1)C2=O)N)C)OC)OC(=O)N)C)C)O)OC	Geldanamycin	0.851351	0.629399	1	0.982469	1
DB04131	10-(4-Dimethylamino-5-Hydroxy-6-Methyl-Tetrahydro-Pyran-2-Yloxy)-8-Ethyl-1,8,11-Trihydroxy-7,8,9,10-Tetrahydro-Naphthacene-5,12-Dione	CCC1(CC(C2=C(C3=C(C=C2C1)C(=O)C4=C(C3=O)C(=CC=C4)O)O)OC5CC(C(C(O5)C)O)N(C)C)O	Idarubicin	0.426966	0.60577	1	0.989552	1	rdmC
DB02917	N-Hydroxy-4-(Methyl{[5-(2-Pyridinyl)-2-Thienyl]Sulfonyl}Amino)Benzamide	CN(C1=CC=C(C=C1)C(=O)NO)S(=O)(=O)C2=CC=C(S2)C3=CC=CC=N3	STK009957	0.30303	0.587022	1	0.999961	1	HDAC8
DB01388	Mibefradil	CC(C)C1C2=C(CCC1(CCN(C)CCCC3=NC4=CC=CC=C4N3)OC(=O)COC)C=C(C=C2)F	Mibefradil dihydrochloride	0.986486	0.585484	1	0.997446	1	CACNA1G|CACNA1H|CACNA1C|CACNA1D|CACNA1F|CACNA1I|CACNA1S|CACNB1|CACNB2|CACNB3|CACNB4
DB16184	Hetrombopag	CC1=C(C(=O)N(N1)C2=CC3=C(CCCC3)C=C2)N=NC4=CC=CC(=C4O)C5=CC=C(O5)C(=O)O	Eltrombopag	0.546667	0.596749	1	0.975991	1
DB11416	Gamithromycin	CCCN1CC(C(C(C(OC(=O)C(C(C(C(C(CC1C)(C)O)OC2C(C(CC(O2)C)N(C)C)O)C)OC3CC(C(C(O3)C)O)(C)OC)C)CC)(C)O)O)C	Azithromycin	0.771739	0.573838	1	0.997678	1
DB11869	Valspodar	CC=CCC(C)C(=O)C1C(=O)NC(C(=O)N(CC(=O)N(C(C(=O)NC(C(=O)N(C(C(=O)NC(C(=O)NC(C(=O)N(C(C(=O)N(C(C(=O)N(C(C(=O)N1C)C(C)C)C)CC(C)C)C)CC(C)C)C)C)C)CC(C)C)C)C(C)C)CC(C)C)C)C)C(C)C	Cyclosporin A	0.694118	0.558617	1	0.999788	1
DB16238	Modithromycin	CCC1C(C2C(C(=NC(=O)C)C(CC(C(C(C(=O)C(C(=O)O1)C)C)OC3C(C(CC(O3)C)N(C)C)O)(OCC(=NOCC4=CN=C(C=C4)N5C=CC=N5)CO2)C)C)C)(C)O	Roxithromycin	0.349315	0.557779	1	0.998485	1
DB00872	Conivaptan	CC1=NC2=C(N1)CCN(C3=CC=CC=C32)C(=O)C4=CC=C(C=C4)NC(=O)C5=CC=CC=C5C6=CC=CC=C6	STK009957	0.276316	0.539291	1	0.999977	1	AVPR1A|AVPR2
DB15151	RO-6870810	CC1=C(SC2=C1C(=NC(C3=NN=C(N32)C)CC(=O)NCCCN4CCN(CC4)C)C5=CC=C(C=C5)Cl)C	OTX015	0.649351	0.520908	1	0.999311	1
DB01590	Everolimus	CC1CCC2CC(C(=CC=CC=CC(CC(C(=O)C(C(C(=CC(C(=O)CC(OC(=O)C3CCCCN3C(=O)C(=O)C1(O2)O)C(C)CC4CCC(C(C4)OC)OCCO)C)C)O)OC)C)C)C)OC	Temsirolimus	0.846154	0.56616	1	0.949223	1	MTOR
DB05220	Alisertib	COC1=C(C(=CC=C1)F)C2=NCC3=CN=C(N=C3C4=C2C=C(C=C4)Cl)NC5=CC(=C(C=C5)C(=O)O)OC	R406	0.268519	0.511778	1	0.998758	1	AURKA
DB12451	SCY-635	CCC1C(=O)N(C(C(=O)N(C(C(=O)NC(C(=O)N(C(C(=O)NC(C(=O)NC(C(=O)N(C(C(=O)N(C(C(=O)N(C(C(=O)N(C(C(=O)N1)C(C(C)CC=CC)O)C)C(C)C)C)CC(C)C)C)CC(C)C)C)C)C)CC(C)C)C)C(C)C)CC(C)(C)O)C)SCCN(C)C)C	Cyclosporin A	0.663265	0.509508	1	0.997475	1
DB06625	Vipadenant	CC1=C(C=CC(=C1)CN2C3=NC(=NC(=C3N=N2)C4=CC=CO4)N)N	AZ-Dyrk1B-33	0.164557	0.495795	1	0.998663	1
DB09330	Osimertinib	CN1C=C(C2=CC=CC=C21)C3=NC(=NC=C3)NC4=C(C=C(C(=C4)NC(=O)C=C)N(C)CCN(C)C)OC	AZ191	0.417582	0.485774	1	0.999393	1	EGFR
DB00309	Vindesine	CCC1(CC2CC(C3=C(CCN(C2)C1)C4=CC=CC=C4N3)(C5=C(C=C6C(=C5)C78CCN9C7C(C=CC9)(C(C(C8N6C)(C(=O)N)O)O)CC)OC)C(=O)OC)O	Vincristine sulfate	0.72807	0.660312	1	0.821427	1	TUBB1
DB12350	Rostafuroxin	CC12CCC(CC1CCC3C2CCC4(C3(CCC4(C5=COC=C5)O)O)C)O	Bufalin	0.484848	0.663113	1	0.817806	1
DB06587	Mitemcinal	CCC1C(C(=O)C(C2=C(CC(O2)(C(C(C(C(C(=O)O1)C)OC3CC(C(C(O3)C)O)(C)OC)C)OC4C(C(CC(O4)C)N(C)C(C)C)O)C)C)C)(C)OC	Azithromycin	0.552381	0.478599	1	0.998738	1	MLNR
DB06233	Ridaforolimus	CC1CCC2CC(C(=CC=CC=CC(CC(C(=O)C(C(C(=CC(C(=O)CC(OC(=O)C3CCCCN3C(=O)C(=O)C1(O2)O)C(C)CC4CCC(C(C4)OC)OP(=O)(C)C)C)C)O)OC)C)C)C)OC	Temsirolimus	0.830508	0.546173	1	0.914295	1	MTOR
DB14635	Curcumin sulfate	COC1=C(C=CC(=C1)C=CC(=O)CC(=O)C=CC2=CC(=C(C=C2)OS(=O)(=O)O)OC)O	Curcumin	0.756098	0.460977	1	0.992121	1	PPARG|VDR|ABCC5|CBR1|GSTP1
DB00541	Vincristine	CCC1(CC2CC(C3=C(CCN(C2)C1)C4=CC=CC=C4N3)(C5=C(C=C6C(=C5)C78CCN9C7C(C=CC9)(C(C(C8N6C=O)(C(=O)OC)O)OC(=O)C)CC)OC)C(=O)OC)O	Vincristine sulfate	0.970297	0.455589	1	0.974619	1	TUBB|TUBA4A
DB12089	Lorvotuzumab mertansine	CC1C2CC(C(C=CC=C(CC3=CC(=C(C(=C3)OC)Cl)N(C(=O)CC(C4(C1O4)C)OC(=O)C(C)N(C)C(=O)CCSSC(C)CCC(=O)NCCCCC(C(=O)O)N)C)C)OC)(NC(=O)O2)O	Alvespimycin	0.190184	0.433791	1	0.993268	1
DB11912	Lanopepden	CC1=NC(=C(C(=N1)N2CCN3CCOCC3C2)F)NNC(=O)C(CC4CCCC4)CN(C=O)O	CUDC-907	0.169492	0.373273	1	0.999588	1
DB11805	Saracatinib	CN1CCN(CC1)CCOC2=CC3=C(C(=C2)OC4CCOCC4)C(=NC=N3)NC5=C(C=CC6=C5OCO6)Cl	S63845	0.231884	0.542234	1	0.823221	1
DB07550	2-(6-CHLORO-3-{[2,2-DIFLUORO-2-(1-OXIDO-2-PYRIDINYL)ETHYL]AMINO}-2-OXO-1(2H)-PYRAZINYL)-N-[(2-FLUOROPHENYL)METHYL]ACETAMIDE	C1=CC=C(C(=C1)CNC(=O)CN2C(=CN=C(C2=O)NCC(C3=CC=CC=[N+]3[O-])(F)F)Cl)F	Raltegravir	0.176471	0.368616	1	0.990372	1	F2
DB15570	FLX475	CC(C1=C(C=C(C=C1)Cl)Cl)N2C3=NC(=CN=C3C(=N2)C(F)(F)F)N4CC(C4)C5CCCN(C5)CCO	Dasatinib	0.229358	0.357364	1	0.998118	1	CCR4
DB17099	SY-5609	CC1(CCC(CN1)NC2=NC=C(C(=N2)C3=CNC4=C3C=CC(=C4P(=O)(C)C)C#N)C(F)(F)F)C	PF-573228	0.196429	0.367316	1	0.984582	1
DB15426	Giripladib	C1=CC=C(C=C1)C(C2=CC=CC=C2)N3C4=C(C=C(C=C4)Cl)C(=C3CCNS(=O)(=O)CC5=CC=CC=C5C(F)(F)F)CCCC6=CC=C(C=C6)C(=O)O	ABT-737	0.189394	0.350109	1	0.997399	1
DB02226	3,8-Diamino-6-Phenyl-5-[6-[1-[2-[(1,2,3,4-Tetrahydro-9-Acridinyl)Amino]Ethyl]-1h-1,2,3-Triazol-4-Yl]Hexyl]-Phenanthridinium	C1CCC2=NC3=CC=CC=C3C(=C2C1)NCCN4C=C(N=N4)CCCCCC[N+]5=C6C=C(C=CC6=C7C=CC(=CC7=C5C8=CC=CC=C8)N)N	Dequalinium chloride hydrate	0.218391	0.339986	1	0.999656	1	ACHE
DB12483	Copanlisib	COC1=C(C=CC2=C3NCCN3C(=NC(=O)C4=CN=C(N=C4)N)N=C21)OCCCN5CCOCC5	GL-V9	0.252525	0.339859	1	0.999333	1	PIK3CA|PIK3CD
DB06733	Bafilomycin A1	CC1CC(=CC=CC(C(OC(=O)C(=CC(=CC(C1O)C)C)OC)C(C)C(C(C)C2(CC(C(C(O2)C(C)C)C)O)O)O)OC)C	Geldanamycin	0.27027	0.357907	1	0.978214	1	ATP6V1A
DB16098	Atogepant	CC1C(CC(C(=O)N1CC(F)(F)F)NC(=O)C2=CC3=C(CC4(C3)C5=C(NC4=O)N=CC=C5)N=C2)C6=C(C=CC(=C6F)F)F	R406	0.173228	0.328016	1	0.995601	1	CALCRL
DB08657	2-(4-(2-((3-(5-(PYRIDIN-2-YLTHIO)THIAZOL-2-YL)UREIDO)METHYL)-1H-IMIDAZOL-4-YL)PHENOXY)ACETIC ACID	C1=CC=NC(=C1)SC2=CN=C(S2)NC(=O)NCC3=NC=C(N3)C4=CC=C(C=C4)OCC(=O)O	Nitazoxanide	0.232558	0.384697	1	0.927579	1	fabK
DB07334	N-[5-(ETHYLSULFONYL)-2-METHOXYPHENYL]-5-[3-(2-PYRIDINYL)PHENYL]-1,3-OXAZOL-2-AMINE	CCS(=O)(=O)C1=CC(=C(C=C1)OC)NC2=NC=C(O2)C3=CC=CC(=C3)C4=CC=CC=N4	STK009957	0.230769	0.331661	1	0.970148	1	KDR
DB12934	Granotapide	CCOC(=O)C(COC(=O)CC1=CC(=C(C=C1)NC(=O)C2=CC=CC=C2C3=CC=C(C=C3)C(F)(F)F)C(=O)N(C)C)(C4=CC=CC=C4)C(=O)OCC	STK724170	0.204082	0.302383	1	0.993277	1
DB12167	LY-3023414	CC(CN1C2=C3C=C(C=CC3=NC=C2N(C1=O)C)C4=CC(=CN=C4)C(C)(C)O)OC	I-BET151	0.204082	0.292363	1	0.992417	1
DB15047	BMS-919373	C1=CC=C(C=C1)C2=C3C(=CC=C2)N=C(N=C3NCC4=CC=CC=N4)C5=CC(=CN=C5)S(=O)(=O)N	STK009957	0.24359	0.344389	1	0.939303	1
DB16955	RG-2833	CC1=CC=C(C=C1)C(=O)NCCCCCC(=O)NC2=CC=CC=C2N	VORINOSTAT	0.352941	0.263416	1	0.983363	1
DB12010	Fostamatinib	CC1(C(=O)N(C2=C(O1)C=CC(=N2)NC3=NC(=NC=C3F)NC4=CC(=C(C(=C4)OC)OC)OC)COP(=O)(O)O)C	R406	0.555556	0.466734	1	0.776902	1	SYK|ADORA3|VMAT2|FAAH|SLC29A1|UGT1A1|PDE5A|ALOX5|CTSS|CTSL|ABL1|CPK1|pknB|RPS6KA6|TYK2|COQ8A|JAK1|MET|NIM1K|STK26|PRKACA|STK24|STK3|TEC|STK33|STK35|STK36|STK38|STK38L|STK39|TAOK1|TAOK2|TAOK3|TBK1|TEK|TESK1|TGFBR1|TGFBR2|TIE1|TLK1|TLK2|TNIK|TNK1|TNK2|TNNI3K|TSSK1B|TTK|TXK|TYRO3|ULK1|ULK2|ULK3|WEE1|YES1|MAP3K19|ZAK|ZAP70|AAK1|ABL2|ACVR1|ACVR1B|COQ8B|ALK|ANKK1|AURKA|AURKB|AURKC|AXL|BLK|BMP2K|BMPR1B|…
DB08350	5-[3-(2-METHOXYPHENYL)-1H-PYRROLO[2,3-B]PYRIDIN-5-YL]-N,N-DIMETHYLPYRIDINE-3-CARBOXAMIDE	CN(C)C(=O)C1=CN=CC(=C1)C2=CC3=C(NC=C3C4=CC=CC=C4OC)N=C2	PD-98059	0.239437	0.246979	1	0.994542	1	ABL1
DB03219	11-Deoxy-Beta-Rhodomycin	CCC1(CC(C2=C(C3=C(C=C2C1O)C(=O)C4=C(C3=O)C(=CC=C4)O)O)OC5CC(C(C(O5)C)OC6CC(C(C(O6)C)OC7CCC(=O)C(O7)C)O)N(C)C)O	Idarubicin	0.342857	0.292269	1	0.948035	1	rdmB
DB17235	Linperlisib	CC(C)(C1CCN(CC1)CC2=C3C(=CC(=C2)F)C(=NC(=N3)N4CCOCC4)C5=CC(=C(N=C5)OC)NS(=O)(=O)C)O	CUDC-907	0.241379	0.244602	1	0.984334	1
DB12857	NVP-LEQ-506	CC1CN(CCN1C2=NC=C(N=C2)C(C)(C)O)C3=NN=C(C(=C3C)C)CC4=CC=CC=C4	BIX 01294 trihydrochloride hydrate	0.195876	0.228592	1	0.999397	1
DB16846	Pidnarulex	CC1=CN=C(C=N1)CNC(=O)C2=C3N(C4=CC=CC=C4S3)C5=C(C2=O)C=CC(=N5)N6CCCN(CC6)C	A1331852	0.258333	0.267124	1	0.958463	1
DB16227	Masilukast	CC1=CC=CC=C1S(=O)(=O)NC(=O)C2=CC(=C(C=C2)CC3=CN(C4=C3C=C(C=C4)C(=O)NCC(C)CC(F)(F)F)C)OC	STK232907	0.224299	0.229919	1	0.993814	1
DB11694	Ilorasertib	C1=CC(=CC(=C1)F)NC(=O)NC2=CC=C(C=C2)C3=CSC4=C3C(=NC=C4C5=CN(N=C5)CCO)N	Dasatinib	0.207547	0.26599	1	0.957216	1
DB05984	RAF-265	CN1C2=C(C=C(C=C2)OC3=CC(=NC=C3)C4=NC=C(N4)C(F)(F)F)N=C1NC5=CC=C(C=C5)C(F)(F)F	PF-573228	0.194175	0.248691	1	0.973188	1	KDR|BRAF
DB12570	Onatasertib	CC(C)(C1=NC=C(C=C1)C2=CN=C3C(=N2)N(C(=O)CN3)C4CCC(CC4)OC)O	I-BET151	0.183673	0.227244	1	0.994317	1
DB04783	Sphinxolide B	CC1C=CC(CC(C(C2C(C(=CC(=O)O2)CC(CC(=CC=CC(=O)OC(C(C=CC(CC1O)OC)C)C(C)C(C(C)CCC(=O)C(C)C(CC=CN(C)C=O)OC)OC)C)OC)O)C)OC)OC	Alvespimycin	0.195946	0.506382	1	0.714518	1	ACTA1
DB04209	Dequalinium	CC1=[N+](C2=CC=CC=C2C(=C1)N)CCCCCCCCCC[N+]3=C(C=C(C4=CC=CC=C43)N)C	Dequalinium chloride hydrate	0.967742	0.360485	1	0.854295	1	XIAP|CNGA1|KCNMA1|qacR|ramR|CALM1|KCNN3|PRKCA|PRKCB|PRKCD|PRKCE|PRKCG|PRKCI|PRKCQ|PRKCZ|SNCA|mshC
DB07303	N~3~-[3-(5-METHOXYPYRIDIN-3-YL)BENZYL]PYRIDINE-2,3-DIAMINE	COC1=CN=CC(=C1)C2=CC=CC(=C2)CNC3=C(N=CC=C3)N	PF-573228	0.206522	0.227596	1	0.98694	1	BACE1
DB16285	Pelcitoclax	CC1=C(C(=C(N1C(C)C)C2=CC=C(C=C2)Cl)C3=CC(=CC(=C3)F)N4CCN(CC4)C5=CC=C(C=C5)NS(=O)(=O)C6=CC(=C(C=C6)NC(CCN7CCC(CC7)C(=O)OCCCP(=O)(O)O)CSC8=CC=CC=C8)S(=O)(=O)C(F)(F)F)S(=O)(=O)C	Navitoclax	0.449664	0.219317	1	0.990084	1
DB08015	(3Z)-1-[(6-fluoro-4H-1,3-benzodioxin-8-yl)methyl]-4-phenyl-1H-indole-2,3-dione 3-oxime	C1C2=C(C(=CC(=C2)F)CN3C4=CC=CC(=C4C(=C3O)N=O)C5=CC=CC=C5)OCO1	Eltrombopag	0.180851	0.237824	1	0.963385	1	MAPK10
DB15393	Telatinib	CNC(=O)C1=NC=CC(=C1)COC2=NN=C(C3=C2OC=C3)NC4=CC=C(C=C4)Cl	OTX015	0.208333	0.238473	1	0.958384	1
DB08124	3-{[(2,2-dioxido-1,3-dihydro-2-benzothien-5-yl)amino]methylene}-5-(1,3-oxazol-5-yl)-1,3-dihydro-2H-indol-2-one	C1C2=C(CS1(=O)=O)C=C(C=C2)N=CC3=C(NC4=C3C=C(C=C4)C5=CN=CO5)O	Nintedanib	0.196078	0.281428	1	0.90611	1	CDK2
DB07920	N-oxo-2-[(4-phenylphenyl)sulfonylamino]ethanamide	C1=CC=C(C=C1)C2=CC=C(C=C2)S(=O)(=O)NCC(=O)N=O	STK009957	0.411765	0.220803	1	0.963954	1	MMP12
DB12041	Mapracorat	CC1=NC2=C(C=C1)C(=CC=C2)NCC(CC(C)(C)C3=CC(=CC4=C3OCC4)F)(C(F)(F)F)O	Mibefradil dihydrochloride	0.184211	0.411549	1	0.742418	1
DB08010	(3Z)-1-[(6-fluoro-4H-1,3-benzodioxin-8-yl)methyl]-4-[(E)-2-phenylethenyl]-1H-indole-2,3-dione 3-oxime	C1C2=C(C(=CC(=C2)F)CN3C4=CC=CC(=C4C(=C3O)N=O)C=CC5=CC=CC=C5)OCO1	Rottlerin	0.175258	0.161274	1	0.991542	1	MAPK10
DB04704	20-hydroxycholesterol	CC(C)CCCC(C)(C1CCC2C1(CCC3C2CC=C4C3(CCC(C4)O)C)C)O	25-hydroxycholesterol	0.688525	0.442055	1	0.698673	1
DB16243	TBA-7371	CC1=CC2=C(C(=CN2CC3=C(C(=NC=N3)OC)C)C(=O)NCCO)N=C1	Curcumin	0.183099	0.144891	1	0.994858	1
DB16087	Alflutinib	CN1C=C(C2=CC=CC=C21)C3=NC(=NC=C3)NC4=C(N=C(C(=C4)NC(=O)C=C)N(C)CCN(C)C)OCC(F)(F)F	AZ191	0.323529	0.149107	1	0.983486	1
DB11864	Preladenant	COCCOC1=CC=C(C=C1)N2CCN(CC2)CCN3C4=C(C=N3)C5=NC(=NN5C(=N4)N)C6=CC=CO6	AZ191	0.201923	0.137145	1	0.993919	1
DB15265	USL-311	CC(C)N1CCC(CC1)N2CCCN(CC2)C3=CC=CC(=N3)C(=O)NC4=CC=NC=C4	Y-27632	0.343284	0.126754	1	0.999685	1
DB07826	2-[4-chloro-2-(phenylcarbonyl)phenoxy]-N-phenylacetamide	C1=CC=C(C=C1)C(=O)C2=C(C=CC(=C2)Cl)OCC(=O)NC3=CC=CC=C3	VORINOSTAT	0.34	0.163715	1	0.955037	1	gag-pol
DB11995	Avatrombopag	C1CCC(CC1)N2CCN(CC2)C3=C(N=C(S3)NC(=O)C4=CC(=C(N=C4)N5CCC(CC5)C(=O)O)Cl)C6=CC(=CS6)Cl	Dasatinib	0.25	0.148746	1	0.961367	1	MPL|ABCG2|SLC22A8
DB07253	N'-(5-chloro-1,3-benzodioxol-4-yl)-N-(3-methylsulfonylphenyl)pyrimidine-2,4-diamine	CS(=O)(=O)C1=CC=CC(=C1)NC2=NC=CC(=N2)NC3=C(C=CC4=C3OCO4)Cl	PF-573228	0.290323	0.312957	1	0.795343	1	EPHB4
DB11403	Emodepside	CC1C(=O)N(C(C(=O)OC(C(=O)N(C(C(=O)OC(C(=O)N(C(C(=O)OC(C(=O)N(C(C(=O)O1)CC(C)C)C)CC2=CC=C(C=C2)N3CCOCC3)CC(C)C)C)C)CC(C)C)C)CC4=CC=C(C=C4)N5CCOCC5)CC(C)C)C	Cyclosporin A	0.215686	0.0928433	1	0.990788	1
DB07362	1-(5-{2-[(1-methyl-1H-pyrazolo[4,3-d]pyrimidin-7-yl)amino]ethyl}-1,3-thiazol-2-yl)-3-[3-(trifluoromethyl)phenyl]urea	CN1C2=C(C=N1)N=CN=C2NCCC3=CN=C(S3)NC(=O)NC4=CC=CC(=C4)C(F)(F)F	Nitazoxanide	0.213483	0.0995096	1	0.975696	1	AURKA
DB07159	Tamatinib	CC1(C(=O)NC2=C(O1)C=CC(=N2)NC3=NC(=NC=C3F)NC4=CC(=C(C(=C4)OC)OC)OC)C	R406	0.828571	0.373492	1	0.694188	1	SYK
DB05773	Trastuzumab emtansine	CC1C2CC(C(C=CC=C(CC3=CC(=C(C(=C3)OC)Cl)N(C(=O)CC(C4(C1O4)C)OC(=O)C(C)N(C)C(=O)CCSC5CC(=O)N(C5=O)CC6CCC(CC6)C(=O)N)C)C)OC)(NC(=O)O2)O	Temsirolimus	0.198925	0.108435	1	0.951241	1	ERBB2
DB17055	SNX-2112	CC1(CC2=C(C(=O)C1)C(=NN2C3=CC(=C(C=C3)C(=O)N)NC4CCC(CC4)O)C(F)(F)F)C	Venetoclax	0.167832	0.209724	1	0.849547	1
DB06133	Dimethylcurcumin	COC1=C(C=C(C=C1)C=CC(=CC(=O)C=CC2=CC(=C(C=C2)OC)OC)O)OC	Curcumin	0.5	0.204024	1	0.847396	1	AR
DB02033	N-(3-Cyclopropyl(5,6,7,8,9,10-Hexahydro-2-Oxo-2h-Cycloocta[B]Pyran-3-Yl)Methyl)Phenylbenzensulfonamide	C1CCCC2=C(CC1)C(=C(C(=O)O2)C(C3CC3)C4=CC(=CC=C4)NS(=O)(=O)C5=CC=CC=C5)O	UMI-77	0.25	0.104223	1	0.944595	1	gag-pol
DB07252	3-({4-[(5-chloro-1,3-benzodioxol-4-yl)amino]pyrimidin-2-yl}amino)benzenesulfonamide	C1OC2=C(O1)C(=C(C=C2)Cl)NC3=NC(=NC=C3)NC4=CC(=CC=C4)S(=O)(=O)N	R406	0.237624	0.309498	1	0.736168	1	EPHB4
DB16931	ASC-JM-17	COC1=C(C=C(C=C1)C=CC(=O)C(CC2CCC2)C(=O)C=CC3=CC(=C(C=C3)OC)OC)OC	Curcumin	0.44898	0.245872	1	0.789059	1
DB11853	Relugolix	CN(C)CC1=C(SC2=C1C(=O)N(C(=O)N2CC3=C(C=CC=C3F)F)C4=NN=C(C=C4)OC)C5=CC=C(C=C5)NC(=O)NOC	STK232907	0.212963	0.18836	1	0.846497	1	GNRHR
DB00615	Rifabutin	CC1C=CC=C(C(=O)NC2=C(C3=C(C4=C(C(=C3O)C)OC(C4=O)(OC=CC(C(C(C(C(C(C1O)C)O)C)OC(=O)C)C)OC)C)C5=NC6(CCN(CC6)CC(C)C)N=C25)O)C	Geldanamycin	0.242424	0.189118	1	0.842212	1	rpoA|rpoB|rpoC|HSP90AA1|HSP90B1
DB08122	N-Methyl-4-{[(2-oxo-1,2-dihydro-3H-indol-3-ylidene)methyl]amino}benzenesulfonamide	CNS(=O)(=O)C1=CC=C(C=C1)N=CC2=C(NC3=CC=CC=C32)O	UMI-77	0.283582	0.108962	1	0.917389	1	CDK2
DB05930	SB-559448	CC1=C(C=C(C=C1)N2C(=O)C(=C(N2)C)N=NC3=CC=CC(=C3O)C4=CC(=CC=C4)C5=NNN=N5)C	Eltrombopag	0.716418	0.392758	1	0.62341	1	MPL
DB15238	Olinciguat	C1=CC=C(C(=C1)CN2C(=CC(=N2)C3=NC=C(C(=N3)NCC(C(=O)N)(C(F)(F)F)O)F)C4=NOC=C4)F	STK232907	0.188679	0.0771014	1	0.935442	1
DB13869	2-Methoxy-6-{(E)-[(4-methylphenyl)imino]methyl}phenol	CC1=CC=C(C=C1)N=CC2=C(C(=CC=C2)OC)O	o-Vanillin	0.540541	0.134797	1	0.875755	1	ESR2|ESR1
DB14810	AZD-1656	CC1=CN=C(C=N1)NC(=O)C2=CC(=CC(=C2)OC(C)COC)OC3=NC=C(N=C3)C(=O)N4CCC4	CUDC-907	0.201835	0.0168483	1	0.992583	1
DB09053	Ibrutinib	C=CC(=O)N1CCCC(C1)N2C3=NC=NC(=C3C(=N2)C4=CC=C(C=C4)OC5=CC=CC=C5)N	4'-METHOXYCHALCONE	0.166667	0.121083	1	0.885505	1	BTK
DB15672	Rilematovir	CS(=O)(=O)CCCN1C2=C(C=C(C=C2)Cl)C=C1CN3C4=C(C=CN=C4)N(C3=O)CC(F)(F)F	RG-7112	0.224299	0.0207326	1	0.981367	1
DB07811	N-cyclopropyl-2',6-dimethyl-4'-(5-methyl-1,3,4-oxadiazol-2-yl)biphenyl-3-carboxamide	CC1=C(C=C(C=C1)C(=O)NC2CC2)C3=C(C=C(C=C3)C4=NN=C(O4)C)C	Adapalene	0.2	0.0199238	1	0.982115	1	MAPK14
DB17037	NNC-55-0396 free base	CC(C)C1C2=C(CCC1(CCN(C)CCCC3=NC4=CC=CC=C4N3)OC(=O)C5CC5)C=C(C=C2)F	Mibefradil dihydrochloride	0.802469	0.131363	1	0.870089	1
DB00932	Tipranavir	CCCC1(CC(=C(C(=O)O1)C(CC)C2=CC(=CC=C2)NS(=O)(=O)C3=NC=C(C=C3)C(F)(F)F)O)CCC4=CC=CC=C4	PF-573228	0.232143	0.02447	1	0.974688	1	pol
DB14716	Clonazolam	CC1=NN=C2N1C3=C(C=C(C=C3)[N+](=O)[O-])C(=NC2)C4=CC=CC=C4Cl	I-BET762	0.270588	0.0124543	1	0.986663	1
DB11922	Danirixin	CC1=C(C=CC=C1F)NC(=O)NC2=C(C(=C(C=C2)Cl)S(=O)(=O)C3CCCNC3)O	EF24	0.188406	0.112038	1	0.885253	1
DB16033	GSK2798745	CC1(CCCC2(C1)CN(C(=O)O2)C3=NC=C(N=C3)C(C)(C)O)CN4C=NC5=C4C=C(C=C5)C#N	Enoxacin	0.147059	0.00340773	1	0.969307	1
DB06598	Brostallicin	CN1C=C(C=C1C(=O)NCCN=C(N)N)NC(=O)C2=CC(=CN2C)NC(=O)C3=CC(=CN3C)NC(=O)C4=CC(=CN4C)NC(=O)C(=C)Br	Atorvastatin	0.168539	0.0520402	1	0.920301	1
DB16054	INCB-057643	CC1(C(=O)N(C2=CC(=CC(=C2O1)C3=CN(C(=O)C4=C3C=CN4)C)S(=O)(=O)C)C)C	PF-573228	0.181818	0.259544	1	0.686635	1
DB14970	Alobresib	CC1=C(C(=NO1)C)C2=CC(=C3C(=C2)NC(=N3)C4CC4)C(C5=CC=CC=N5)(C6=CC=CC=N6)O	I-BET151	0.303371	0.39153	1	0.546116	1
DB07548	2-(6-Chloro-3-{[2,2-difluoro-2-(2-pyridinyl)ethyl]amino}-2-oxo-1(2H)-pyrazinyl)-N-[(2-fluoro-6-pyridinyl)methyl]acetamide	CC1=CN=C(C(=O)N1CC(=O)NCC2=C(C=CC=N2)F)NCC(C3=CC=CC=N3)(F)F	PF-573228	0.203883	0.146882	1	0.789239	1	F2
DB15207	Esaxerenone	CC1=C(N(C=C1C(=O)NC2=CC=C(C=C2)S(=O)(=O)C)CCO)C3=CC=CC=C3C(F)(F)F	STK009957	0.27027	0.138644	1	0.783216	1
DB09272	Eluxadoline	CC1=CC(=CC(=C1CC(C(=O)N(CC2=CC(=C(C=C2)OC)C(=O)O)C(C)C3=NC=C(N3)C4=CC=CC=C4)N)C)C(=O)N	Adapalene	0.202128	0.00488266	1	0.913777	1	OPRM1|OPRD1|OPRK1
DB09291	Rolapitant	CC(C1=CC(=CC(=C1)C(F)(F)F)C(F)(F)F)OCC2(CCC3(CCC(=O)N3)CN2)C4=CC=CC=C4	2,3-Dimethoxy-1,4-naphthoquinone	0.177419	0.321444	1	0.593969	1	TACR1
DB16095	APG-1387	CC(C(=O)NC1CN(CCC2CCC(N2C1=O)C(=O)NC(C3=CC=CC=C3)C4=CC=CC=C4)S(=O)(=O)C5=CC(=CC=C5)S(=O)(=O)N6CCC7CCC(N7C(=O)C(C6)NC(=O)C(C)NC)C(=O)NC(C8=CC=CC=C8)C9=CC=CC=C9)NC	Y-27632	0.164706	0.0144327	1	0.896447	1
DB08230	Tricetin	C1=C(C=C(C(=C1O)O)O)C2=CC(=O)C3=C(C=C(C=C3O2)O)O	Luteolin	0.72973	0.170783	1	0.739903	1	PIM1
DB12297	GLPG-0187	CC1=C(N=C(N=C1N2CCC(CC2)C3=NC4=C(CCCN4)C=C3)C)NCC(C(=O)O)NS(=O)(=O)C5=CC=C(C=C5)OC	BIX 01294 trihydrochloride hydrate	0.191304	0.0645195	1	0.841503	1
DB13061	MLN8054	C1C2=CN=C(N=C2C3=C(C=C(C=C3)Cl)C(=N1)C4=C(C=CC=C4F)F)NC5=CC=C(C=C5)C(=O)O	PF-573228	0.22	0.047545	1	0.82639	1	AURKA
DB14946	PCO-371	CC1=CC(=CC(=C1CCS(=O)(=O)N2CCC3(CC2)C(=O)NC(=N3)C4=CC=C(C=C4)OC(F)(F)F)C)N5C(=O)NC(=O)C5(C)C	RG-7112	0.172414	0.0629527	1	0.800987	1
DB06011	AMG-222	CC(CC1(C2=C(CCC3=C1C=CC(=C3)C(=O)N(C)C)C=C(C=C2)C(=O)N(C)C)C4=NNN=N4)NCC(=O)N5CCCC5C#N	TOTAROL	0.170213	0.0822291	1	0.702091	1	DPP4
DB16009	LX-7101	CC1=CNC2=C1C(=NC=N2)N3CCC(CC3)(CN)C(=O)NC4=CC(=CC=C4)OC(=O)N(C)C	STK724170	0.208333	0.119067	1	0.659536	1
DB12542	GSK-356278	CCN1C2=NC=C(C(=C2C=N1)NC3CCOCC3)C4=NN=C(O4)CC5=C(N=C(S5)C)C	A1331852	0.16129	0.0811976	1	0.679646	1
DB12756	TAK-901	CCS(=O)(=O)C1=CC=CC(=C1)C2=CC(=C(C3=C2C4=C(N3)N=CC(=C4)C)C)C(=O)NC5CCN(CC5)C	Venetoclax	0.202797	0.15245	1	0.603796	1	AURKB|BAX
DB15328	Ubrogepant	CC1C(CC(C(=O)N1CC(F)(F)F)NC(=O)C2=CC3=C(CC4(C3)C5=C(NC4=O)N=CC=C5)N=C2)C6=CC=CC=C6	R406	0.178862	0.133503	1	0.615971	1	CALCRL
DB06347	Cenisertib	CC1=C(C=CC(=C1)NC2=NC=C(C(=N2)NC3C4CC(C3C(=O)N)C=C4)F)N5CCN(CC5)C	R406	0.252336	0.0399826	1	0.702707	1	AURKA
DB11691	Naldemedine	CC(C)(C1=NC(=NO1)C2=CC=CC=C2)NC(=O)C3=C(C4C56CCN(C(C5(C3)O)CC7=C6C(=C(C=C7)O)O4)CC8CC8)O	Raltegravir	0.181034	0.200528	1	0.5392	1	OPRM1|OPRD1|OPRK1
DB12591	BMS-911543	CCN1C(=CC2=C3C(=C(N=C21)NC4=NN(C(=C4)C)C)N=CN3C)C(=O)N(C5CC5)C6CC6	CGP-74514A	0.229167	0.183888	1	0.553898	1
DB15291	BMS-986142	CC1=C(C=CC=C1N2C(=O)C3=C(C(=CC=C3)F)N(C2=O)C)C4=C(C=C(C5=C4C6=C(N5)CC(CC6)C(C)(C)O)C(=O)N)F	Eltrombopag	0.18018	0.0513247	1	0.665371	1
DB12382	R-306465	C1CN(CCN1C2=NC=C(C=N2)C(=O)NO)S(=O)(=O)C3=CC4=CC=CC=C4C=C3	CUDC-907	0.266667	0.109984	1	0.538849	1
DB14866	Amcasertib	CCN(CC)CCNC(=O)C1=C(NC(=C1C)C=C2C3=C(C=CC(=C3)C4=CSC(=N4)C5=CC=CC=C5)NC2=O)C	Panobinostat	0.188119	0.0256975	1	0.610393	1
DB07256	3-({4-[(5-CHLORO-1,3-BENZODIOXOL-4-YL)AMINO]PYRIMIDIN-2-YL}AMINO)BENZAMIDE	C1OC2=C(O1)C(=C(C=C2)Cl)NC3=NC(=NC=C3)NC4=CC=CC(=C4)C(=O)N	Dasatinib	0.212121	0.0875572	1	0.546652	1	EPHB4
DB05063	Mitoquinone	CC1=C(C(=O)C(=C(C1=O)OC)OC)CCCCCCCCCC[P+](C2=CC=CC=C2)(C3=CC=CC=C3)C4=CC=CC=C4	2,3-Dimethoxy-1,4-naphthoquinone	0.375	0.0516474	1	0.516091	1
a. The compound in the active training set has the highest similarity with query compound
b. The similarity value of ECFP fingerprint between the query compound and the match compound
c. Target information of the compound in drugbank

## Sheet: Table S3
Compounds predicted to have potential senolytic activity in tcmbank
TCMbank_id	NAME	SMILES	Match_id	Match_degree	SVM_probability	SVM_prediction	MLP_probability	MLP_prediction
TCMBANKIN023302	sesguoiaflavone	COC1=CC2=C(C=C1)C(=O)C=C(O2)C3=CC(=C(C=C3)O)C4=C(C=C(C5=C4OC(=CC5=O)C6=CC=C(C=C6)O)O)O	Ginkgetin	0.704918	1.76612	1	0.999981	1
TCMBANKIN060107	bufotalidin	CC12CCC3C(C1(CCC2C4=COC(=O)C=C4)O)CCC5(C3(CCC(C5)O)C=O)O	Strophanthidin	0.65625	1.75662	1	0.999923	1
TCMBANKIN024320	helveticoside	CC1C(C(CC(O1)OC2CCC3(C4CCC5(C(CCC5(C4CCC3(C2)O)O)C6=CC(=O)OC6)C)C=O)O)O	Convallotoxin	0.789474	1.55336	1	0.99879	1
TCMBANKIN039826	cis-miyabenol a	C1=CC(=CC=C1C=CC2=C3C(C(OC3=CC(=C2)O)C4=CC=C(C=C4)O)C5=C6C(C(OC6=CC(=C5)O)C7=CC=C(C=C7)O)C8=C9C(C(OC9=CC(=C8)O)C1=CC=C(C=C1)O)C1=CC(=CC(=C1)O)O)O	procyanidin C1	0.273973	1.54068	1	0.99982	1
TCMBANKIN021712	bipindoside	CC1C(C(C(C(O1)OC2CCC3(C4C(CCC3(C2)O)C5(CCC(C5(CC4O)C)C6=CC(=O)OC6)O)C)O)O)O	Ouabain	0.75641	1.5449	1	0.992634	1
TCMBANKIN011203	Cymarin	CC1C(C(CC(O1)OC2CCC3(C4CCC5(C(CCC5(C4CCC3(C2)O)O)C6=CC(=O)OC6)C)C=O)OC)O	Strophanthin K	0.793103	1.50126	1	0.999793	1
TCMBANKIN023957	malayoside	CC1C(C(C(C(O1)OC2CCC3(C(C2)CCC4C3CCC5(C4(CCC5C6=CC(=O)OC6)O)C)C=O)O)O)O	Peruvoside	0.878378	1.49308	1	0.999971	1
TCMBANKIN057234	Sesguoiaflavone	c12c(OC(c3c([H])c([H])c(O[H])c(c4c(O[H])c([H])c(O[H])c(C(=O)C([H])=C(c5c([H])c([H])c(O[H])c([H])c5[H])O6)c46)c3[H])=C([H])C1=O)c([H])c(OC([H])([H])[H])c([H])c2[H]	Ginkgetin	0.704918	1.48008	1	0.999955	1
TCMBANKIN060285	helveticosol	CC1C(C(CC(O1)OC2CCC3(C4CCC5(C(CCC5(C4CCC3(C2)O)O)C6=CC(=O)OC6)C)CO)O)O	Digitoxin	0.6875	1.48495	1	0.994889	1
TCMBANKIN001683	cymarol	CC1C(C(CC(O1)OC2CCC3(C4CCC5(C(CCC5(C4CCC3(C2)O)O)C6=CC(=O)OC6)C)CO)OC)O	Periplocin	0.75	1.4723	1	0.996509	1
TCMBANKIN050360	gnetuhainin m	C1=CC(=CC=C1C=CC2=C3C(C(OC3=CC(=C2)O)C4=C5C(=C(C=C4)O)C(C(O5)C6=C(C=C(C=C6)O)O)C7=CC(=CC(=C7)O)O)C8=CC(=CC(=C8)O)O)O	procyanidin C1	0.333333	1.45983	1	0.999761	1
TCMBANKIN043575	cis-miyabenol c	C1=CC(=CC=C1C=CC2=C3C(C(OC3=CC(=C2)O)C4=CC=C(C=C4)O)C5=C6C(C(OC6=CC(=C5)O)C7=CC=C(C=C7)O)C8=CC(=CC(=C8)O)O)O	procyanidin C1	0.273973	1.45872	1	0.999878	1
TCMBANKIN036161	Vitisin C	C1=CC(=CC=C1C2C(C3=C(C=C(C=C3O2)O)C=CC4=CC5=C(C=C4)OC(C5C6=C7C(C(OC7=CC(=C6)O)C8=CC=C(C=C8)O)C9=CC(=CC(=C9)O)O)C1=CC=C(C=C1)O)C1=CC(=CC(=C1)O)O)O	procyanidin C1	0.25974	1.43025	1	0.999892	1
TCMBANKIN037677	1尾-hydroxybufalin	CC12CCC3C(C1(CCC2C4=COC(=O)C=C4)O)CCC5C3(C(CC(C5)O)O)C	Bufalin	0.745763	1.41776	1	0.999887	1
TCMBANKIN029646	bufotalinin	CC12CCC3C(C14C(O4)CC2C5=COC(=O)C=C5)CCC6(C3(CCC(C6)O)C=O)O	Resibufogenin	0.646154	1.40656	1	0.999927	1
TCMBANKIN024931	dracoflavan a	CC1=C(C(=C(C=C1O)OC(=O)C2=CC=CC=C2)CC(C3=C4C(=C(C=C3O)OC)CCC(O4)C5=CC=CC=C5)C6=C7C(=C(C=C6O)OC)CCC(O7)C8=CC=CC=C8)OC	GL-V9	0.242105	1.40396	1	0.999744	1
TCMBANKIN030876	marinobufagin	CC12CCC(CC1(CCC3C2CCC4(C35C(O5)CC4C6=COC(=O)C=C6)C)O)O	Resibufogenin	0.7	1.39773	1	0.999811	1
TCMBANKIN031989	holarosine a	CC1C(C(CC(O1)OC2CCC3(C(C2)CCC4C3CCC5(C4(CCC5C6=CC(=O)OC6)O)C)C)OC)N	Digitoxin	0.734177	1.39452	1	0.99995	1
TCMBANKIN014731	Corchoroside A	CC1C(C(CC(O1)OC2CCC3(C4CCC5(C(CCC5(C4CCC3(C2)O)O)C6=CC(=O)OC6)C)C=O)O)O	Convallotoxin	0.789474	1.39404	1	0.999392	1
TCMBANKIN029045	Telocinobufagin	CC12CCC(CC1(CCC3C2CCC4(C3(CCC4C5=COC(=O)C=C5)O)C)O)O	Bufalin	0.677966	1.39246	1	0.999831	1
TCMBANKIN046449	philonotisflavone	C1=CC(=C(C=C1C2=CC(=O)C3=C(O2)C(=C(C=C3O)O)C4=C(C=CC(=C4O)O)C5=CC(=O)C6=C(C=C(C=C6O5)O)O)O)O	Luteolin	0.673469	1.34766	1	0.998034	1
TCMBANKIN045340	3-epi-o-methyl-scilliphaeosidin	CC12CCC(C=C1CCC3C2CC(C4(C3(CCC4C5=COC(=O)C=C5)O)C)O)OC	Proscillaridin A	0.564103	1.34615	1	0.999289	1
TCMBANKIN025507	beaumontoside	CC1C(C(CC(O1)OC2CCC3(C(C2)CCC4C3CCC5(C4(CCC5C6=CC(=O)OC6)O)C)C)OC)O	Digitoxin	0.813333	1.34153	1	0.999857	1
TCMBANKIN017517	erychroside	CC1C(C(CC(O1)OC2CCC3(C4CCC5(C(CCC5(C4CCC3(C2)O)O)C6=CC(=O)OC6)C)C=O)O)OC7C(C(C(CO7)O)O)O	Convallotoxin	0.73494	1.33842	1	0.999761	1
TCMBANKIN060255	伪-antioside	CC1C(C(C(C(O1)OC2CCC3(C4CC(C5(C(CCC5(C4CCC3(C2)O)O)C6=CC(=O)OC6)C)O)C)O)O)O	Convallotoxin	0.705128	1.31703	1	0.998613	1
TCMBANKIN035741	divaricoside	CC1C(C(CC(O1)OC2CCC3(C(C2)CCC4C3C(CC5(C4(CCC5C6=CC(=O)OC6)O)C)O)C)OC)O	Digitoxin	0.674699	1.31532	1	0.999925	1
TCMBANKIN031737	calactin	CC1CC(C2(C(O1)OC3CC4CCC5C(C4(CC3O2)C=O)CCC6(C5(CCC6C7=CC(=O)OC7)O)C)O)O	Peruvoside	0.549451	1.30874	1	0.999785	1
TCMBANKIN030088	desacetylbufotalin	CC12CCC(CC1CCC3C2CCC4(C3(CC(C4C5=COC(=O)C=C5)O)O)C)O	Bufalin	0.733333	1.30237	1	0.999703	1
TCMBANKIN034747	odoroside a	CC1C(C(CC(O1)OC2CCC3(C(C2)CCC4C3CCC5(C4(CCC5C6=CC(=O)OC6)O)C)C)OC)O	Digitoxin	0.813333	1.27979	1	0.999791	1
TCMBANKIN007007	(4E)-7-(4-hydroxy-3-methoxyphenyl)-1-phenylhept-4-en-3-one	c1(C([H])([H])C([H])([H])C(=O)\C([H])=C([H])\C([H])([H])C([H])([H])c2c([H])c([H])c(O[H])c(OC([H])([H])[H])c2[H])c([H])c([H])c([H])c([H])c1[H]	gingerenone A	0.878049	1.27675	1	0.999977	1
TCMBANKIN042763	伪-d-(6-o-4-methyl-3,5-dimethoxycinnamoyl)-glucopyranosyl-(1鈫?)-尾-d-(3-o-sinapoyl)-fructofuranose	CCC1C(=O)N(C(C(=O)N(C(C(=O)NC(C(=O)N(C(C(=O)NC(C(=O)NC(C(=O)N(C(C(=O)N(C(C(=O)N(C(C(=O)N(C(C(=O)N1)C(C(C)CC=CC)O)C)C(C)C)C)CCC(C)C)C)CC(C)C)C)C)C)CCC(C)C)C)C(C)C)C(C)CN2CC(OCC2C)C)C)C)C	Cyclosporin A	0.66	1.24963	1	0.999989	1
TCMBANKIN027446	kudzuisoflavone a	C1=CC(=C(C=C1C2=COC3=C(C2=O)C=CC(=C3)O)C4=C(C=CC(=C4)C5=COC6=C(C5=O)C=CC(=C6)O)O)O	Daidzein	0.777778	1.24159	1	0.999743	1
TCMBANKIN007028	evomonoside	CC1C(C(C(C(O1)OC2CCC3(C(C2)CCC4C3CCC5(C4(CCC5C6=CC(=O)OC6)O)C)C)O)O)O	Digitoxin	0.76	1.23961	1	0.999937	1
TCMBANKIN010451	Lokundjoside	CC1C(C(C(C(O1)OC2CCC3(C4C(CCC3(C2)O)C5(CCC(C5(CC4O)C)C6=CC(=O)OC6)O)C)O)O)O	Ouabain	0.75641	1.24131	1	0.997982	1
TCMBANKIN015203	erysimosol	CC1C(C(CC(O1)O)O)OCC2C(C(C(C(O2)OC3CCC4(C5CCC6(C(CCC6(C5CCC4(C3)O)O)C7=CC(=O)OC7)C)CO)O)O)O	Periplocin	0.659574	1.22624	1	0.998333	1
TCMBANKIN044629	neriifolin	CC1C(C(C(C(O1)OC2CCC3(C(C2)CCC4C3CCC5(C4(CCC5C6=CC(=O)OC6)O)C)C)O)OC)O	Peruvoside	0.815789	1.20968	1	0.999907	1
TCMBANKIN004654	aspecioside	CC1C(C(C(C(O1)OC2CCC3(C(C2)CC4C5(C3CC(C6(C5(CCC6C7=CC(=O)OC7)O)C)O)O4)C)O)O)O	Digoxin	0.516854	1.20665	1	0.997833	1
TCMBANKIN060250	17伪-neriifolin	CC1C(C(C(C(O1)OC2CCC3(C(C2)CCC4C3CCC5(C4(CCC5C6=CC(=O)OC6)O)C)C)O)OC)O	Peruvoside	0.815789	1.1936	1	0.999701	1
TCMBANKIN060286	erychrosol	CC1C(C(CC(O1)OC2CCC3(C4CCC5(C(CCC5(C4CCC3(C2)O)O)C6=CC(=O)OC6)C)CO)O)OC7C(C(C(CO7)O)O)O	Periplocin	0.67033	1.1879	1	0.999641	1
TCMBANKIN017330	lupinisoflavoneg	CC(=CCC1=C(C=CC(=C1)C2=COC3=CC4=C(CC(O4)C(C)(C)O)C(=C3C2=O)O)O)C	ISOPOMIFERIN	0.277778	1.18758	1	0.999902	1
TCMBANKIN024695	suffruticosol b	CC1(C2=C(C=C(C=C2O)O)C3(C4=C(C=C(C5=C4C1(C6(C5(C6)C7=CC(=CC(=C7)O)O)C8=CC=C(C=C8)O)C)O)OC3(C)C9=CC=C(C=C9)O)C)C1=CC=C(C=C1)O	ISOPOMIFERIN	0.152174	1.18344	1	0.999393	1
TCMBANKIN025638	5'-Methoxy-bilobetin	c1([H])c(O[H])c([H])c(OC(c2c([H])c(OC([H])([H])[H])c(OC([H])([H])[H])c(c3c(O[H])c([H])c(O[H])c(C(=O)C([H])=C(c4c([H])c([H])c(O[H])c([H])c4[H])O5)c35)c2[H])=C([H])C6=O)c6c1O[H]	Ginkgetin	0.721311	1.18326	1	0.998965	1
TCMBANKIN047331	amurensin b	C1=CC(=CC=C1C=CC2=C3C(C(OC3=CC4=C2C(C(O4)C5=CC=C(C=C5)O)C6=CC(=CC(=C6)O)O)C7=CC=C(C=C7)O)C8=CC(=CC(=C8)O)O)O	procyanidin C1	0.279412	1.18127	1	0.998731	1
TCMBANKIN042213	5尾-hydroxybufotalin	CC(=O)OC1CC2(C3CCC4(CC(CCC4(C3CCC2(C1C5=COC(=O)C=C5)C)C)O)O)O	Cinobufagin	0.481013	1.17838	1	0.998518	1
TCMBANKIN048075	lithocarpdiol	CC(C)C1(CCC(CO1)C2CCC3(C2(CCC45C3CCC6C4(C5)CCC(C6(C)C)O)C)C)CO	BETULIN	0.356164	1.16358	1	0.999763	1
TCMBANKIN024075	vernadigin	CC1C(C(CC(O1)OC2CCC3(C4CCC5(C(C(CC5(C4CCC3(C2)O)O)O)C6=CC(=O)OC6)C)C=O)OC)O	Strophanthin K	0.659574	1.16788	1	0.995263	1
TCMBANKIN020995	apocannoside	CC1C(C(CC(O1)OC2CCC3(C(C2)CCC4C3CCC5(C4(CCC5C6=CC(=O)OC6)O)C)C=O)OC)O	Peruvoside	0.7875	1.14387	1	0.999945	1
TCMBANKIN005485	divostroside	CC1C(C(CC(O1)OC2CCC3(C(C2)CCC4C3C(CC5(C4(CCC5C6=CC(=O)OC6)O)C)O)C)OC)O	Digitoxin	0.674699	1.12969	1	0.99977	1
TCMBANKIN054434	Amentoflavone	c1([H])c(OC(c2c([H])c([H])c(O[H])c(c3c(O[H])c([H])c(O[H])c(C(=O)C([H])=C(c4c([H])c([H])c(O[H])c([H])c4[H])O5)c35)c2[H])=C([H])C6=O)c6c(O[H])c([H])c1O[H]	Ginkgetin	0.684211	1.12623	1	0.999601	1
TCMBANKIN060249	sarmentogenin-3-O-伪-L-rhamnopyranoside	CC1C(C(C(C(O1)OC2CCC3(C(C2)CCC4C3C(CC5(C4(CCC5C6=CC(=O)OC6)O)C)O)C)O)O)O	Ouabain	0.674699	1.12032	1	0.999854	1
TCMBANKIN001696	alpha viniferin	C1=CC(=CC=C1C2C3C4=C5C(C(OC5=CC(=C4)O)C6=CC=C(C=C6)O)C7=C8C(C(OC8=CC(=C7)O)C9=CC=C(C=C9)O)C1=C3C(=CC(=C1)O)O2)O	procyanidin C1	0.344828	1.11094	1	0.999655	1
TCMBANKIN014289	miyabenol	C1=CC(=CC=C1C=CC2=CC(=CC3=C2C(C(O3)C4=CC=C(C=C4)O)C5=CC(=CC6=C5C(C(O6)C7=CC=C(C=C7)O)C8=CC(=CC(=C8)O)O)O)O)O	procyanidin C1	0.273973	1.11062	1	0.999593	1
TCMBANKIN057121	Robustaflavone	c1(O[H])c([H])c(OC(c2c([H])c([H])c(O[H])c(c3c(O[H])c4c(OC(c5c([H])c([H])c(O[H])c([H])c5[H])=C([H])C4=O)c([H])c3O[H])c2[H])=C([H])C6=O)c6c(O[H])c1[H]	Luteolin	0.638298	1.10043	1	0.999665	1
TCMBANKIN009914	somalin	CC1C(C(CC(O1)OC2CCC3(C(C2)CCC4C3CCC5(C4(CCC5C6=CC(=O)OC6)O)C)C)OC)O	Digitoxin	0.813333	1.09381	1	0.999785	1
TCMBANKIN025700	7-(4'-hydroxy-3'-methoxyphenyl)-1-phenylhept-4-en-3-one	c1([H])c(C([H])([H])C([H])([H])C(=O)\C([H])=C([H])\C([H])([H])C([H])([H])c2c([H])c([H])c(O[H])c(OC([H])([H])[H])c2[H])c([H])c([H])c([H])c1[H]	gingerenone A	0.878049	1.08525	1	0.999873	1
TCMBANKIN042883	gnemonol l	C1=CC(=CC=C1C=CC2=C3C(C(OC3=CC(=C2)O)C4=CC=C(C=C4)O)C5=CC(=C6C(C(OC6=C5)C7=CC=C(C=C7)O)C8=CC(=CC(=C8)O)O)O)O	procyanidin C1	0.347826	1.081	1	0.999143	1
TCMBANKIN028943	securigenin-3尾-o-[伪-allosyl-(1鈫?)-尾-6-deoxy-alloside]	CC1C(C(C(C(O1)OC2CCC3(C(C2)CCC4C3C(CC5(C4(CCC5C6=CC(=O)OC6)O)C)O)C=O)O)O)OC7C(C(C(C(O7)CO)O)O)O	Peruvoside	0.617021	1.07609	1	0.99994	1
TCMBANKIN028665	deacetyloleandrin	CC1C(C(CC(O1)OC2CCC3(C(C2)CCC4C3CCC5(C4(CC(C5C6=CC(=O)OC6)O)O)C)C)OC)O	Oleandrin	0.846154	1.06445	1	0.99963	1
TCMBANKIN035252	odoroside b	CC1C(C(CC(O1)OC2CCC3(C(C2)CCC4C3CCC5(C4(CCC5C6=CC(=O)OC6)O)C)C)OC)O	Digitoxin	0.813333	1.06369	1	0.999859	1
TCMBANKIN051750	7-(4''-Hydroxy-3''-methoxyphenyl)-1-phenyl-hept-4-en-3-one	c1([H])c([H])c(C([H])([H])C([H])([H])C(=O)\C([H])=C([H])\C([H])([H])C([H])([H])c2c([H])c(OC([H])([H])[H])c(O[H])c([H])c2[H])c([H])c([H])c1[H]	gingerenone A	0.878049	1.05125	1	0.999868	1
TCMBANKIN026874	convallatoxol	CC1C(C(C(C(O1)OC2CCC3(C4CCC5(C(CCC5(C4CCC3(C2)O)O)C6=CC(=O)OC6)C)CO)O)O)O	Convallotoxin	0.783784	1.05262	1	0.995921	1
TCMBANKIN019191	calotropin	CC1CC(C2(C(O1)OC3CC4CCC5C(C4(CC3O2)C=O)CCC6(C5(CCC6C7=CC(=O)OC7)O)C)O)O	Peruvoside	0.549451	1.07664	1	0.971741	1
TCMBANKIN048983	gnetumontanin b	C1=CC(=CC=C1C=CC2=CC(=C3C(C(OC3=C2)C4=C5C(=C(C=C4)O)C(C(O5)C6=C(C=C(C=C6)O)O)C7=CC(=CC(=C7)O)O)C8=CC(=CC(=C8)O)O)O)O	procyanidin C1	0.356164	1.05035	1	0.992897	1
TCMBANKIN041452	gnemonol k	C1=CC(=CC=C1C=CC2=C3C(C(OC3=CC(=C2)O)C4=CC=C(C=C4)O)C5=CC(=C6C(C(OC6=C5)C7=CC=C(C=C7)O)C8=CC(=CC(=C8)O)O)O)O	procyanidin C1	0.347826	1.04228	1	0.999499	1
TCMBANKIN049903	3'-hydroxydaidzein	C1=CC(=C(C=C1C2=COC3=C(C2=O)C=CC(=C3)O)O)O	Daidzein	0.777778	1.04547	1	0.995215	1
TCMBANKIN000090	cinobufotalin	CC(=O)OC1C(C2(CCC3C(C24C1O4)CCC5(C3(CCC(C5)O)C)O)C)C6=COC(=O)C=C6	Cinobufagin	0.714286	1.03421	1	0.999805	1
TCMBANKIN013455	Cupressuflavone	C1=CC(=CC=C1C2=CC(=O)C3=C(O2)C(=C(C=C3O)O)C4=C(C=C(C5=C4OC(=CC5=O)C6=CC=C(C=C6)O)O)O)O	Ginkgetin	0.596154	1.03417	1	0.999566	1
TCMBANKIN050612	(Z)-1,7-bis-(4'-hydroxy-3'-methoxyphenyl)-4-hepten-3-one	c1([H])c([H])c(C([H])([H])C([H])([H])C(=O)\C([H])=C([H])\C([H])([H])C([H])([H])c2c([H])c([H])c(O[H])c(OC([H])([H])[H])c2[H])c([H])c(OC([H])([H])[H])c1O[H]	gingerenone A	1	1.03313	1	0.999614	1
TCMBANKIN019806	Sarmentoloside	CC1C(C(C(C(O1)OC2CCC3(C4C(CCC3(C2)O)C5(CCC(C5(CC4O)C)C6=CC(=O)OC6)O)CO)O)O)O	Ouabain	0.78481	1.03306	1	0.999518	1
TCMBANKIN058687	12a-hydroxyrotenone	CC(=C)C1CC2=C(O1)C=CC3=C2OC4COC5=CC(=C(C=C5C4(C3=O)O)OC)OC	Rotenone	0.594203	1.02668	1	0.999138	1
TCMBANKIN015523	7-(4''-hydroxy-3''-methoxyphenyl)-1-phenyl-hept-4-en-3-one	COC1=C(C=CC(=C1)CCC=CC(=O)CCC2=CC=CC=C2)O	gingerenone A	0.878049	1.02361	1	0.999903	1
TCMBANKIN060256	antialloside	CC1C(C(C(C(O1)OC2CCC3(C4CC(C5(C(CCC5(C4CCC3(C2)O)O)C6=CC(=O)OC6)C)O)C=O)O)O)O	Convallotoxin	0.802632	1.02272	1	0.997324	1
TCMBANKIN014699	scillarenin	CC12CCC(C=C1CCC3C2CCC4(C3(CCC4C5=COC(=O)C=C5)O)C)O	Proscillaridin A	0.681159	1.02366	1	0.996259	1
TCMBANKIN023115	Gingerenone B	COC1=CC(=CC(=C1O)OC)CCC=CC(=O)CCC2=CC(=C(C=C2)O)OC	gingerenone A	0.9	1.02116	1	0.998249	1
TCMBANKIN044754	davidiol a	C1=CC(=CC=C1C2C(C3C(C4=C(C=C(C=C4O)O)C5C(OC6=C5C3=C2C(=C6)O)C7=CC=C(C=C7)O)C8=CC=C(C=C8)O)C9=CC(=CC(=C9)O)O)O	procyanidin C1	0.318841	1.01307	1	0.999025	1
TCMBANKIN021765	decamine	CC1=[N+](C2=CC=CC=C2C(=C1)N)CCCCCCCCCC[N+]3=C(C=C(C4=CC=CC=C43)N)C.[Cl-]	Dequalinium chloride hydrate	1	1.00943	1	0.999915	1
TCMBANKIN012743	sinostroside	CC1C(C(CC(O1)OC2CCC3(C(C2)CCC4C3C(C(=O)C5(C4(CCC5C6=CC(=O)OC6)O)C)O)C)OC)O	Oleandrin	0.611111	1.00306	1	0.999644	1
TCMBANKIN046673	blestrianol C	COC1=C2C(=C(C(=C1)O)CC3=CC=C(C=C3)O)CCC4=CC(=C(C=C42)C5=C6C=CC7=C(C6=C(C=C5O)OC)C=CC(=C7)O)O	Ginkgetin	0.229885	1.00398	1	0.997014	1
TCMBANKIN023666	3,4-dihydroxyrottlerin	CC1=C(C(=C(C(=C1O)C(=O)C)O)CC2=C(C(=C3C(=C2O)C=CC(O3)(C)C)C(=O)C=CC4=CC(=C(C=C4)O)O)O)O	Rottlerin	0.793651	0.998401	1	0.999754	1
TCMBANKIN050179	5'-methoxybilobetin	COC1=CC(=CC(=C1OC)C2=C(C=C(C3=C2OC(=CC3=O)C4=CC=C(C=C4)O)O)O)C5=CC(=O)C6=C(C=C(C=C6O5)O)O	Ginkgetin	0.721311	0.992595	1	0.998493	1
TCMBANKIN003695	arecatannin b1	C1C(C(OC2=C1C(=C(C(=C2)O)C3C(C(OC4=C(C(=CC(=C34)O)O)C5C(C(OC6=CC(=CC(=C56)O)O)C7=CC(=C(C=C7)O)O)O)C8=CC(=C(C=C8)O)O)O)O)C9=CC(=C(C=C9)O)O)O	procyanidin C1	0.836364	0.988051	1	0.999032	1
TCMBANKIN028519	hellebrin	CC1C(C(C(C(O1)OC2CCC3(C4CCC5(C(CCC5(C4CCC3(C2)O)O)C6=COC(=O)C=C6)C)C=O)O)O)OC7C(C(C(C(O7)CO)O)O)O	Strophanthin K	0.626263	0.989735	1	0.997232	1
TCMBANKIN019532	2,2'-di-(2-phenylethyl)-8,6'-dihydroxy-5,5'-bi-chromone (ah11)	C1=CC=C(C=C1)CCC2=CC(=O)C3=C(O2)C=CC(=C3C4=C5C(=O)C=C(OC5=C(C=C4)O)CCC6=CC=CC=C6)O	Luteolin	0.266667	0.981087	1	0.997217	1
TCMBANKIN057122	Robustaflavone-7''-methyl ether	c1([H])c(O[H])c(C(=O)C([H])=C(c2c([H])c(c3c(O[H])c(C(=O)C([H])=C(c4c([H])c([H])c(O[H])c([H])c4[H])O5)c5c([H])c3O[H])c(O[H])c([H])c2[H])O6)c6c([H])c1OC([H])([H])[H]	Ginkgetin	0.677966	0.978854	1	0.999386	1
TCMBANKIN048314	16-dehydrostrophanthidin	CC12CCC3C(C1(CC=C2C4=CC(=O)OC4)O)CCC5(C3(CCC(C5)O)C=O)O	Strophanthidin	0.61194	0.978055	1	0.999421	1
TCMBANKIN045396	strophantojavoside	CC1C(C(C(C(O1)OC2CCC3(C4CCC5(C(CCC5(C4CCC3(C2)O)O)C6=CC(=O)OC6)C)C=O)OC)O)O	Convallotoxin	0.876712	0.978138	1	0.99409	1
TCMBANKIN046949	gnemonol f	C1C(C2=C(C3=C(C=C2C4C(OC5=C4C1=CC(=C5)O)C6=CC=C(C=C6)O)OC(C3C7=CC(=CC(=C7)O)O)C8=CC=C(C=C8)O)O)C9=C(C=C(C=C9)O)O	procyanidin C1	0.315789	0.974625	1	0.996438	1
TCMBANKIN058227	Inokiflavone	C1=CC(=CC=C1C2=CC(=O)C3=C(O2)C=C(C(=C3O)OC4=CC=C(C=C4)C5=CC(=O)C6=C(C=C(C=C6O5)O)O)O)O	Luteolin	0.571429	0.969417	1	0.998482	1
TCMBANKIN055011	Agathisflavone	c1([H])c(O[H])c(c2c(O[H])c3c(OC(c4c([H])c([H])c(O[H])c([H])c4[H])=C([H])C3=O)c([H])c2O[H])c(OC(c5c([H])c([H])c(O[H])c([H])c5[H])=C([H])C6=O)c6c1O[H]	Ginkgetin	0.596491	0.966387	1	0.996686	1
TCMBANKIN000966	robustaflavone-7''-methyl ether	COC1=CC(=C2C(=C1)OC(=CC2=O)C3=CC(=C(C=C3)O)C4=C(C=C5C(=C4O)C(=O)C=C(O5)C6=CC=C(C=C6)O)O)O	Ginkgetin	0.677966	0.961341	1	0.998795	1
TCMBANKIN050110	calyxin g	COC1=C2C(=O)CC(OC2=C(C(=C1)O)C3CC(OC(C3)C4=CC=C(C=C4)O)CCC5=CC=C(C=C5)O)C6=CC=C(C=C6)O	Ginkgetin	0.235955	0.960137	1	0.999789	1
TCMBANKIN025018	galloyloxypaeoniflorin	CC12CC(C(C1O)O)(OC2(COC(=O)C3=C(C(=C(C=C3)O)O)O)OC45CC6=COC(=C64)OC5)COC(=O)C7CC(C(C(=C7)O)O)O	Cinobufagin	0.177966	0.959031	1	0.999476	1
TCMBANKIN000113	vinblastine	CCC1(CC2CC(C3=C(CCN(C2)C1)C4=CC=CC=C4N3)(C5=C(C=C6C(=C5)C78CCN9C7C(C=CC9)(C(C(C8N6C)(C(=O)OC)O)OC(=O)C)CC)OC)C(=O)OC)O	Vincristine sulfate	0.858491	0.957345	1	0.999821	1
TCMBANKIN024993	adynerin	CC1C(C(CC(O1)OC2CCC3(C(C2)CCC45C3CCC6(C4(O5)CCC6C7=CC(=O)OC7)C)C)OC)O	Oleandrin	0.565217	1.00164	1	0.954807	1
TCMBANKIN050556	1-phenyl-7-(4-hydroxy-3-methoxyphenyl)-4E-en-3-heptanone	c1([H])c([H])c(C([H])([H])C([H])([H])C(=O)\C([H])=C([H])\C([H])([H])C([H])([H])c2c([H])c([H])c(O[H])c(OC([H])([H])[H])c2[H])c([H])c([H])c1[H]	gingerenone A	0.878049	0.948947	1	0.999741	1
TCMBANKIN054016	7-(4''-hydroxy-3''-methoxyphenyl)-1-phenyl-hept-4-en-3-one	C([H])([H])(c1c([H])c([H])c([H])c([H])c1[H])C([H])([H])C(=O)\C([H])=C([H])\C([H])([H])C([H])([H])c2c([H])c([H])c(O[H])c(OC([H])([H])[H])c2[H]	gingerenone A	0.878049	0.937843	1	0.999843	1
TCMBANKIN051321	12alpha-Hudroxyrotenone	[C@@]1([H])(C(=C([H])[H])C([H])([H])[H])C([H])([H])c(c(O[C@]([H])(C([H])([H])Oc(c([H])c(OC([H])([H])[H])c(OC([H])([H])[H])c2[H])c23)[C@@]3(O[H])C4=O)c4c([H])c5[H])c5O1	Rotenone	0.594203	0.926663	1	0.999192	1
TCMBANKIN013987	arenobufagin	CC12CCC(CC1CCC3C2C(C(=O)C4(C3(CCC4C5=COC(=O)C=C5)O)C)O)O	Bufalin	0.666667	0.923589	1	0.998784	1
TCMBANKIN009613	desacetylcinobufotalin	CC12CCC(CC1(CCC3C2CCC4(C35C(O5)C(C4C6=COC(=O)C=C6)O)C)O)O	Cinobufagin	0.527027	0.922931	1	0.999287	1
TCMBANKIN041062	yakuchinone b	COC1=C(C=CC(=C1)C=CC(=O)CCCCC2=CC=CC=C2)O	Curcumin	0.659091	0.915023	1	0.999944	1
TCMBANKIN037627	amurensin g	C1=CC(=CC=C1C2C3C(C4=C(C=C(C=C4C5C(OC6=CC(=C(C2C7=CC(=CC(=C7)O)O)C3=C56)O)C8=CC=C(C=C8)O)O)O)C9=CC=C(C=C9)O)O	procyanidin C1	0.314286	0.924147	1	0.98968	1
TCMBANKIN058224	Cupressuflavone	C1=CC(=CC=C1C2=CC(=O)C3=C(O2)C(=C(C=C3O)O)C4=C(C=C(C5=C4OC(=CC5=O)C6=CC=C(C=C6)O)O)O)O	Ginkgetin	0.596154	0.914462	1	0.997465	1
TCMBANKIN032769	agathisflavone	C1=CC(=CC=C1C2=CC(=O)C3=C(O2)C=C(C(=C3O)C4=C(C=C(C5=C4OC(=CC5=O)C6=CC=C(C=C6)O)O)O)O)O	Ginkgetin	0.596491	0.911522	1	0.99823	1
TCMBANKIN028418	erysimoside	CC1C(C(CC(O1)OC2CCC3(C4CCC5(C(CCC5(C4CCC3(C2)O)O)C6=CC(=O)OC6)C)C=O)O)OC7C(C(C(C(O7)CO)O)O)O	Strophanthin K	0.875	0.90368	1	0.998823	1
TCMBANKIN012873	Epicatechin(4尾- 6)- epicatechin(4尾- 8)- catechin	C1C(C(OC2=CC(=C(C(=C21)O)C3C(C(OC4=C(C(=CC(=C34)O)O)C5C(C(OC6=CC(=CC(=C56)O)O)C7=CC(=C(C=C7)O)O)O)C8=CC(=C(C=C8)O)O)O)O)C9=CC(=C(C=C9)O)O)O	procyanidin C1	0.836364	0.906197	1	0.993315	1
TCMBANKIN034150	perusitin	CC1C(C(C(C(O1)OC2CCC3(C(C2)CCC4C3CCC5(C4(CCC5C6=CC(=O)OC6)O)C)C(=O)O)O)OC)O	Peruvoside	0.775	0.895175	1	0.999798	1
TCMBANKIN004292	lanaroflavone	C1=CC(=CC=C1C2=CC(=O)C3=C(O2)C(=C(C=C3O)O)OC4=CC=C(C=C4)C5=CC(=O)C6=C(C=C(C=C6O5)O)O)O	Luteolin	0.56	0.895015	1	0.999058	1
TCMBANKIN054435	Cupressiflavone	C1([H])=C(c2c([H])c([H])c(O[H])c([H])c2[H])Oc3c(c(O[H])c([H])c(O[H])c3c4c5c(C(=O)C([H])=C(c6c([H])c([H])c(O[H])c([H])c6[H])O5)c(O[H])c([H])c4O[H])C1=O	Ginkgetin	0.596154	0.888535	1	0.99887	1
TCMBANKIN027528	diginatin	CC1C(C(CC(O1)OC2C(OC(CC2O)OC3C(OC(CC3O)OC4CCC5(C(C4)CCC6C5CC(C7(C6(CC(C7C8=CC(=O)OC8)O)O)C)O)C)C)C)O)O	Digoxin	0.84	0.914599	1	0.972553	1
TCMBANKIN003867	cis-Piplartine	COC1=CC(=CC(=C1OC)OC)C=CC(=O)N2CCC=CC2=O	Piperlongumine	1	0.887278	1	0.999164	1
TCMBANKIN042317	hellebortin b	CC12CCC3C(C1(CCC2C4=COC(=O)C=C4)O)CCC5(C3(CCC6C5O6)C=O)OC7C(C(C(C(O7)CO)O)O)O	Proscillaridin A	0.478261	0.892261	1	0.992454	1
TCMBANKIN028274	Santol	c1([H])c(OC([H])=C(c2c([H])c(O[H])c(O[H])c([H])c2[H])C3=O)c3c(O[H])c([H])c1O[H]	Quercetin dihydrate	0.581395	0.917632	1	0.965169	1
TCMBANKIN055797	2,2'-Di-(2-Phenylethyl)-8,6'-dihydroxy-5,5'-bichromone (AH11)	c12c(OC(C([H])([H])C([H])([H])c3c([H])c([H])c([H])c([H])c3[H])=C([H])C1=O)c(O[H])c([H])c([H])c2c(c4c(OC(C([H])([H])C([H])([H])c5c([H])c([H])c([H])c([H])c5[H])=C([H])C4=O)c([H])c6[H])c6O[H]	Luteolin	0.266667	0.882525	1	0.999122	1
TCMBANKIN052665	7-Methoxy-3,3',4',6-tetrahydroxyflavone	c1(O[H])c([H])c(C2=C(O[H])C(=O)c(c([H])c(O[H])c(O[H])c3[H])c3O2)c([H])c([H])c1O[H]	Fisetin	0.756757	0.882459	1	0.998589	1
TCMBANKIN020415	gitoxin	CC1C(C(CC(O1)OC2C(OC(CC2O)OC3C(OC(CC3O)OC4CCC5(C(C4)CCC6C5CCC7(C6(CC(C7C8=CC(=O)OC8)O)O)C)C)C)C)O)O	Digitoxin	0.826667	0.899764	1	0.975324	1
TCMBANKIN038741	conodutarine a	CC=C1CN(C2CC3=C(C(CC1C2(CO)C(=O)OC)C4=C(C=CC5=C4NC6=C5CCN7CC8CC6C7C(C8)C(C)O)OC)NC9=CC=CC=C39)C	Vincristine sulfate	0.281046	0.873732	1	0.999257	1
TCMBANKIN028219	TNP00001	COC1=C(C=CC(=C1)C=CC(=O)CC(=O)C=CC2=CC(=C(C=C2)O)OC)O	Curcumin	1	0.866614	1	0.999752	1
TCMBANKIN011518	bersenogenin	CC12CCC3C(C1(CC(C2C4=COC(=O)C=C4)O)O)CCC5(C3(CCC=C5)C=O)O	Bufalin	0.421053	0.866934	1	0.996495	1
TCMBANKIN007340	cinobufaginol	CC(=O)OC1C(C2(CCC3C(C24C1O4)CCC5C3(CCC(C5)O)CO)C)C6=COC(=O)C=C6	Cinobufagin	0.8	0.863901	1	0.9992	1
TCMBANKIN053188	Ugonin B	c12c(C([H])([H])[C@]3([H])[C@@]([H])(C([H])([H])C([H])([H])C([H])([H])C3(C([H])([H])[H])C([H])([H])[H])C([H])([H])O1)c(OC(c4c([H])c([H])c(O[H])c(OC([H])([H])[H])c4[H])=C([H])C5=O)c5c(O[H])c2[H]	Ginkgetin	0.361446	0.863213	1	0.997782	1
TCMBANKIN058149	isoluteolin	C1=CC(=C(C=C1C2=COC3=CC(=CC(=C3C2=O)O)O)O)O	Quercetin dihydrate	0.581395	0.987804	1	0.872391	1
TCMBANKIN018023	6-hysroxyluteolin	C1=CC(=C(C=C1C2=CC(=O)C3=C(C(=C(C=C3O2)O)O)O)O)O	Luteolin	0.692308	0.85832	1	0.99904	1
TCMBANKIN048096	scanderone	CC(=CCC1=C(C=CC(=C1)C2=COC3=C(C2=O)C(=CC4=C3C=CC(O4)(C)C)O)O)C	ISOPOMIFERIN	0.48	0.857274	1	0.998446	1
TCMBANKIN013067	tetrahydrocurcumin	c1(OC([H])([H])[H])c([H])c(C([H])([H])C([H])([H])C(=O)\C([H])=C(/O[H])\C([H])([H])C([H])([H])c2c([H])c(OC([H])([H])[H])c(O[H])c([H])c2[H])c([H])c([H])c1O[H]	gingerenone A	0.674419	0.844596	1	0.999112	1
TCMBANKIN061726	7-o-methylamentoflavone	COC1=CC(=C2C(=C1)OC(=CC2=O)C3=CC(=C(C=C3)O)C4=C(C=C(C5=C4OC(=CC5=O)C6=CC=C(C=C6)O)O)O)O	Ginkgetin	0.851852	0.839188	1	0.998626	1
TCMBANKIN016045	Mulberrofuran O	CC1=CC(C(C(C1)C2=C(C=C(C=C2)O)O)C(=O)C3=C(C4=C(C=C3)OC(C=C4)(C)C)O)C5=C(C=C(C=C5O)C6=CC7=C(O6)C=C(C=C7)O)O	MUNDULONE	0.247619	0.838037	1	0.996614	1
TCMBANKIN008825	antiogoside	CC1C(C(C(C(O1)OC2CCC3(C4CC(C5(C(CCC5(C4CCC3(C2)O)O)C6=CC(=O)OC6)C)O)C)O)O)O	Convallotoxin	0.705128	0.863929	1	0.967357	1
TCMBANKIN006665	melianotriol	CC1(C(CCC2(C1CC=C3C2CCC4(C3(CCC4C5CC(OC5O)C(C(C)(C)O)O)C)C)C)O)C	Bufalin	0.25	0.843463	1	0.985332	1
TCMBANKIN013672	1-(4-hydroxyphenyl)-7-(4-hydroxy-3-methoxyphenyl)-4E-en-3-heptanone	c1([H])c([H])c(C([H])([H])C([H])([H])C(=O)\C([H])=C([H])\C([H])([H])C([H])([H])c2c([H])c([H])c(O[H])c(OC([H])([H])[H])c2[H])c([H])c([H])c1O[H]	gingerenone A	0.9	0.82907	1	0.997613	1
TCMBANKIN018621	glucodigifucoside	CC1C(C(C(C(O1)OC2CCC3(C(C2)CCC4C3CCC5(C4(CCC5C6=CC(=O)OC6)O)C)C)O)O)OC7C(C(C(C(O7)CO)O)O)O	Digitoxin	0.670588	0.822889	1	0.999671	1
TCMBANKIN013841	7-(4'',5''-dihydroxy-3''-methoxyphenyl)-1-phenyl-4-heptene-3-one	C([H])([H])(c1c([H])c([H])c([H])c([H])c1[H])C([H])([H])C(=O)\C([H])=C([H])\C([H])([H])C([H])([H])c2c([H])c(O[H])c(O[H])c(OC([H])([H])[H])c2[H]	gingerenone A	0.673913	0.82154	1	0.997023	1
TCMBANKIN039557	amentoflavone	c12c(OC(c3c([H])c([H])c(O[H])c(c(c(O[H])c([H])c4O[H])c(OC(c5c([H])c([H])c(O[H])c([H])c5[H])=C([H])C6=O)c46)c3[H])=C([H])C1=O)c([H])c(O[H])c([H])c2O[H]	Ginkgetin	0.684211	0.809731	1	0.997803	1
TCMBANKIN018002	7,8,4'-Trihydroxyisoflavone	C1=CC(=CC=C1C2=COC3=C(C2=O)C=CC(=C3O)O)O	Daidzein	0.589744	0.813586	1	0.990468	1
TCMBANKIN009726	8-(DELTA2-Isopentenyl)-5,7,3',4'-tetrahydroxyflavone	c1(O[H])c(C([H])([H])C([H])([H])C(C([H])([H])[H])=C([H])[H])c(OC(c2c([H])c(O[H])c(O[H])c([H])c2[H])=C([H])C3=O)c3c(O[H])c1[H]	Luteolin	0.480769	0.823617	1	0.978068	1
TCMBANKIN037635	latifolol	C1=CC(=CC=C1C=CC2=CC(=C3C(C(OC3=C2)C4=CC=C(C=C4)O)C5=CC(=C6C(C(OC6=C5)C7=CC(=CC(=C7)O)O)C8=CC(=CC(=C8)O)O)O)O)O	procyanidin C1	0.338235	0.8089	1	0.992593	1
TCMBANKIN009809	7,7''-di-o-methylcupressu-flavone	COC1=C(C2=C(C(=C1)O)C(=O)C=C(O2)C3=CC=C(C=C3)O)C4=C(C=C(C5=C4OC(=CC5=O)C6=CC=C(C=C6)O)O)OC	Ginkgetin	0.648148	0.800205	1	0.998848	1
TCMBANKIN021479	mulberrofuran e	CC1=CC(C(C(C1)C2=CC=C(C=C2)O)C(=O)C3=C(C(=C(C=C3)O)CC=C(C)C)O)C4=C(C=C(C=C4O)C5=CC6=C(O5)C=C(C=C6)O)O	Luteolin	0.231707	0.80291	1	0.994329	1
TCMBANKIN020291	eudesobovatol a	CC12CCCC(C1CC(CC2)C(C)(C)O)(C)OC3=CC(=CC(=C3O)OC4=CC=C(C=C4)CC=C)CC=C	TOTAROL	0.209877	0.84117	1	0.947826	1
TCMBANKIN023709	cycloart-22-ene-3,25-diol	CC(C=CCC(C)(C)O)C1CCC2(C1(CCC34C2CCC5C3(C4)CCC(C5(C)C)O)C)C	Cycloastragenol	0.337838	0.807498	1	0.98125	1
TCMBANKIN033902	evobioside	CC1C(C(C(C(O1)OC2CCC3(C(C2)CCC4C3CCC5(C4(CCC5C6=CC(=O)OC6)O)C)C)O)O)OC7C(C(C(C(O7)CO)O)O)O	Digitoxin	0.670588	0.787258	1	0.999842	1
TCMBANKIN005751	dioxinoacrimarine a	CC1(COC2=C(O1)C=CC3=C2N(C4=C(C3=O)C(=CC(=C4)OC)O)C)C=CC5=C(C=CC6=C5OC(=O)C=C6)O	DEHYDRODEGUELIN	0.237113	0.798413	1	0.984176	1
TCMBANKIN043309	suffruticosol a	CC1(C2=C(C=C(C=C2O)O)C3(C4=C(C=C(C5=C4C1(C6(C5(C6)C7=CC(=CC(=C7)O)O)C8=CC=C(C=C8)O)C)O)OC3(C)C9=CC=C(C=C9)O)C)C1=CC=C(C=C1)O	ISOPOMIFERIN	0.152174	0.803711	1	0.978372	1
TCMBANKIN026759	Olitoriside	CC1C(C(CC(O1)OC2CCC3(C4CCC5(C(CCC5(C4CCC3(C2)O)O)C6=CC(=O)OC6)C)C=O)O)OC7C(C(C(C(O7)CO)O)O)O	Strophanthin K	0.875	0.781465	1	0.999656	1
TCMBANKIN015921	5,2',6'-trihydroxy-2'',2''-dimethylpyrano flavanone	C1(C([H])([H])[H])(C([H])([H])[H])Oc(c([H])c(O[C@]([H])(c2c(O[H])c([H])c([H])c([H])c2O[H])C([H])([H])C3=O)c3c4O[H])c4C([H])=C1[H]	MUNDULONE	0.329114	0.784424	1	0.992418	1
TCMBANKIN060283	beauwalloside	CC1C(C(CC(O1)OC2CCC3(C(C2)CCC4C3CCC5(C4(CC(C5C6=CC(=O)OC6)OC(=O)C)O)C)C)OC)O	Oleandrin	1	0.774285	1	0.999077	1
TCMBANKIN000089	coroglaucigenin	CC12CCC3C(C1(CCC2C4=CC(=O)OC4)O)CCC5C3(CCC(C5)O)CO	Strophanthidin	0.573529	0.762199	1	0.998356	1
TCMBANKIN021005	cerbroside	CC1C(C(C(C(O1)OC2CCC3(C(C2)CCC4C3CCC5(C4(CCC5C6=CC(=O)OC6)O)C)C)OC7C(C(C(C(O7)COC8C(C(C(C(O8)CO)O)O)O)O)O)O)OC)O	Peruvoside	0.625	0.760544	1	0.999076	1
TCMBANKIN060093	gamabufotalin	CC12CCC(CC1CCC3C2C(CC4(C3(CCC4C5=COC(=O)C=C5)O)C)O)O	Bufalin	0.75	0.771428	1	0.987519	1
TCMBANKIN012226	K-STROPHANTHOSIDE	CC1C(C(CC(O1)OC2CCC3(C4CCC5(C(CCC5(C4CCC3(C2)O)O)C6=CC(=O)OC6)C)C=O)OC)OC7C(C(C(C(O7)COC8C(C(C(C(O8)CO)O)O)O)O)O)O	Strophanthin K	0.933333	0.763266	1	0.991819	1
TCMBANKIN008481	Ruvoside	[HH].CC1C(C(C(C(O1)OC2CCC3(C(C2)CCC4C3CCC5(C4(CCC5C6=CC(=O)OC6)O)C)CO)O)OC)O	Peruvoside	0.765432	0.756133	1	0.996953	1
TCMBANKIN008979	eudraflavone B hydroperoxide	C1(C([H])([H])[H])(C([H])([H])[H])C([H])=C([H])c(c(OC(c2c(c([H])c(O[H])c([H])c2[H])O[C@]([H])(C(OO[H])(C([H])([H])[H])C([H])([H])[H])C3([H])[H])=C3C4=O)c4c(O[H])c5[H])c5O1	MUNDULONE	0.32967	0.746388	1	0.999172	1
TCMBANKIN051557	7,3',4'-Trihydroxyflavone	c1(O[H])c([H])c(OC(c2c([H])c([H])c(O[H])c(O[H])c2[H])=C([H])C3=O)c3c([H])c1[H]	Luteolin	0.65	0.746065	1	0.996456	1
TCMBANKIN049067	conodiparine f	CC=C1CNC2CC3=C(C(CC1C2(CO)C(=O)OC)C4=C(C=CC5=C4NC6=C5CCN7CC8CC(C7C6(C8)C(=O)OC)C(C)O)OC)NC9=CC=CC=C39	Vincristine sulfate	0.283871	0.743167	1	0.996723	1
TCMBANKIN012442	cinnamtannin d2	C1C(C(OC2=C1C(=CC(=C2C3C(C(OC4=C3C(=CC5=C4C6C(C(O5)(OC7=C(C(=CC(=C67)O)O)C8C(C(OC9=CC(=CC(=C89)O)O)C1=CC(=C(C=C1)O)O)O)C1=CC(=C(C=C1)O)O)O)O)C1=CC(=C(C=C1)O)O)O)O)O)C1=CC(=C(C=C1)O)O)O	procyanidin C1	0.753846	0.732306	1	0.995413	1
TCMBANKIN011687	cinnamtannin a3	C1C(C(OC2=C1C(=CC(=C2C3C(C(OC4=C3C(=CC(=C4C5C(C(OC6=C(C(=CC(=C56)O)O)C7C(C(OC8=C(C(=CC(=C78)O)O)C9C(C(OC1=CC(=CC(=C91)O)O)C1=CC(=C(C=C1)O)O)O)C1=CC(=C(C=C1)O)O)O)C1=CC(=C(C=C1)O)O)O)O)O)C1=CC(=C(C=C1)O)O)O)O)O)C1=CC(=C(C=C1)O)O)O	procyanidin C1	1	0.797906	1	0.928266	1
TCMBANKIN058514	Cinchonain 1a	C1C(C(OC2=C1C(=CC3=C2C(CC(=O)O3)C4=CC(=C(C=C4)O)O)O)C5=CC(=C(C=C5)O)O)O	procyanidin C1	0.532258	0.727453	1	0.99535	1
TCMBANKIN041033	epicalyxin k	COC1=C2C(=O)CC(OC2=C(C(=C1)O)C3CC(OC(C3)C4=CC=C(C=C4)O)CCC5=CC=C(C=C5)O)C6=CC=C(C=C6)O	Ginkgetin	0.235955	0.722987	1	0.997815	1
TCMBANKIN060184	pseudoginsenoside f11	CC1C(C(C(C(O1)OC2C(C(C(OC2OC3CC4(C(CC(C5C4(CCC5C6(CCC(O6)C(C)(C)O)C)C)O)C7(C3C(C(CC7)O)(C)C)C)C)CO)O)O)O)O)O	Cycloastragenol	0.37234	0.726394	1	0.991807	1
TCMBANKIN043876	saikosaponin l	CC1C(C(C(C(O1)OC2CCC3(C(C2(C)CO)CCC4(C3C=CC5=C6CC(CCC6(C(CC54C)O)CO)(C)CO)C)C)O)OC7C(C(C(C(O7)CO)O)O)O)O	Periplocin	0.286885	0.717446	1	0.99887	1
TCMBANKIN060280	caudoside	CC1C(C(CC(O1)OC2CCC3(C(C2)CCC4C3C(=O)C(C5(C4(CCC5C6=CC(=O)OC6)O)C)O)C)OC)O	Digoxin	0.654762	0.722276	1	0.993105	1
TCMBANKIN006681	ephedrannin B	C1C2C3=C(C=C(C=C3OC1(OC4=C2C5=C(C(=C4)O)C(=O)C(=C(O5)C6=CC=C(C=C6)O)O)C7=CC=C(C=C7)O)O)O	Quercetin dihydrate	0.387097	0.723147	1	0.985962	1
TCMBANKIN054726	7,7''-Di-O-methylcupressu-flavone	c1([H])c(O[H])c([H])c([H])c(C2=C([H])C(=O)c3c(c(c(OC([H])([H])[H])c([H])c3O[H])c4c(OC([H])([H])[H])c([H])c(O[H])c(C(=O)C([H])=C5c(c([H])c([H])c(O[H])c6[H])c6[H])c4O5)O2)c1[H]	Ginkgetin	0.648148	0.715368	1	0.991902	1
TCMBANKIN060252	thevebioside	CC1C(C(C(C(O1)OC2CCC3(C(C2)CCC4C3CCC5(C4(CCC5C6=CC(=O)OC6)O)C)C)OC7C(C(C(C(O7)CO)O)O)O)OC)O	Peruvoside	0.666667	0.707084	1	0.998168	1
TCMBANKIN020905	thevetin b	CC1C(C(C(C(O1)OC2CCC3(C(C2)CCC4C3CCC5(C4(CCC5C6=CC(=O)OC6)O)C)C)O)OC)OC7C(C(C(C(O7)COC8C(C(C(C(O8)CO)O)O)O)O)O)O	Periplocin	0.626263	0.705057	1	0.996908	1
TCMBANKIN031831	euonymoside a	CC1C(C(C(C(O1)OC2CC3CCC4C(C3(C(C2)O)C)CCC5(C4(CCC5C6=CC(=O)OC6)O)C)OC7C(C(C(C(O7)CO)O)O)O)O)O	Periplocin	0.604167	0.703064	1	0.998792	1
TCMBANKIN031963	Amurensine	C1=CC(=CC=C1C2C(C3=C4C(C(OC4=CC(=C3)O)C5=CC=C(C=C5)O)C6=C2C(=CC(=C6)O)O)C7=C(C=CC(=C7)C=CC8=C9C(=CC1=C8C(C(O1)C1=CC=C(C=C1)O)C1=CC(=CC(=C1)O)O)OC(=C9C1=CC=C(C=C1)O)C1=CC(=CC(=C1)O)O)O)O	procyanidin C1	0.252632	0.699309	1	0.997422	1
TCMBANKIN053059	Bilobetin	c1(O[H])c([H])c(OC(c2c([H])c([H])c(OC([H])([H])[H])c(c3c(OC(c4c([H])c([H])c(O[H])c([H])c4[H])=C([H])C5=O)c5c(O[H])c([H])c3O[H])c2[H])=C([H])C6=O)c6c(O[H])c1[H]	Ginkgetin	0.888889	0.689287	1	0.999173	1
TCMBANKIN030645	Fissilandione	CN1CC=C2CC3=C(C4=C5C(=CC1=C24)C(=O)C(=CC5=O)OC)OCO3	2,3-Dimethoxy-1,4-naphthoquinone	0.192982	0.692549	1	0.993007	1
TCMBANKIN008921	3'-[纬-hydroxymethyl-(e)-纬-methylallyl]-2,4,2',4'-tetrahydroxychalcone 11'-o-coumarate	CC(=CCC1=C(C=CC(=C1O)C(=O)C=CC2=C(C=C(C=C2)O)O)O)COC(=O)C=CC3=CC=C(C=C3)O	Curcumin	0.283582	0.684443	1	0.999127	1
TCMBANKIN034909	dihydrocurcumin	COC1=C(C=CC(=C1)CCC(=O)CC(=O)C=CC2=CC(=C(C=C2)O)OC)O	Curcumin	0.738095	0.684468	1	0.997087	1
TCMBANKIN008383	arecatannin a3	C1C(C(OC2=C1C(=CC(=C2C3C(C(OC4=C3C(=CC(=C4C5C(C(OC6=C(C(=CC(=C56)O)O)C7C(C(OC8=C(C(=CC(=C78)O)O)C9C(C(OC1=CC(=CC(=C91)O)O)C1=CC(=C(C=C1)O)O)O)C1=CC(=C(C=C1)O)O)O)C1=CC(=C(C=C1)O)O)O)O)O)C1=CC(=C(C=C1)O)O)O)O)O)C1=CC(=C(C=C1)O)O)O	procyanidin C1	1	0.745218	1	0.933624	1
TCMBANKIN046490	Hispaglabridin A	CC(=CCC1=C(C=CC(=C1O)C2CC3=C(C4=C(C=C3)OC(C=C4)(C)C)OC2)O)C	Rottlerin	0.290698	0.729479	1	0.946539	1
TCMBANKIN028881	betulinic aldehyde	CC(=C)C1CCC2(C1C3CCC4C5(CCC(C(C5CCC4(C3(CC2)C)C)(C)C)O)C)C=O	BETULIN	0.684211	0.683218	1	0.990152	1
TCMBANKIN049336	12尾-hydroxyresibufogenin	CC12CCC(CC1CCC3C2CC(C4(C35C(O5)CC4C6=COC(=O)C=C6)C)O)O	Resibufogenin	0.766667	0.673531	1	0.998708	1
TCMBANKIN036345	19-hydroxy-sarmentogenin-3尾-o-尾-6-deoxygu-loside	CC1C(C(C(C(O1)OC2CCC3(C(C2)CCC4C3C(CC5(C4(CCC5C6=CC(=O)OC6)O)C)O)CO)O)O)O	Ouabain	0.702381	0.673157	1	0.998412	1
TCMBANKIN056082	Himokiflavone	c1(O[H])c([H])c(OC(c2c([H])c([H])c(Oc3c(O[H])c([H])c(OC(c4c([H])c([H])c(O[H])c([H])c4[H])=C([H])C5=O)c5c3O[H])c([H])c2[H])=C([H])C6=O)c6c(O[H])c1[H]	Luteolin	0.571429	0.677784	1	0.990734	1
TCMBANKIN046114	ampelopsin b	C1C(C2=C(C=C(C=C2O)O)C3C(OC4=CC(=CC1=C34)O)C5=CC=C(C=C5)O)C6=CC=C(C=C6)O	procyanidin C1	0.378788	0.716346	1	0.951932	1
TCMBANKIN030408	balsaminone B	COC1=C(C2=CC=CC=C2C3=C1C4=C(O3)C(=O)C5=CC=CC=C5C4=O)OC6C(C(C(C(O6)CO)O)O)O	ProDrug A	0.333333	0.67029	1	0.997849	1
TCMBANKIN053088	Eurycarpin A	c1(O[H])c([H])c(OC([H])=C(c2c(O[H])c(C([H])([H])\C([H])=C(/C([H])([H])[H])\C([H])([H])[H])c(O[H])c([H])c2[H])C3=O)c3c([H])c1[H]	Daidzein	0.5	0.670218	1	0.996052	1
TCMBANKIN044501	7,7''-dimethoxyamentoflavone	COC1=CC(=C2C(=C1)OC(=CC2=O)C3=CC(=C(C=C3)O)C4=C(C=C(C5=C4OC(=CC5=O)C6=CC=C(C=C6)O)O)OC)O	Ginkgetin	0.789474	0.678198	1	0.987683	1
TCMBANKIN058720	8-(螖2-isopentenyl)-5,7,3',4'-tetrahydroxyflavone	CC(=C)CCC1=C(C=C(C2=C1OC(=CC2=O)C3=CC(=C(C=C3)O)O)O)O	Luteolin	0.480769	0.667115	1	0.990822	1
TCMBANKIN004578	7,3',4'-Trihydroxyflavone	C1=CC(=C(C=C1C2=CC(=O)C3=C(O2)C=C(C=C3)O)O)O	Luteolin	0.65	0.666563	1	0.9901	1
TCMBANKIN012733	maytanbutine	CC1C2CC(C(C=CC=C(CC3=CC(=C(C(=C3)OC)Cl)N(C(=O)CC(C4(C1O4)C)OC(=O)C(C)N(C)C(=O)C(C)C)C)C)OC)(NC(=O)O2)O	Alvespimycin	0.198529	0.656422	1	0.999235	1
TCMBANKIN049037	marsdekoiside e	CC1C(C(C(C(O1)OC2C(OC(CC2OC)OC3C(OC(CC3OC)OC4CCC5(C(C4)CCC6(C5CC(C7(C6(CCC7(C(C)OC(=O)C=CC8=CC=CC=C8)O)O)C)O)O)C)C)C)O)OC)O	Peruvoside	0.333333	0.665622	1	0.987423	1
TCMBANKIN035969	bufotalin	CC(=O)OC1CC2(C3CCC4CC(CCC4(C3CCC2(C1C5=COC(=O)C=C5)C)C)O)O	Cinobufagin	0.680556	0.789517	1	0.863313	1
TCMBANKIN040353	arecatannin a2	C1C(C(OC2=C1C(=CC(=C2C3C(C(OC4=C3C(=CC(=C4C5C(C(OC6=C(C(=CC(=C56)O)O)C7C(C(OC8=CC(=CC(=C78)O)O)C9=CC(=C(C=C9)O)O)O)C1=CC(=C(C=C1)O)O)O)O)O)C1=CC(=C(C=C1)O)O)O)O)O)C1=CC(=C(C=C1)O)O)O	procyanidin C1	1	0.729778	1	0.922643	1
TCMBANKIN038900	cheiranthoside x	CC1C(C(C(C(O1)OC2C(OC(CC2O)OC3CCC4(C5CCC6(C(CCC6(C5CCC4(C3)O)O)C7=CC(=O)OC7)C)C(=O)O)C)O)O)O	Convallotoxin	0.682353	0.662426	1	0.988103	1
TCMBANKIN037572	deacetyltanghinin	CC1C(C(C(C(O1)OC2CCC3(C4CCC5(C(CCC5(C46C(O6)CC3C2)O)C7=CC(=O)OC7)C)C)O)OC)O	Peruvoside	0.602273	0.697056	1	0.952224	1
TCMBANKIN029194	aeginetolide	CC1(CCCC2(C1(CC(=O)O2)O)C)C	SCLAREOLIDE	0.288889	0.654021	1	0.991887	1
TCMBANKIN050131	(24r)-cycloartane-3beta,24,25-triol	CC(CCC(C(C)(C)O)O)C1CCC2(C1(CCC34C2CCC5C3(C4)CCC(C5(C)C)O)C)C	Cycloastragenol	0.337838	0.647535	1	0.997497	1
TCMBANKIN017806	robustaflavone	C1=CC(=CC=C1C2=CC(=O)C3=C(O2)C=C(C(=C3O)C4=C(C=CC(=C4)C5=CC(=O)C6=C(C=C(C=C6O5)O)O)O)O)O	Luteolin	0.638298	0.639978	1	0.996909	1
TCMBANKIN047029	calyxin e	COC1=C2C(=O)CC(OC2=C(C(=C1)O)C(CC(CCC3=CC=C(C=C3)O)O)C=CC4=CC=C(C=C4)O)C5=CC=C(C=C5)O	Curcumin	0.246753	0.635149	1	0.999223	1
TCMBANKIN061572	Calebin-A	COC1=C(C=CC(=C1)C=CC(=O)COC(=O)C=CC2=CC(=C(C=C2)O)OC)O	Curcumin	0.74359	0.636458	1	0.997101	1
TCMBANKIN058056	3'-Methoxyglabridin	C1(C([H])([H])[H])(C([H])([H])[H])C([H])=C([H])c(c(OC([H])([H])[C@@]([H])(c2c([H])c([H])c(O[H])c(OC([H])([H])[H])c2O[H])C3([H])[H])c3c([H])c4[H])c4O1	MUNDULONE	0.3625	0.646159	1	0.985517	1
TCMBANKIN021718	cabraleadiol	CC1(C2CCC3(C(C2(CCC1O)C)CCC4C3(CCC4C5(CCC(O5)C(C)(C)O)C)C)C)C	Cycloastragenol	0.439394	0.837262	1	0.788154	1
TCMBANKIN023651	7-(3,4-dihydroxyphenyl)-1-(4-hydroxy-3-methoxyphenyl)-4-en-3-heptanone	c1(C([H])([H])C([H])([H])C(=O)\C([H])=C([H])\C([H])([H])C([H])([H])c2c([H])c([H])c(O[H])c(O[H])c2[H])c([H])c(OC([H])([H])[H])c(O[H])c([H])c1[H]	gingerenone A	0.923077	0.622862	1	0.996667	1
TCMBANKIN012741	Norfissilandione	COC1=CC(=O)C2=C3C4=C(C=C2C1=O)NCC=C4CC5=C3OCO5	2,3-Dimethoxy-1,4-naphthoquinone	0.218182	0.635075	1	0.984429	1
TCMBANKIN000001	saikosaponin a	CC1C(C(C(C(O1)OC2CCC3(C(C2(C)CO)CCC4(C3C=CC56C4(CC(C7(C5CC(CC7)(C)C)CO6)O)C)C)C)O)OC8C(C(C(C(O8)CO)O)O)O)O	Periplocin	0.291667	0.618442	1	0.996813	1
TCMBANKIN060235	dresioside i	CC1C(C(C(C(O1)OC2C(OC(CC2OC)OC3C(OC(CC3OC)OC4CCC5(C(C4)CCC6(C5CC(C7(C6(CCC7(C(C)O)O)O)C)O)O)C)C)C)O)OC)O	Digoxin	0.352941	0.67997	1	0.932665	1
TCMBANKIN047290	volubiloside b	CC1C(C(CC(O1)C2CCC3(C4C(CC=C3C2)C5(CCC(C5(C(C4O)O)C)C(C)O)O)C)O)OC6CC(C(C(O6)C)OC7C(C(C(C(O7)C)OC8C(C(C(C(O8)CO)O)O)O)OC)O)OC	Periplocin	0.401709	0.646203	1	0.965507	1
TCMBANKIN033218	Eurycarpin A	CC(=CCC1=C(C=CC(=C1O)C2=COC3=C(C2=O)C=CC(=C3)O)O)C	Daidzein	0.5	0.612645	1	0.99852	1
TCMBANKIN038609	beesioside b	CC1(C2CCC3C4(CC(C(C4(C(CC35C2(C5)CCC1OC6C(C(C(CO6)O)O)O)O)CO)C7(CCC(O7)C(C)(C)O)C)O)C)C	Cycloastragenol	0.481013	0.650778	1	0.959815	1
TCMBANKIN058503	gambiriin a 1	C1C(C(OC2=C1C(=CC(=C2C(C3=CC(=C(C=C3)O)O)C(CC4=C(C=C(C=C4O)O)O)O)O)O)C5=CC(=C(C=C5)O)O)O	procyanidin C1	0.492754	0.61329	1	0.995394	1
TCMBANKIN013845	silydianin	COC1=C(C=CC(=C1)C2C3COC4(C3C(=CC2C4=O)C5C(C(=O)C6=C(C=C(C=C6O5)O)O)O)O)O	procyanidin C1	0.244444	0.611951	1	0.996483	1
TCMBANKIN022108	deglucocheirotoxin	CC1C(C(C(C(O1)OC2CCC3(C4CCC5(C(CCC5(C4CCC3(C2)O)O)C6=CC(=O)OC6)C)C=O)O)O)O	Convallotoxin	1	0.78759	1	0.820088	1
TCMBANKIN038850	curtisian q	C1=CC=C(C=C1)CCC(=O)OC2=C(C(=C(C(=C2C3=CC=C(C=C3)O)O)OC(=O)C4=CC=CC=C4)C5=CC=C(C=C5)O)O	JFD00244	0.280702	0.621661	1	0.980549	1
TCMBANKIN008749	pavetannin c1	C1C(C(OC2=C1C(=CC(=C2C3C(C(OC4=C3C(=CC5=C4C6C(C(O5)(OC7=C6C(=C(C(=C7)O)C8C(C(OC9=CC(=CC(=C89)O)O)C1=CC(=C(C=C1)O)O)O)O)C1=CC(=C(C=C1)O)O)O)O)C1=CC(=C(C=C1)O)O)O)O)O)C1=CC(=C(C=C1)O)O)O	procyanidin C1	0.731343	0.601255	1	0.999144	1
TCMBANKIN058524	gambiriin B-3	C1C(C(OC2=CC3=C(C(C(O3)CC4=C(C=C(C=C4O)O)O)C5=CC(=C(C=C5)O)O)C(=C21)O)C6=CC(=C(C=C6)O)O)O	procyanidin C1	0.515152	0.606796	1	0.993309	1
TCMBANKIN032108	adonitoxin	CC1C(C(C(C(O1)OC2CCC3(C(C2)CCC4C3CCC5(C4(CC(C5C6=CC(=O)OC6)O)O)C)C=O)O)O)O	Peruvoside	0.707317	0.605863	1	0.994232	1
TCMBANKIN060244	saikosaponin b3	CC1C(C(C(C(O1)OC2CCC3(C(C2(C)CO)CCC4(C3C=CC5=C6CC(CCC6(C(CC54C)O)CO)(C)C)C)C)O)OC7C(C(C(C(O7)CO)O)O)O)O	Periplocin	0.291667	0.601176	1	0.998765	1
TCMBANKIN018349	lutenurine	CC1CCC(N2C1CCC3(C2)CC4(CC5C(CCC(N5C(C4)O)C6=COC=C6)C)SC3)C7=COC=C7.CC1CCC(N2C1CCC3(C2O)CC4(CC5C(CCC(N5C(C4)O)C6=COC=C6)C)SC3)C7=COC=C7	Resibufogenin	0.168317	0.602414	1	0.994689	1
TCMBANKIN041731	gnemonol c	C1=CC(=CC=C1C=CC2=CC(=C3C(C(OC3=C2)C4=C(C5=C(C=C4)OC(C5C6=CC(=C7C(C(OC7=C6)C8=CC=C(C=C8)O)C9=CC(=CC(=C9)O)O)O)C1=CC=C(C=C1)O)O)C1=CC(=CC(=C1)O)O)O)O	procyanidin C1	0.302632	0.678694	1	0.91715	1
TCMBANKIN035233	cerberin	CC1C(C(C(C(O1)OC2CCC3(C(C2)CCC4C3CCC5(C4(CCC5C6=CC(=O)OC6)O)C)C)OC(=O)C)OC)O	Peruvoside	0.694118	0.607549	1	0.984448	1
TCMBANKIN036559	volkensiflavone	C1=CC(=CC=C1C2C(C(=O)C3=C(C=C(C=C3O2)O)O)C4=C(C=C(C5=C4OC(=CC5=O)C6=CC=C(C=C6)O)O)O)O	Ginkgetin	0.416667	0.597717	1	0.993283	1
TCMBANKIN026860	isorottlerin	CC1=C(C(=C(C(=C1O)C(=O)C)O)CC2=C3C(=C4C(=C2O)C=CC(O4)(C)C)C(=O)CC(O3)C5=CC=CC=C5)O	Rottlerin	0.581081	0.60942	1	0.979981	1
TCMBANKIN059894	kuwanon Q	CC1=CC(C(C(C1)C2=CC=C(C=C2)O)C(=O)C3=C(C(=C(C=C3)O)CC=C(C)C)O)C4=C(C=CC(=C4O)C(=O)C=CC5=C(C=C(C=C5)O)O)O	Rottlerin	0.184466	0.590968	1	0.998347	1
TCMBANKIN037871	megathyrin a	CC1(CCC(C23C1CC(C45C2CCC(C4O)C(=C)C5=O)(OC3)O)O)C	Oridonin	0.672727	0.593895	1	0.995107	1
TCMBANKIN009657	Gancaonin C	CC(=CCC1=C2C(=C(C=C1O)O)C(=O)C(=CO2)C3=CC=C(C=C3)O)CO	Daidzein	0.388889	0.605838	1	0.982888	1
TCMBANKIN037556	cononitarine b	CCC1CC2CC3(C1N(C2)CCC4=C3NC5=C4C=CC(=C5C6CC7C(=CC)CN(C(C7(CO)C(=O)OC)CC8=C6NC9=CC=CC=C89)C)O)C(=O)OC	Vincristine sulfate	0.272727	0.599799	1	0.988636	1
TCMBANKIN049339	epicatechin-(2尾鈫抩鈫?,4尾鈫?)epicatechin-(4伪鈫?)-catechin-(4伪鈫?)-epicatechin	C1C(C(OC2=C1C(=CC(=C2C3C(C(OC4=C(C(=CC(=C34)O)O)C5C(C(OC6=C7C8C(C(OC9=CC(=CC(=C89)O)O)(OC7=CC(=C56)O)C1=CC(=C(C=C1)O)O)O)C1=CC(=C(C=C1)O)O)O)C1=CC(=C(C=C1)O)O)O)O)O)C1=CC(=C(C=C1)O)O)O	procyanidin C1	0.746032	0.69049	1	0.895278	1
TCMBANKIN051648	Aeginetolide	C1([H])([H])C(C([H])([H])[H])(C([H])([H])[H])[C@](O[H])(C([H])([H])C(=O)O2)[C@@]2(C([H])([H])[H])C([H])([H])C1([H])[H]	SCLAREOLIDE	0.288889	0.590111	1	0.995175	1
TCMBANKIN017276	ugonin b	CC1(CCCC2C1CC3=C(C=C(C4=C3OC(=CC4=O)C5=CC(=C(C=C5)O)OC)O)OC2)C	Ginkgetin	0.361446	0.587941	1	0.994951	1
TCMBANKIN014707	yukovanol	CC1(C=CC2=C(O1)C=C(C3=C2OC(C(C3=O)O)C4=CC=C(C=C4)O)O)C	MUNDULONE	0.296296	0.575527	1	0.999162	1
TCMBANKIN027842	vincristine	CCC1(CC2CC(C3=C(CCN(C2)C1)C4=CC=CC=C4N3)(C5=C(C=C6C(=C5)C78CCN9C7C(C=CC9)(C(C(C8N6C=O)(C(=O)OC)O)OC(=O)C)CC)OC)C(=O)OC)O	Vincristine sulfate	0.970297	0.602136	1	0.968894	1
TCMBANKIN030512	picrasidine n	COC1=CN=C(C2=C1C3=CC=CC=C3N2OC)CCN4C=CC5=C6C4=CC(=O)C(=O)N6C7=CC=CC=C57	GL-V9	0.208333	0.568921	1	0.999914	1
TCMBANKIN037091	lespedezol b3	CC(=CCCC(=CCC1=C2C(=CC(=C1O)O)C(=C(O2)C3=C(C=C(C=C3)O)O)CC4=C(C=C5C(=C4)C6=C(CO5)C7=C(O6)C=C(C=C7)O)O)C)C	Fisetin	0.235294	0.617055	1	0.951776	1
TCMBANKIN026859	xerophilusin i	CC1(CCC(C23C1C(C(C45C2CCC(C4)C(=C)C5=O)(OC3)O)O)O)C	Oridonin	0.631579	0.575716	1	0.992499	1
TCMBANKIN029288	moracenin D	CC1=CC(C(C(C1)OC2=C(C=C(C=C2)O)O)C(=O)C3=C(C=C(C=C3)O)O)C4=C(C=CC5=C4OC(=C(C5=O)CCC(C)(C)O)C6=C(C=C(C=C6)O)O)O	Fisetin	0.227273	0.576431	1	0.991095	1
TCMBANKIN048267	indicanine e	CC1(C=CC2=C(O1)C=C3C(=C2OC)C(=O)C(=CO3)C4=C(C=C(C=C4)OC)O)C	MUNDULONE	0.513889	0.58197	1	0.985458	1
TCMBANKIN036247	strospeside	CC1C(C(C(C(O1)OC2CCC3(C(C2)CCC4C3CCC5(C4(CC(C5C6=CC(=O)OC6)O)O)C)C)O)OC)O	Peruvoside	0.666667	0.580248	1	0.978763	1
TCMBANKIN061571	curcumin ii	COC1=C(C=CC(=C1)C=CC(=O)CC(=O)C=CC2=CC=C(C=C2)O)O	Curcumin	0.885714	0.565707	1	0.993117	1
TCMBANKIN000929	8-hydroxy-3'',4''-dihydr ocapnolactone-2',3'-diol	CC1CC(OC1=O)CC(C)(C(COC2=C(C3=C(C=C2)C=CC(=O)O3)O)O)O	GL-V9	0.184783	0.571854	1	0.986672	1
TCMBANKIN040919	1,7-bis(4-hydroxy-3-methoxyphenyl)-4,6-heptadien-3one	C([H])([H])(c1c([H])c([H])c(O[H])c(OC([H])([H])[H])c1[H])C([H])([H])C(=O)\C([H])=C([H])\C([H])=C([H])\c2c([H])c([H])c(O[H])c(OC([H])([H])[H])c2[H]	gingerenone A	0.652174	0.563037	1	0.992324	1
TCMBANKIN034833	corylifol C	CC(=CCC1=C(C=CC2=C1OC(=CC2=O)C3=CC(=C(C=C3)O)O)O)C	Luteolin	0.415094	0.568809	1	0.982562	1
TCMBANKIN050092	19'(s)-hydroxyervahanine a	CC=C1CN(C2CC3=C(C(CC1C2C(=O)OC)C4=CC5=C(C=C4)C6=C(N5)C7(CC8CC(C7N(C8)CC6)C(C)O)C(=O)OC)NC9=CC=CC=C39)C	RSL3	0.275862	0.553767	1	0.996171	1
TCMBANKIN054929	Gingerenone C	c1(OC([H])([H])[H])c([H])c(C([H])([H])C([H])([H])C(=O)\C([H])=C([H])\C([H])([H])C([H])([H])c2c([H])c([H])c(O[H])c([H])c2[H])c([H])c([H])c1O[H]	gingerenone A	0.9	0.560515	1	0.989062	1
TCMBANKIN046617	ochnaflavone	c1(O[H])c([H])c(OC(c(c([H])c([H])c(O[H])c2Oc(c([H])c([H])c(c3[H])C(Oc(c([H])c4O[H])c5c(O[H])c4[H])=C([H])C5=O)c3[H])c2[H])=C([H])C6=O)c6c(O[H])c1[H]	Luteolin	0.681818	0.553039	1	0.99651	1
TCMBANKIN057128	Rotenolone	c1(OC([H])([H])[H])c(OC([H])([H])[H])c([H])c([C@](O[H])(C(=O)c(c([H])c([H])c(O[C@@]([H])(C(C([H])([H])[H])=C([H])[H])C2([H])[H])c23)c3O4)[C@@]4([H])C([H])([H])O5)c5c1[H]	Rotenone	0.594203	0.638272	1	0.907145	1
TCMBANKIN013024	morusignin L	CC1(C=CC2=C(O1)C=C3C(=C2O)C(=O)C(=C(O3)C4=C(C=C(C=C4)O)O)CCC(C)(C)O)C	MUNDULONE	0.292135	0.54544	1	0.99871	1
TCMBANKIN002608	3',4',7-Trihydroxyflavone	c1(O[H])c([H])c(OC(c2c([H])c(O[H])c(O[H])c([H])c2[H])=C([H])C3=O)c3c([H])c1[H]	Luteolin	0.65	0.553914	1	0.989746	1
TCMBANKIN059893	kuwanon l	CC1=CC(C(C(C1)C2=C(C=C(C=C2)O)O)C(=O)C3=C(C=C(C=C3)O)O)C4=C(C=CC(=C4O)C5CC(=O)C6=C(C=C(C=C6O5)O)O)O	procyanidin C1	0.206522	0.549156	1	0.993648	1
TCMBANKIN030072	Coenzyme Q0	CC1=CC(=O)C(=C(C1=O)OC)OC	2,3-Dimethoxy-1,4-naphthoquinone	0.444444	0.568953	1	0.972641	1
TCMBANKIN042919	vaticanol c	C1=CC(=CC=C1C2C3C(C4=C(C2C5=C3C6=C(C=C5O)OC(C6C7=CC(=CC(=C7)O)O)C8=CC=C(C=C8)O)C9=C(C=C4O)OC(C9C1=CC(=CC(=C1)O)O)C1=CC=C(C=C1)O)C1=CC=C(C=C1)O)O	procyanidin C1	0.323529	0.551143	1	0.988428	1
TCMBANKIN048019	guangsangon a	CC1=CC(C(C(C1)C2=C(C=C(C=C2)O)O)C(=O)C3=C(C(=C(C=C3)O)CCC(C)(C)O)O)C4=C(C=C5C(=C4)C=C(O5)C6=CC(=CC(=C6)O)O)O	Luteolin	0.223529	0.574197	1	0.965196	1
TCMBANKIN059891	chalomoracin	CC1=CC(C(C(C1)C2=C(C=C(C=C2)O)O)C(=O)C3=C(C(=C(C=C3)O)CC=C(C)C)O)C4=C(C=C(C=C4O)C5=CC6=C(O5)C=C(C=C6)O)O	Luteolin	0.238095	0.545888	1	0.99248	1
TCMBANKIN039944	kanzonol w	CC1(C=CC2=C(O1)C=CC3=C2OC(=O)C(=C3)C4=C(C=C(C=C4)O)O)C	DEHYDRODEGUELIN	0.373134	0.538235	1	0.999474	1
TCMBANKIN028887	Jujubogenin	CC(=CC1CC(C2C3CCC4C5(CCC(C(C5CCC4(C36CC2(O1)OC6)C)(C)C)O)C)(C)O)C	BETULIN	0.369863	0.691016	1	0.843361	1
TCMBANKIN010474	Blestriarene B	COC1=C2C(=C(C(=C1)O)C3=C4C=CC5=C(C4=C(C=C3O)OC)C=CC(=C5)O)CCC6=C2C=CC(=C6)O	Ginkgetin	0.24359	0.551328	1	0.982136	1
TCMBANKIN042431	guangsangon i	CC1=CC(C(C(C1)C2=C(C=C(C=C2)O)O)C(=O)C3=C(C=C(C=C3)O)O)C4=C(C=CC(=C4O)C5=C(C(=O)C6=C(O5)C=C(C=C6)O)O)O	Fisetin	0.391304	0.543266	1	0.989766	1
TCMBANKIN042051	gnetumontanin c	COC1=C(C=CC(=C1)C=CC2=C3C(CC(=O)OC3=CC(=C2)O)C4=CC(=C(C=C4)O)OC)O	Curcumin	0.396552	0.532067	1	0.999866	1
TCMBANKIN054007	Picrasidine U	c1([H])c([H])c(c2c(C(=C(OC([H])([H])[H])C(=O)C3=O)N(C([H])([H])C([H])([H])c4c(n([H])c(c(OC([H])([H])[H])c([H])c([H])c5[H])c56)c6c(OC([H])([H])[H])c([H])n4)C([H])=C2[H])n37)c7c([H])c1[H]	GL-V9	0.204082	0.552223	1	0.979418	1
TCMBANKIN043326	thwaitesixanthone	CC1(C=CC2=C(O1)C=CC3=C2C(=O)C4=C(C5=C(C=C4O3)OC(C=C5)(C)C)O)C	DEHYDRODEGUELIN	0.384615	0.53298	1	0.994224	1
TCMBANKIN036676	morelloflavone	C1=CC(=CC=C1C2C(C(=O)C3=C(C=C(C=C3O2)O)O)C4=C(C=C(C5=C4OC(=CC5=O)C6=CC(=C(C=C6)O)O)O)O)O	Luteolin	0.466667	0.531966	1	0.994384	1
TCMBANKIN052990	Morelloflavone	c1([H])c(O[H])c([H])c(O[C@@]([H])(c2c([H])c([H])c(O[H])c([H])c2[H])[C@@]([H])(c3c(OC(c4c([H])c(O[H])c(O[H])c([H])c4[H])=C([H])C5=O)c5c(O[H])c([H])c3O[H])C6=O)c6c1O[H]	Luteolin	0.466667	0.584259	1	0.941427	1
TCMBANKIN044663	dorsmanin e	CC1(CCC2=C(O1)C3=C(C4=C2OC(CC4=O)C5=CC(=C(C=C5)O)O)OC(CC3)(C)C)C	ISOPOMIFERIN	0.383562	0.528686	1	0.996679	1
TCMBANKIN019394	ampelopsin h	C1=CC(=CC=C1C2C3C(C(C4=C3C5=C(C=C4O)OC(C5C6=CC(=CC(=C6)O)O)C7=CC=C(C=C7)O)C8=CC=C(C=C8)O)C9=C2C(=CC1=C9C(C(O1)C1=CC=C(C=C1)O)C1=CC(=CC(=C1)O)O)O)O	procyanidin C1	0.34375	0.541573	1	0.983551	1
TCMBANKIN059489	Glabrone	CC1(C=CC2=C(O1)C=CC(=C2O)C3=COC4=C(C3=O)C=CC(=C4)O)C	MUNDULONE	0.507246	0.528008	1	0.995677	1
TCMBANKIN030830	5,2',6'-trihydroxy-3''-gamma,gamma-dimethylallyl-2'',2''-dimethyl-3'',4''-dihydropyrano flavanone	C1(C([H])([H])[H])(C([H])([H])[H])Oc(c([H])c(O[C@]([H])(c2c(O[H])c([H])c([H])c([H])c2O[H])C([H])([H])C3=O)c3c4O[H])c4C([H])([H])[C@]1([H])C([H])([H])\C([H])=C(/C([H])([H])[H])\C([H])([H])[H]	MUNDULONE	0.228261	0.543397	1	0.979017	1
TCMBANKIN033715	Jujubasaponin VI	CC1C(C(C(C(O1)OC2C(C(C(OC2OC3CCC4(C5CCC6C7C8(C(CC(O8)C(C)(C)O)OC79CC6(C5(CCC4C3(C)C)C)CO9)C)C)CO)O)O)O)O)O	Periplocin	0.272	0.55369	1	0.966688	1
TCMBANKIN041961	3尾-formyloxyresibufogenin	CC12CCC(CC1CCC3C2CCC4(C35C(O5)CC4C6=COC(=O)C=C6)C)OC=O	Resibufogenin	0.730159	0.523005	1	0.996822	1
TCMBANKIN017797	astragenol	CC1(C(CCC2(C1C(CC3C2=CCC4(C3(CC(C4C5(CCC(O5)C(C)(C)O)C)O)C)C)O)C)O)C	Cycloastragenol	0.552239	0.65632	1	0.862971	1
TCMBANKIN040440	antiarojavoside	CC1C(C(C(C(O1)OC2CCC3(C4CC(C5(C(CCC5(C4CCC3(C2)O)O)C6=CC(=O)OC6)C)O)C=O)OC)O)O	Convallotoxin	0.707317	0.821915	1	0.69698	1
TCMBANKIN050935	melianotriol	CC1(C(CCC2(C1CC=C3C2CCC4(C3(CCC4C5CC(OC5O)C(C(C)(C)O)O)C)C)C)O)C ([H])O[H])C([H])([H])C3([H])[H])[C@]34C([H])([H])[H])C4=C([H])C5([H])[H])[C@]5([H])[C@@]([H])(C([H])([H])[H])[C@]1([H])O[H]	Bufalin	0.25	0.569446	1	0.947999	1
TCMBANKIN031133	maytansinol	CC1C2CC(C(C=CC=C(CC3=CC(=C(C(=C3)OC)Cl)N(C(=O)CC(C4(C1O4)C)O)C)C)OC)(NC(=O)O2)O	Geldanamycin	0.190083	0.51785	1	0.996474	1
TCMBANKIN044324	castillicetin	C1=CC(=C(C=C1C=CC(=O)OC2=C(OC3=CC(=CC(=C3C2=O)O)O)C4=CC(=C(C=C4)O)O)O)O	Quercetin dihydrate	0.566038	0.522005	1	0.99039	1
TCMBANKIN000004	quercetagetin	C1=CC(=C(C=C1C2=C(C(=O)C3=C(O2)C=C(C(=C3O)O)O)O)O)O	Quercetin dihydrate	0.717949	0.533101	1	0.978479	1
TCMBANKIN009150	3'-methoxylupinifolin	CC(=CCC1=C2C(=C(C3=C1OC(CC3=O)C4=CC(=C(C=C4)O)OC)O)C=CC(O2)(C)C)C	DEHYDRODEGUELIN	0.313953	0.511003	1	0.996303	1
TCMBANKIN019121	rhodexin c	CC1C(C(C(C(O1)OC2CCC3(C(C2)CCC4C3CCC5(C4CC(C5C6=CC(=O)OC6)O)C)C)O)O)OC7C(C(C(C(O7)CO)O)O)O	Periplocin	0.485149	0.5071	1	0.998244	1
TCMBANKIN003521	musaroside	CC1C(C(C(C(O1)OC2CCC3(C(C2)CCC4C3C(=O)C(C5(C4(CCC5C6=CC(=O)OC6)O)C)O)C)O)OC)O	Peruvoside	0.639535	0.508183	1	0.996289	1
TCMBANKIN030405	(E)-1-[3-[(1S,5R,6S)-6-[2,4-dihydroxy-3-(3-methylbut-2-enyl)benzoyl]-5-(2,4-dihydroxyphenyl)-3-methyl-1-cyclohex-2-enyl]-2,4-dihydroxyphenyl]-3-(2,4-dihydroxyphenyl)prop-2-en-1-one	CC1=CC(C(C(C1)C2=C(C=C(C=C2)O)O)C(=O)C3=C(C(=C(C=C3)O)CC=C(C)C)O)C4=C(C=CC(=C4O)C(=O)C=CC5=C(C=C(C=C5)O)O)O	Rottlerin	0.182692	0.51719	1	0.9869	1
TCMBANKIN060254	erycordin	CC1C(C(C(C(O1)OC2CCC3(C(C2)CCC4C3CCC5(C4(CCC5C6=CC(=O)OC6)O)C)CO)O)O)OC7C(C(C(C(O7)CO)O)O)O	Periplocin	0.663043	0.528043	1	0.972955	1
TCMBANKIN021861	bufalin-3-hydrogen suberate	CC12CCC(CC1CCC3C2CCC4(C3(CCC4C5=COC(=O)C=C5)O)C)OC(=O)CCCCC(=O)O	Bufalin	0.666667	0.569971	1	0.930026	1
TCMBANKIN000091	cinnamtannin d1	C1C(C(OC2=C1C(=CC(=C2C3C(C(OC4=C3C(=CC5=C4C6C(C(O5)(OC7=CC(=CC(=C67)O)O)C8=CC(=C(C=C8)O)O)O)O)C9=CC(=C(C=C9)O)O)O)O)O)C1=CC(=C(C=C1)O)O)O	procyanidin C1	0.746032	0.537431	1	0.957184	1
TCMBANKIN050162	15-epileoheteronone d	CC1C(=O)CC2C(CCCC2(C13CCC4(O3)CC(OC4)O)C)(C)C	SCLAREOLIDE	0.293103	0.528876	1	0.963084	1
TCMBANKIN017736	1-(4-hydroxy-3-methoxyphenyl)-7-(3,4-dihydroxyphenyl)-1,6-heptadiene-3,5-dione	C([H])(/c1c([H])c([H])c(O[H])c(OC([H])([H])[H])c1[H])=C([H])\C(=O)C([H])([H])C(=O)\C([H])=C([H])\c2c([H])c([H])c(O[H])c(O[H])c2[H]	Curcumin	0.911765	0.491453	1	0.999434	1
TCMBANKIN041165	piscisoflavone b	CC1(C=CC2=C(C(=CC(=C2O1)OC)C3=COC4=C(C3=O)C=CC(=C4)O)O)C	MUNDULONE	0.453333	0.495482	1	0.994397	1
TCMBANKIN056256	Isorottlerin	c1(O[H])c(C([H])([H])[H])c(O[H])c(C([H])([H])c2c(O[H])c3c(OC(C([H])([H])[H])(C([H])([H])[H])C([H])=C3[H])c(C(=O)C([H])([H])[C@@]4([H])c(c([H])c([H])c5[H])c([H])c5[H])c2O4)c(O[H])c1C(C([H])([H])[H])=O	Rottlerin	0.581081	0.55968	1	0.928367	1
TCMBANKIN016897	tenacissosides M	CC1C(C(C(C(O1)OC2C(OC(CC2OC)OC3C(OC(CC3OC)OC4CCC5(C(C4)CCC6(C5CC(C7(C6(CCC7(C(C)OC(=O)C)O)O)C)O)O)C)C)C)O)OC)O	Oleandrin	0.372727	0.520383	1	0.963298	1
TCMBANKIN000762	succedaneaflavanone	C1C(OC2=C(C1=O)C(=C(C(=C2)O)C3=C(C4=C(C=C3O)OC(CC4=O)C5=CC=C(C=C5)O)O)O)C6=CC=C(C=C6)O	Fisetin	0.254545	0.484446	1	0.996569	1
TCMBANKIN047960	neosappanone a	COC1C2(CC3=CC(=C(C=C3C14C=C(C(=O)C=C4OC2)C5C6(CC7=CC(=C(C=C7C58C=CC(=O)C=C8OC6)O)O)O)O)O)O	MUNDULONE	0.175258	0.487647	1	0.992485	1
TCMBANKIN006529	trigonoside i	CC1(C(CCC23C1C(CC4C2(C3)CCC5(C4(CC(C5C6(CCC(O6)C(C)(C)O)C)O)C)C)OC7C(C(C(CO7)O)O)O)O)C	Cycloastragenol	0.727273	0.51384	1	0.965897	1
TCMBANKIN052980	Volkensiflavone	c1(O[H])c([H])c(O[C@@]([H])(c2c([H])c([H])c(O[H])c([H])c2[H])[C@]([H])(c3c(OC(c4c([H])c([H])c(O[H])c([H])c4[H])=C([H])C5=O)c5c(O[H])c([H])c3O[H])C6=O)c6c(O[H])c1[H]	Ginkgetin	0.416667	0.518606	1	0.960763	1
TCMBANKIN053513	4-Hydroxyrottlerin	c1(C([H])([H])c2c(O[H])c(C(\C([H])=C([H])\c3c([H])c([H])c(O[H])c([H])c3[H])=O)c(OC(C([H])([H])[H])(C([H])([H])[H])C([H])=C4[H])c4c2O[H])c(O[H])c(C(=O)C([H])([H])[H])c(O[H])c(C([H])([H])[H])c1O[H]	Rottlerin	0.864407	0.494286	1	0.984918	1
TCMBANKIN051346	Kurarinol	c1([H])c(OC([H])([H])[H])c2c(OC(c3c([H])c([H])c(O[H])c([H])c3O[H])=C([H])C2=O)c(C([H])([H])[C@@]([H])(C([H])([H])C([H])([H])C(C([H])([H])[H])(O[H])C([H])([H])[H])C(=C([H])[H])C([H])([H])[H])c1O[H]	Ginkgetin	0.329268	0.695422	1	0.774866	1
TCMBANKIN011727	Mulberrofuran P	CC1=C(C2=C3C(=C1)C4=C(C=C(C=C4O)C5=CC6=C(O5)C=C(C=C6)O)OC3(OC7=C2C=CC(=C7)O)C8=C(C=C(C=C8)O)O)O	Luteolin	0.253521	0.561763	1	0.906017	1
TCMBANKIN035188	odoroside d	CC1C(C(CC(O1)OC2CCC3(C(C2)CCC4C3CCC5(C4(CCC5C6=CC(=O)OC6)O)C)C)OC)OC7C(C(C(C(O7)CO)O)O)O	Periplocin	0.804598	0.472723	1	0.994601	1
TCMBANKIN042150	pilosanol a	CCC(C)C(=O)C1=C(C(=C(C(=C1O)CC2=C(C=C(C3=C2OC(C(C3)O)C4=CC(=C(C=C4)O)O)O)O)O)C)OC	procyanidin C1	0.373494	0.618494	1	0.841505	1
TCMBANKIN039674	calyflorenone d	COC1=C2C(=C3C(CC(OC3=C1OC)C4=CC=CC=C4)O)OC5(C2(C6=C(C(CC(O6)C7=CC=CC=C7)O)C(=O)C5)OC)OC	MUNDULONE	0.193878	0.510445	1	0.947047	1
TCMBANKIN040021	farnesiferol a	CC1(C2CCC(=C)C(C2(CCC1O)C)COC3=CC4=C(C=C3)C=CC(=O)O4)C	BETULIN	0.240964	0.622971	1	0.832282	1
TCMBANKIN009980	withaphysalin a	CC1=C(C(=O)OC(C1)C2(C3CCC4(C3(CCC5C4CC=C6C5(C(=O)C=CC6)C)C(=O)O2)O)C)C	Strophanthidin	0.197917	0.555757	1	0.899289	1
TCMBANKIN004848	blestriarenes C	c1([H])c(O[H])c([H])c(C([H])([H])C([H])([H])c(c(c2c(c([H])c([H])c(c([H])c(O[H])c([H])c3[H])c34)c4c(OC([H])([H])[H])c([H])c2O[H])c(O[H])c([H])c5OC([H])([H])[H])c56)c6c1[H]	Ginkgetin	0.24359	0.613131	1	0.84146	1
TCMBANKIN049498	inermiside ii	CC1C(C(C(C(O1)OC2CCC3(C4CCC5=C(C4(CCC3C2(C)C)C)CCC6(C5CC(CC6)(C)C)C(=O)O)C)O)O)O	Proscillaridin A	0.28866	0.468263	1	0.981592	1
TCMBANKIN041356	nigrolineaxanthone l	CC1(CCC2=C(O1)C=C3C(=C2O)C(=O)C4=C(C=CC(=C4O3)O)CCC(C)(C)O)C	ISOPOMIFERIN	0.309524	0.499593	1	0.949778	1
TCMBANKIN003664	lyciumamide A	COC1=C(C=CC(=C1)C=CC(=O)NCCC2=CC=C(C=C2)OC3=CC=C(C=C3)CCNC(=O)C=CC4=CC(=C(C=C4)O)OC)O	Curcumin	0.583333	0.469682	1	0.979601	1
TCMBANKIN001927	sinoside	CC1C(C(CC(O1)OC2CCC3(C(C2)CCC4C3C(CC5(C4(CCC5C6=CC(=O)OC6)O)C)O)C=O)OC)O	Peruvoside	0.640449	0.447635	1	0.997683	1
TCMBANKIN027481	1-(4'-hydroxy-3'-methoxy-phenyl)-7-phenyl-5-hydroxy-4, 6-heptadiene-3-one	C([H])([H])(c1c([H])c([H])c(O[H])c(OC([H])([H])[H])c1[H])C([H])([H])C(=O)\C([H])=C(/O[H])\C([H])=C([H])\c2c([H])c([H])c([H])c([H])c2[H]	gingerenone A	0.612245	0.451999	1	0.992266	1
TCMBANKIN033665	2,2'-dihydroxy-4,7,4',7'-tetramethoxy-1,1'-biphenanthrene	c1([H])c(c([H])c([H])c(c(c2c(O[H])c([H])c(OC([H])([H])[H])c(c(c([H])c([H])c(OC([H])([H])[H])c3[H])c3c([H])c4[H])c24)c(O[H])c([H])c5OC([H])([H])[H])c56)c6c([H])c([H])c1OC([H])([H])[H]	Curcumin	0.285714	0.560279	1	0.883577	1
TCMBANKIN033587	ephedrannin a	C1=CC(=CC=C1C2=C(C(=O)C3=C(O2)C4=C(C=C3O)OC5(C(C4C6=C(C=C(C=C6O5)O)O)O)C7=CC=C(C=C7)O)O)O	Quercetin dihydrate	0.387097	0.479954	1	0.959765	1
TCMBANKIN012247	2'- hydroxy- 4', 6'- dimethoxy- 3'- methylchalcone	CC1=C(C(=C(C=C1OC)OC)C(=O)C=CC2=CC=CC=C2)O	4'-METHOXYCHALCONE	0.488889	0.451796	1	0.98776	1
TCMBANKIN000394	eriocarpin	CC1CC(C2(C(O1)OC3CC4CC5C6(O5)C(C4(CC3O2)C)C(C(=O)C7(C6(CCC7C8=CC(=O)OC8)O)C)O)O)O	Digoxin	0.311321	0.449082	1	0.989919	1
TCMBANKIN060246	prosaikogenin f	CC1C(C(C(C(O1)OC2CCC3(C(C2(C)CO)CCC4(C3C=CC56C4(CC(C7(C5CC(CC7)(C)C)CO6)O)C)C)C)O)O)O	Ouabain	0.284404	0.663261	1	0.773242	1
TCMBANKIN053512	3,4-Dihydroxyrottlerin	c1(O[H])c(O[H])c([H])c([H])c(\C([H])=C([H])\C(=O)c2c(O[H])c(C([H])([H])c3c(O[H])c(C([H])([H])[H])c(O[H])c(C(=O)C([H])([H])[H])c3O[H])c(O[H])c(C([H])=C([H])C4(C([H])([H])[H])C([H])([H])[H])c2O4)c1[H]	Rottlerin	0.793651	0.442837	1	0.9933	1
TCMBANKIN014524	gossypetin	C1=CC(=C(C=C1C2=C(C(=O)C3=C(O2)C(=C(C=C3O)O)O)O)O)O	Quercetin dihydrate	0.634146	0.480932	1	0.953507	1
TCMBANKIN040974	taiwanhomoflavone a	CC1=C(C=C2C(=C1O)C(=O)C=C(O2)C3=CC(=C(C=C3)OC)C4=C(C=C(C5=C4OC(=CC5=O)C6=CC=C(C=C6)O)O)O)OC	Ginkgetin	0.79661	0.460305	1	0.971122	1
TCMBANKIN061810	DMBQ;2,6-dimethoxybenzoquinone	COC1=CC(=O)C=C(C1=O)OC	2,3-Dimethoxy-1,4-naphthoquinone	0.346154	0.448968	1	0.981592	1
TCMBANKIN058506	procyanidin b1-8-c-尾-d-glucopyranoside	C1C(C(OC2=C1C(=CC(=C2C3C(C(OC4=C3C(=CC(=C4C5C(C(C(C(O5)CO)O)O)O)O)O)C6=CC(=C(C=C6)O)O)O)O)O)C7=CC(=C(C=C7)O)O)O	procyanidin C1	0.66129	0.499854	1	0.92715	1
TCMBANKIN057664	genistein	c1(O[H])c([H])c(OC([H])=C(c2c([H])c([H])c(O[H])c([H])c2[H])C3=O)c3c(O[H])c1[H]	Daidzein	0.631579	0.803738	1	0.622723	1
TCMBANKIN016432	calotropagenin	CC12CCC3C(C1(CCC2C4=CC(=O)OC4)O)CCC5C3(CC(C(C5)O)O)C=O	Peruvoside	0.615385	0.451844	1	0.973763	1
TCMBANKIN010771	demethoxy-curcumin	c1(O[H])c([H])c([H])c(\C([H])=C([H])\C(=O)C([H])([H])C(=O)\C([H])=C([H])\c2c([H])c([H])c(O[H])c([H])c2[H])c([H])c1OC([H])([H])[H]	Curcumin	0.885714	0.448198	1	0.972023	1
TCMBANKIN021225	erysenegalensein k	CC(=CCC1=C2C(=C(C3=C1OC=C(C3=O)C4=C(C=C(C=C4)O)O)O)C=CO2)C	Daidzein	0.295082	0.424867	1	0.992736	1
TCMBANKIN049508	goniolactone b	C1C=CC(=O)OC1C(C(C2=CC=CC=C2)C3=C(C4=C(C=C3O)OC(CC4=O)C5=CC=CC=C5)O)O	procyanidin C1	0.168539	0.51992	1	0.893811	1
TCMBANKIN061569	1,5-Bis(4-hydroxy-3-methoxyphenyl)-1,4-pentadien-3-one	COC1=C(C=CC(=C1)C=CC(=O)C=CC2=CC(=C(C=C2)O)OC)O	Curcumin	0.764706	0.423982	1	0.988285	1
TCMBANKIN058598	euphocharacin b	C1CC2CC1C3C2SC4=C(C3C5=CC=CC=C5)SC(=O)N4CC(=O)NC6=CC7=CC=CC=C7C=C6	STK724170	0.233333	0.43382	1	0.977171	1
TCMBANKIN049847	pterokaurane p1-2-o-尾-d-glucoside	CC(C)(C)OC(=O)N(C)CS(=O)NC(C1CCN(CC1)C2=CC=C(C=C2)C(=O)NS(=O)(=O)C3=CC(=C(C=C3)NC(CCN4CCOCC4)CSC5=CC=CC=C5)S(=O)(=O)C(F)(F)F)C6=CC=CC=C6C7=CC=C(C=C7)Cl	Navitoclax	0.592308	0.417968	1	0.992825	1
TCMBANKIN019885	picrasidine h	COC1=CN=C(C2=C1C3=CC=CC=C3N2)CC(CO)C(=O)C4=NC=C(C5=C4NC6=CC=CC=C65)OC	I-BET151	0.233333	0.410619	1	0.998906	1
TCMBANKIN047020	kapurol	CC1(C2CCC3(C(C2(CCC1O)C)CCC4C3(CCC4C5(CCC(O5)C(C)(C)O)C)C)C)C	Cycloastragenol	0.439394	0.773523	1	0.631795	1
TCMBANKIN007162	ocotillol	CC1(C2CCC3(C(C2(CCC1O)C)CCC4C3(CCC4C5(CCC(O5)C(C)(C)O)C)C)C)C	Cycloastragenol	0.439394	0.638621	1	0.766553	1
TCMBANKIN061629	Gingerenone-C	COC1=C(C=CC(=C1)CCC(=O)C=CCCC2=CC=C(C=C2)O)O	gingerenone A	0.9	0.474716	1	0.929014	1
TCMBANKIN018940	7,4'-dihydroxy-8-methoxyisoflavone	COC1=C(C=CC2=C1OC=C(C2=O)C3=CC=C(C=C3)O)O	Daidzein	0.522727	0.431077	1	0.971499	1
TCMBANKIN002140	erysenegalensein h	CC(=CCC1=C2C(=C(C3=C1OC=C(C3=O)C4=C(C=C(C=C4)O)O)O)CC(O2)C(C)(C)O)C	ISOPOMIFERIN	0.252747	0.50906	1	0.893012	1
TCMBANKIN054010	5-hydroxy-7-(4-hydroxy-3-methoxyphenyl)-1-phenyl-3-heptanone	C([H])([H])(c1c([H])c([H])c([H])c([H])c1[H])C([H])([H])C(=O)C([H])([H])[C@]([H])(OC([H])([H])[H])C([H])([H])C([H])([H])c2c([H])c([H])c(O[H])c(OC([H])([H])[H])c2[H]	gingerenone A	0.481481	0.419313	1	0.978271	1
TCMBANKIN008937	picrasidine v	COC1=CC=CC2=C1NC3=C2C(=O)C(=O)NC3=O	2,3-Dimethoxy-1,4-naphthoquinone	0.3	0.39757	1	0.999864	1
TCMBANKIN056084	Hispaglabridin A	C1(C([H])([H])[H])(C([H])([H])[H])C([H])([H])C([H])([H])c(c(OC([H])([H])[C@]([H])(c2c(O[H])c(C([H])([H])\C([H])=C(/C([H])([H])[H])\C([H])([H])[H])c(O[H])c([H])c2[H])C3([H])[H])c3c([H])c4[H])c4O1	ISOPOMIFERIN	0.247191	0.566684	1	0.828943	1
TCMBANKIN001728	picrasidine u	COC1=CC=CC2=C1NC3=C2C(=CN=C3CCN4C=CC5=C6C4=C(C(=O)C(=O)N6C7=CC=CC=C57)OC)OC	GL-V9	0.204082	0.485289	1	0.909629	1
TCMBANKIN019374	gancaonin l	CC(=CCC1=C2C(=C(C=C1O)O)C(=O)C(=CO2)C3=CC(=C(C=C3)O)O)C	ISOPOMIFERIN	0.394366	0.459221	1	0.934207	1
TCMBANKIN048994	polygalolide a	COC1=C(C=CC(=C1)C=C2C3C45COC(=O)C4(CCO3)CC(C2=O)O5)O	Curcumin	0.318182	0.526842	1	0.8663	1
TCMBANKIN037530	erypoegin h	CC(=CCC1=C(C=CC2=C1OC3=C2COC4=C3C=CC(=C4)O)O)C	Fisetin	0.246154	0.42252	1	0.967615	1
TCMBANKIN007603	5-methoxy-7-(4 ''-hydroxy-3 ''-methoxyphenyl)-1-phenyl-3-heptanone	c1([H])c([H])c(C([H])([H])C([H])([H])C(=O)C([H])([H])[C@]([H])(OC([H])([H])[H])C([H])([H])C([H])([H])c2c([H])c([H])c(O[H])c(OC([H])([H])[H])c2[H])c([H])c([H])c1[H]	gingerenone A	0.481481	0.407044	1	0.982181	1
TCMBANKIN017120	(E)-5-(4-hydroxy-3-methoxy-phenyl)-1-piperidino-pent-2-en-1-one	COC1=C(C=CC(=C1)CCC=CC(=O)N2CCCCC2)O	gingerenone A	0.645833	0.430333	1	0.957477	1
TCMBANKIN016724	beauwalloside	CC1C(C(CC(O1)OC2CCC3(C(C2)CCC4C3CCC5(C4(CC(C5C6=CC(=O)OC6)OC(=O)C)O)C)C)OC)O	Oleandrin	1	0.416058	1	0.968657	1
TCMBANKIN060251	trigofoenoside c1	CC1C(C(C(C(O1)OC2CCC3(C(C2)CCC4C3CCC5(C4(CCC5C6=CC(=O)OC6)O)C)C)O)OC)OC7C(C(C(C(O7)CO)O)O)O	Periplocin	0.666667	0.393781	1	0.988585	1
TCMBANKIN060369	maytanvaline	CC1C2CC(C(C=CC=C(CC3=CC(=C(C(=C3)OC)Cl)N(C(=O)CC(C4(C1O4)C)OC(=O)C(C)N(C)C(=O)CC(C)C)C)C)OC)(NC(=O)O2)O	Alvespimycin	0.201439	0.382158	1	0.997362	1
TCMBANKIN045598	flavumone b	C1C(OC2=C(C1=O)C3=C(C=C2)C(=C(O3)C4=CC=C(C=C4)O)C(=O)C5=C(C=C(C=C5)O)O)C6=CC=C(C=C6)O	Fisetin	0.275362	0.453712	1	0.923704	1
TCMBANKIN012072	cochinchinenin	COC1=C(C=CC(=C1)O)CCC(C2=CC=C(C=C2)O)C3=C(C=C(C(=C3)CCC(=O)C4=CC=C(C=C4)O)O)O	gingerenone A	0.264706	0.386476	1	0.989534	1
TCMBANKIN061767	Isogingerenone-B	COC1=CC(=CC(=C1O)OC)CCC(=O)C=CCCC2=CC(=C(C=C2)O)OC	gingerenone A	0.9	0.615558	1	0.759884	1
TCMBANKIN037302	8-prenyldaidzein	CC(=CCC1=C(C=CC2=C1OC=C(C2=O)C3=CC=C(C=C3)O)O)C	Daidzein	0.469388	0.413608	1	0.961639	1
TCMBANKIN030871	12尾,27-dihydroxysolasodine	CC1C2C(CC3C2(C(CC4C3CC=C5C4(CCC(C5)O)C)O)C)OC16CCC(CN6)CO	25-hydroxycholesterol	0.329412	0.417928	1	0.956391	1
TCMBANKIN034301	o-Isovalerylcolum bianetin	CC(C)CC(=O)OC(C)(C)C1CC2=C(O1)C=CC3=C2OC(=O)C=C3	Rotenone	0.202381	0.390725	1	0.983097	1
TCMBANKIN043283	epicalyxin i	COC1=C(C2=C(C3CC(OC(C3C(O2)C4=CC=C(C=C4)O)C5=CC=C(C=C5)O)CCC6=CC=C(C=C6)O)C(=C1)O)C(=O)C=CC7=CC=C(C=C7)O	Curcumin	0.293333	0.380878	1	0.99235	1
TCMBANKIN007604	isocyclokirilodiol	CC(C1CCC2(C1(CCC34C2CCC5C3(C4)CCC(C5(C)C)O)C)C)C6CC(C(O6)(C)C)O	Cycloastragenol	0.352113	0.410369	1	0.96092	1
TCMBANKIN014517	kuvanon V	CC1=CC(C(C(C1)C2=CC=C(C=C2)O)C(=O)C3=CC(=C(C(=C3)O)CC=C(C)C)O)C4=C(C=CC(=C4O)C(=O)C=CC5=CC=C(C=C5)O)O	Curcumin	0.230769	0.386693	1	0.984434	1
TCMBANKIN053303	Shikodonin	C1([H])([H])C([H])([H])C([H])([H])[C@@]2([C@@]3([H])[C@]4(C([H])([H])[C@]([H])(C(=C([H])[H])C4=O)C([H])([H])[C@]3(O[H])[H])C(=O)OC2([H])[H])[C@]([H])([C@@]([H])(O[H])OC5([H])[H])[C@@]15C([H])([H])[H]	Oridonin	0.230769	0.42672	1	0.933885	1
TCMBANKIN034022	1-(4'-hydroxy-3',5'-dimethoxyphenyl)-7-(4'-hydroxy-3'-methoxyphenyl)-4-hepten-3-one	c1(OC([H])([H])[H])c([H])c(C([H])([H])C([H])([H])C(=O)\C([H])=C([H])\C([H])([H])C([H])([H])c2c([H])c([H])c(O[H])c(OC([H])([H])[H])c2[H])c([H])c(OC([H])([H])[H])c1O[H]	gingerenone A	0.9	0.628229	1	0.730188	1
TCMBANKIN041652	pilosanol c	CCCC(=O)C1=C(C(=C(C(=C1O)CC2=C(C=C(C3=C2OC(C(C3)O)C4=CC(=C(C=C4)O)O)O)O)O)C)OC	procyanidin C1	0.382716	0.428536	1	0.928085	1
TCMBANKIN045759	derrisisoflavone c	CC(=CCC1=C2C(=C3C(=C1OC)C(=O)C(=CO3)C4=CC=C(C=C4)O)CC(O2)C(C)(C)O)C	Daidzein	0.28169	0.408368	1	0.942986	1
TCMBANKIN010175	ervadivaricatine b	CCC1CC2CC3(C1N(C2)CCC4=C3NC5=CC(=C(C=C45)OC)C6CC7C(CN(C(C7C(=O)OC)CC8=C6NC9=CC=CC=C89)C)CC)C(=O)OC	Vincristine sulfate	0.310345	0.358269	1	0.992766	1
TCMBANKIN013794	neocyclomorusin	c12c(C([H])=C([H])C(C([H])([H])[H])(C([H])([H])[H])O1)c(OC(c3c(c([H])c(O[H])c([H])c3[H])O[C@@]4([H])C(C([H])([H])[H])(C([H])([H])[H])O[H])=C4C5=O)c5c(O[H])c2[H]	DEHYDRODEGUELIN	0.325	0.47681	1	0.87367	1
TCMBANKIN025610	moracin k	CC1(C=CC2=C3C(=CC(=C2O1)O)C=C(O3)C4=CC(=CC(=C4)O)O)C	ISOPOMIFERIN	0.342857	0.470045	1	0.880232	1
TCMBANKIN043557	4'-Dihydroxywogonin	c1(O[H])c([H])c(O[H])c(C(=O)C([H])=C(c2c([H])c(O[H])c(O[H])c([H])c2[H])O3)c3c1OC([H])([H])[H]	Luteolin	0.543478	0.451411	1	0.898122	1
TCMBANKIN017454	neoacrimarine e	CC1(CC(C2=C(O1)C(=C3C(=C2O)C=CC(=O)O3)C(C)(C)C=C)C4=C(C=C(C5=C4NC6=C(C5=O)C=CC(=C6OC)OC)O)OC)C	DEHYDRODEGUELIN	0.237624	0.379732	1	0.967621	1
TCMBANKIN024674	7-(4-hydroxy-3-methoxyphenyl)-5-methoxy-1-phenyl-3-heptanone	COC1=C(C=CC(=C1)CCC(CC(=O)CCC2=CC=CC=C2)OC)O	gingerenone A	0.481481	0.360117	1	0.986533	1
TCMBANKIN013864	kinobeon a	COC1=CC(=CC=CC=C2C=C(C(=O)C(=C2)OC)OC)C=C(C1=O)OC	2,3-Dimethoxy-1,4-naphthoquinone	0.290323	0.400309	1	0.946252	1
TCMBANKIN014985	11伪,16尾,23,28-tetrahydroxyolean-12-en-3尾-yl-[尾-d-glucopyranosyl-(1鈫?)]-[尾-d-glucopyra-nosyl-(1鈫?)]-尾-d-fucopyranoside	CC1C(C(C(C(O1)OC2CCC3(C(C2(C)CO)CCC4(C3C(C=C5C4(CC(C6(C5CC(CC6)(C)C)CO)O)C)O)C)C)OC7C(C(C(C(O7)CO)O)O)O)OC8C(C(C(C(O8)CO)O)O)O)O	Periplocin	0.321739	0.38872	1	0.957171	1
TCMBANKIN000840	artomunoxanthone	CC(=C)C1CC2=C(C3=C1C(=C(C=C3O)OC)O)OC4=C(C2=O)C(=CC5=C4C=CC(O5)(C)C)O	DEHYDRODEGUELIN	0.378049	0.540905	1	0.804617	1
TCMBANKIN010149	colubrinol	CC1C2CC(C(C=CC=C(C(C3=CC(=C(C(=C3)OC)Cl)N(C(=O)CC(C4(C1O4)C)OC(=O)C(C)N(C)C(=O)C(C)C)C)O)C)OC)(NC(=O)O2)O	Alvespimycin	0.213235	0.3463	1	0.997583	1
TCMBANKIN052217	Calophyllolide	c1(C(\C(=C([H])\C([H])([H])[H])\C([H])([H])[H])=O)c(OC([H])([H])[H])c(C([H])=C([H])C(C([H])([H])[H])(C([H])([H])[H])O2)c2c(C(c3c([H])c([H])c([H])c([H])c3[H])=C([H])C(=O)O4)c14	DEHYDRODEGUELIN	0.320988	0.651177	1	0.69089	1
TCMBANKIN059484	Oxydihydromorusin	CC1(C=CC2=C(O1)C=C(C3=C2OC(=C(C3=O)CCC(C)(C)O)C4=C(C=C(C=C4)O)O)O)C	DEHYDRODEGUELIN	0.308642	0.362615	1	0.978333	1
TCMBANKIN033238	ponicidin	CC1(CCC(C23C1C(C4(C56C2CCC(C5OC3O4)C(=C)C6=O)O)O)O)C	Oridonin	0.532258	0.47016	1	0.869695	1
TCMBANKIN056793	Norkurarinol	[C@@]([H])(C(C([H])([H])[H])=C([H])[H])(C([H])([H])c1c(OC(c2c([H])c([H])c(O[H])c([H])c2O[H])=C([H])C3=O)c3c(O[H])c([H])c1O[H])C([H])([H])C([H])([H])C(O[H])(C([H])([H])[H])C([H])([H])[H]	Ginkgetin	0.316456	0.521637	1	0.817809	1
TCMBANKIN061872	1-(beta-carbolin-1-yl)-4-(4,8-dimethoxy-beta-carbolin-1-yl)-2-methoxy-butan-1-one	COC1=CC=CC2=C1NC3=C2C(=CN=C3CCC(C(=O)C4=NC=CC5=C4NC6=CC=CC=C56)OC)OC	Mibefradil dihydrochloride	0.229358	0.340456	1	0.998137	1
TCMBANKIN049736	agamenoside j	CC1CC(OC1OC2C(C(C(C(O2)CO)O)O)O)C3(C(C4C(O3)CC5C4(CCC6C5CCC7C6(CCC(C7)O)C)C)C)O	Periplocin	0.276786	0.58634	1	0.750949	1
TCMBANKIN000768	peruvoside-2'-monoacetate	CC1C(C(C(C(O1)OC2CCC3(C(C2)CCC4C3CCC5(C4(CCC5C6=CC(=O)OC6)O)C)C=O)OC(=O)C)OC)O	Peruvoside	0.85	0.384264	1	0.952836	1
TCMBANKIN014933	neriumogenin-A-3尾-D-digitaloside	CC1C(C(C(C(O1)OC2CCC3(C(C2)CCC4=C3CCC5(C4=CC=C5C6=CC(=O)OC6O)C)C)O)OC)O	Peruvoside	0.408163	0.388258	1	0.94377	1
TCMBANKIN057571	Vitisinol	c1([H])c(O[H])c([H])c(O[C@]([H])(c2c([H])c(O[H])c(O[H])c([H])c2[H])[C@@]34c(c(O[C@]([H])(c5c([H])c([H])c(O[H])c(O[H])c5[H])[C@]([H])(O[H])C6([H])[H])c6c(O[H])c7[H])c7OC3=O)c4c1O[H]	procyanidin C1	0.5	0.388352	1	0.943068	1
TCMBANKIN037558	strophanthidin-glucoside	CC12CCC3C(C1(CCC2C4=CC(=O)OC4)O)CCC5(C3(CCC(C5)OC6C(C(C(C(O6)CO)O)O)O)C=O)O	Convallotoxin	0.826667	0.33169	1	0.998165	1
TCMBANKIN058780	kosamol v	CC(=CCC1=C(C=C2C(=C1O)C(=O)CC(O2)C3=CC(=C(C=C3)O)OC)O)C	Curcumin	0.296875	0.336758	1	0.992133	1
TCMBANKIN049660	artocommunol cc	CC(=CCCC1(C=CC2=C(O1)C=C(C3=C2OC4=C(C3=O)CC(OC5=C4C=CC(=C5)O)C(C)(C)O)O)C)C	ISOPOMIFERIN	0.25	0.442543	1	0.882879	1
TCMBANKIN045114	sanggenon p	CC1=CC(C(C(C1)C2=C(C=C(C=C2)O)O)C(=O)C3=C(C(=C(C=C3)O)CC=C(C)C)O)C4=C(C=C5C(=C4O)C(=O)C6(C(O5)(C7=C(O6)C=C(C=C7)O)O)CC=C(C)C)O	ESTRADIOL CYPIONATE	0.179487	0.326393	1	0.996905	1
TCMBANKIN037448	calyxin h	COC1=C(C(=C(C(=C1)O)C(C=CCC(CCC2=CC=CC=C2)O)C3=CC=C(C=C3)O)O)C(=O)C=CC4=CC=C(C=C4)O	Curcumin	0.305556	0.335948	1	0.986756	1
TCMBANKIN038264	1-(beta-Carbolin-1-yl)-3-(4,8-dimethoxy-beta-carbolin-1-yl)propan-1-one	c1([H])c([H])c(c(c(OC([H])([H])[H])c([H])nc2C([H])([H])C([H])([H])C(=O)c3c(n([H])c(c([H])c([H])c([H])c4[H])c45)c5c([H])c([H])n3)c2n6[H])c6c(OC([H])([H])[H])c1[H]	RSL3	0.21978	0.32674	1	0.993982	1
TCMBANKIN012601	ampelopsin g	C1=CC(=CC=C1C2C3C(C4=C(C2C5=C3C6=C(C=C5O)OC(C6C7=CC(=CC(=C7)O)O)C8=CC=C(C=C8)O)C=C(C=C4O)O)C9=CC=C(C=C9)O)O	procyanidin C1	0.309859	0.332665	1	0.983773	1
TCMBANKIN060257	7,8-dehydrocerberin	CC1C(C(C(C(O1)OC2CCC3(C4CCC5(C(CCC5(C4=CCC3C2)O)C6=CC(=O)OC6)C)C)OC(=O)C)OC)O	Peruvoside	0.526316	0.516214	1	0.797407	1
TCMBANKIN037880	dracorubin	CC1=C2C3=C(C=C(OC3=CC1=O)C4=CC=CC=C4)C5=C6C(=C(C=C5O2)OC)CCC(O6)C7=CC=CC=C7	GL-V9	0.295455	0.485159	1	0.828327	1
TCMBANKIN008192	bufarenogin	CC12CCC(CC1CCC3C2C(=O)C(C4(C3(CCC4C5=COC(=O)C=C5)O)C)O)O	Bufalin	0.666667	0.436881	1	0.876528	1
TCMBANKIN000590	anthraxin	CC(CC1=CC(=O)C2=C(O1)C=C(C3=C2OC(=CC3=O)C4=CC(=C(C=C4)O)O)O)O	Luteolin	0.519231	0.430834	1	0.879645	1
TCMBANKIN045432	guangsangon g	CC1=CC(C(C(C1)C2=C(C=C(C=C2)O)O)C(=O)C3=C(C=C(C=C3)O)O)C4=C(C=CC(=C4)C5=C(C(=O)C6=C(O5)C=C(C=C6)O)O)O	Fisetin	0.476923	0.312789	1	0.997094	1
TCMBANKIN051749	5-Hydroxy-7-(4''-hydroxy-3''-methoxy-phenyl)-1-phenyl-3-heptanone	c1([H])c([H])c(C([H])([H])C([H])([H])C(=O)C([H])([H])[C@]([H])(O[H])C([H])([H])C([H])([H])c2c([H])c([H])c(O[H])c(OC([H])([H])[H])c2[H])c([H])c([H])c1[H]	gingerenone A	0.490566	0.406626	1	0.902499	1
TCMBANKIN059523	(3尾,8尾, 14伪, 21伪)-26, 27-dinoronocerane-3, 8, 14, 21-tetrol	CC1(C2CCC(C(C2(CCC1O)C)CCC3C(CCC4C3(CCC(C4(C)C)O)C)O)O)C	BETULIN	0.357143	0.307098	1	0.999262	1
TCMBANKIN030488	7,8-dehydrocerberin	CC1C(C(C(C(O1)OC2CCC3(C4CCC5(C(CCC5(C4=CCC3C2)O)C6=CC(=O)OC6)C)C)OC(=O)C)OC)O	Peruvoside	0.526316	0.438537	1	0.865326	1
TCMBANKIN010721	1,5-O-dicaffeoyl quinic acid	C1([H])([H])[C@](C(OC(\C([H])=C([H])\c2c([H])c(O[H])c(O[H])c([H])c2[H])=O)=O)(O[H])C([H])([H])[C@@]([H])(O[H])[C@]([H])(O[H])[C@]1([H])OC(=O)\C([H])=C([H])\c3c([H])c([H])c([H])c(O[H])c3O[H]	Curcumin	0.257143	0.315477	1	0.987703	1
TCMBANKIN038377	periplocoside O	CC1C=C(C(=O)C(O1)OC2CCC3(C4CCC5(C(C4CC=C3C2)CCC5(C(C)OC6CC(C(C(O6)C)O)OCOC)O)C)C)OC	Oleandrin	0.297521	0.566883	1	0.735355	1
TCMBANKIN023935	cypripedin	COC1=CC(=O)C2=C(C1=O)C=CC3=C2C=CC(=C3OC)O	2,3-Dimethoxy-1,4-naphthoquinone	0.261905	0.351812	1	0.950046	1
TCMBANKIN042534	ocotillol ii	CC1(C2CCC3(C(C2(CCC1O)C)CCC4C3(CCC4C5(CCC(O5)C(C)(C)O)C)C)C)C	Cycloastragenol	0.439394	0.584149	1	0.716493	1
TCMBANKIN045696	crataequinone a	COC1=C(OC2=C1C(=O)C(=O)C3=CC=CC=C32)OC	2,3-Dimethoxy-1,4-naphthoquinone	0.441176	0.303811	1	0.995849	1
TCMBANKIN061335	TBL;thalicarpine	CN1CCC2=CC(=C(C3=C2C1CC4=CC(=C(C=C43)OC)OC5=CC(=C(C=C5CC6C7=CC(=C(C=C7CCN6C)OC)OC)OC)OC)OC)OC	AZ191	0.185567	0.629733	1	0.667631	1
TCMBANKIN008994	(Z)-3-(4-hydroxy-3,5-dimethoxy-phenyl)acrolein	COC1=CC(=CC(=C1O)OC)C=CC=O	Curcumin	0.390244	0.333408	1	0.959411	1
TCMBANKIN030396	Gypenoside XXI	CC(=CCCC(C)(C1CCC2(C1C(CC3C2(CCC4C3(CCC(C4(C)C)O)C)C)O)C)OC5C(C(C(C(O5)COC6C(C(C(CO6)O)O)O)O)O)O)CO	BETULIN	0.297872	0.311666	1	0.980443	1
TCMBANKIN048343	oryzafuran	COC(=O)C1=C(OC2=CC(=CC(=C21)O)O)C3=CC(=C(C=C3)O)O	Quercetin dihydrate	0.586957	0.378461	1	0.913225	1
TCMBANKIN037584	8,8''-biskoenigine	CC1=CC2=C(C3=C1OC(C=C3)(C)C)NC4=C(C(=C(C=C24)OC)O)C5=C6C(=CC(=C5O)OC)C7=C(N6)C8=C(C(=C7)C)OC(C=C8)(C)C	DEHYDRODEGUELIN	0.305556	0.776253	1	0.515432	1
TCMBANKIN038252	aglaroxin a	CN(C)C(=O)C1C(C2(C(C1O)(C3=C(C4=C(C=C3O2)OCO4)OC)O)C5=CC=C(C=C5)OC)C6=CC=CC=C6	4'-METHOXYCHALCONE	0.226667	0.317603	1	0.971617	1
TCMBANKIN007414	maytansine	CC1C2CC(C(C=CC=C(CC3=CC(=C(C(=C3)OC)Cl)N(C(=O)CC(C4(C1O4)C)OC(=O)C(C)N(C)C(=O)C)C)C)OC)(NC(=O)O2)O	Alvespimycin	0.198529	0.296423	1	0.992477	1
TCMBANKIN040833	albafuran c	CC1=CC(C(C(C1)C2=C(C=C(C=C2)O)O)C(=O)C3=C(C=C(C=C3)O)O)C4=C(C=C5C(=C4)C=C(O5)C6=CC(=CC(=C6)O)O)O	Luteolin	0.253521	0.408833	1	0.879871	1
TCMBANKIN045877	hopeafuran	C1=CC(=CC=C1C2C3=C(C=C(C=C3O)O)C4=C(OC5=CC(=CC(=C54)C2=O)O)C6=CC=C(C=C6)O)O	Quercetin dihydrate	0.4	0.355569	1	0.932209	1
TCMBANKIN037462	Ilekudinoside I	CC1(C2CCC3(C(C2(CCC1OC4C(C(C(CO4)O)O)OC5C(C(C(C(O5)CO)O)O)O)C)CC(C6=C7C(C8(CCC7(CCC63C)C(=O)O8)C)(C)O)O)C)C	Periplocin	0.286885	0.406861	1	0.880031	1
TCMBANKIN039108	astramembrannin ii	CC1(C(CCC23C1C(CC4C2(C3)CCC5(C4(CC(C5C6(CCC(O6)C(C)(C)O)C)O)C)C)O)OC7C(C(C(CO7)O)O)O)C	Cycloastragenol	0.712121	0.418206	1	0.868563	1
TCMBANKIN037885	kudzusapogenol A	CC12CCC(C(C1CCC3(C2CC=C4C3(CCC5(C4CC(C(C5O)O)(C)CO)C)C)C)(C)CO)O	BETULIN	0.289474	0.291249	1	0.992746	1
TCMBANKIN021307	feruloylcampesterol	CC(C)C(C)CCC(C)C1CCC2C1(CCC3C2CCC4C3(CCC(C4)OC(=O)C=CC5=CC(=C(C=C5)O)OC)C)C	Curcumin	0.36	0.283555	1	0.998571	1
TCMBANKIN010097	mulberrofuran Q	CC12CC(C3=C(O1)C=C(C=C3)O)C45C(C2=O)C6=C(C=C(C=C6OC4(O5)C7=C(C=C(C=C7)O)O)C8=CC9=C(O8)C=C(C=C9)O)O	Luteolin	0.25	0.417708	1	0.862343	1
TCMBANKIN001886	3-oxo-11伪-hydroxy-12-dehydroxy-scilliphaeo-sidin	CC12CCC(=O)C=C1CCC3C2C(CC4(C3(CCC4C5=COC(=O)C=C5)O)C)O	Proscillaridin A	0.481481	0.434424	1	0.843527	1
TCMBANKIN015355	daphnodorin c	C1CC2=C(C3=C(C=C2O)OC(C34C(=O)C5=C(C=C(C=C5O4)O)O)C6=CC=C(C=C6)O)OC1C7=CC=C(C=C7)O	procyanidin C1	0.256098	0.419434	1	0.856816	1
TCMBANKIN052117	Blestriarene B	c12c(C([H])([H])C([H])([H])c(c([H])c(O[H])c([H])c3[H])c13)c(c4c(O[H])c([H])c(OC([H])([H])[H])c(c(c([H])c([H])c(O[H])c5[H])c5c([H])c6[H])c46)c(O[H])c([H])c2OC([H])([H])[H]	Ginkgetin	0.24359	0.465123	1	0.80958	1
TCMBANKIN036353	resibufagin	CC12CCC3C(C14C(O4)CC2C5=COC(=O)C=C5)CCC6C3(CCC(C6)O)C=O	Resibufogenin	0.770492	0.445068	1	0.829478	1
TCMBANKIN037414	gnemonol d	C1=CC(=CC=C1C2C(C3=C(C=C(C=C3O2)C4C(OC5=CC(=CC(=C45)O)C=CC6=C(C=C(C=C6)O)O)C7=CC=C(C=C7)O)O)C8=CC(=CC(=C8)O)O)O	procyanidin C1	0.338028	0.320678	1	0.953778	1
TCMBANKIN000922	angustoline	CC(C1=C2C=C3C4=C(CCN3C(=O)C2=CN=C1)C5=CC=CC=C5N4)O	RSL3	0.238095	0.278386	1	0.9942	1
TCMBANKIN061368	1-epidechloroacutumine;dechlorodauricumine	CN1CCC23C1(CCC24C(C(=CC4=O)OC)O)C(=C(C(=O)C3)OC)OC	2,3-Dimethoxy-1,4-naphthoquinone	0.178571	0.455644	1	0.81686	1
TCMBANKIN046818	deoxycalyxin a	COC1=C(C(=C(C(=C1)O)C(CCCCC2=CC=C(C=C2)O)C=CC3=CC=C(C=C3)O)O)C(=O)C=CC4=CC=C(C=C4)O	Curcumin	0.349206	0.279349	1	0.993025	1
TCMBANKIN041921	(24s)-cycloartane-3beta,24,25-triol	CC(CCC(C(C)(C)O)O)C1CCC2(C1(CCC34C2CCC5C3(C4)CCC(C5(C)C)O)C)C	Cycloastragenol	0.337838	0.349915	1	0.919036	1
TCMBANKIN036969	chandalone	CC(=CCC1=C(C=CC(=C1)C2=COC3=CC4=C(C=CC(O4)(C)C)C(=C3C2=O)O)O)C	ISOPOMIFERIN	0.417722	0.287185	1	0.980743	1
TCMBANKIN054261	Myricetin	c1([H])c(O[H])c(C(=O)C(O[H])=C(c2c([H])c(O[H])c(O[H])c(O[H])c2[H])O3)c3c([H])c1O[H]	Quercetin dihydrate	0.756757	0.571085	1	0.695969	1
TCMBANKIN061649	sotetsuflavone	COC1=C(C2=C(C(=C1)O)C(=O)C=C(O2)C3=CC=C(C=C3)O)C4=C(C=CC(=C4)C5=CC(=O)C6=C(C=C(C=C6O5)O)O)O	Ginkgetin	0.7	0.310322	1	0.951949	1
TCMBANKIN033966	licochalconeD	CC(=CCC1=C(C=CC(=C1)C(=O)C=CC2=C(C(=C(C=C2)O)O)OC)O)C	4'-METHOXYCHALCONE	0.315789	0.267698	1	0.994474	1
TCMBANKIN035367	6-[5-(5,7-dihydroxy-4-keto-chromen-2-yl)-2-methoxy-phenyl]-5,7-dihydroxy-2-(4-hydroxyphenyl)chromone	COC1=C(C=C(C=C1)C2=CC(=O)C3=C(C=C(C=C3O2)O)O)C4=C(C5=C(C=C4O)OC(=CC5=O)C6=CC=C(C=C6)O)O	Ginkgetin	0.711864	0.272272	1	0.987903	1
TCMBANKIN001784	holantosine a	CC1C(C(CC(O1)OC2CCC3(C(C2)CCC4C3CCC56C4(CCC5C(OC6)(C)O)O)C)OC)N	Oleandrin	0.446809	0.41473	1	0.844578	1
TCMBANKIN028639	chrysoeriol 7-o-(3'',6''-di-o-e-p-coumaroyl)-尾-d-glucopyranoside	COC1=C(C=CC(=C1)C2=CC(=O)C3=C(C=C(C=C3O2)OC4C(C(C(C(O4)COC(=O)C=CC5=CC=C(C=C5)O)O)OC(=O)C=CC6=CC=C(C=C6)O)O)O)O	Ginkgetin	0.404494	0.27715	1	0.981079	1
TCMBANKIN022896	palmarin	CC12CCC3C(=O)OC(CC3(C1C4C5C(C2(C(=O)O4)O)O5)C)C6=COC=C6	Bufalin	0.268293	0.264286	1	0.992514	1
TCMBANKIN057456	Tricrozarin A	c12c(c(O[H])c3c(C(=O)C(OC([H])([H])[H])=C(OC([H])([H])[H])C3=O)c1O[H])OC([H])([H])O2	2,3-Dimethoxy-1,4-naphthoquinone	0.333333	0.342405	1	0.913775	1
TCMBANKIN036264	vincadioline	CCC1(CN2CCC3=C(C(CC(C2)C1O)(C4=C(C=C5C(=C4)C67CCN8C6C(C=CC8)(C(C(C7N5C)(C(=O)OC)O)OC(=O)C)CC)OC)C(=O)OC)NC9=CC=CC=C39)O	Vincristine sulfate	0.721739	0.365117	1	0.889561	1
TCMBANKIN033191	albanin F	CC1=CC(C(C(C1)C2=C(C=C(C=C2)O)O)C(=O)C3=C(C=C(C=C3)O)O)C4=C(C=C(C5=C4OC(=C(C5=O)CC=C(C)C)C6=C(C=C(C=C6)O)O)O)O	Quercetin dihydrate	0.209302	0.281265	1	0.971686	1
TCMBANKIN008353	pingbeidinoside	CC12CCC(CC1=CCC3C2CCC4(C3CC(C4C(C)(C(C5C(C(C(C(O5)(C)OC6CCCNC6)O)(C)O)O)O)O)O)C)O	25-hydroxycholesterol	0.391304	0.265933	1	0.986445	1
TCMBANKIN016244	Scillaren A	CC1C(C(C(C(O1)OC2CCC3(C4CCC5(C(CCC5(C4CCC3=C2)O)C6=COC(=O)C=C6)C)C)O)O)OC7C(C(C(C(O7)CO)O)O)O	Proscillaridin A	0.818182	0.379513	1	0.870968	1
TCMBANKIN037789	10-hydroxy-methyllycaconitine	CCN1CC2(CCC(C34C2C(C(C31)(C5(CC(C6CC4(C5C6OC)O)OC)O)O)OC)OC)COC(=O)C7=CC=CC=C7N8C(=O)CC(C8=O)C	Periplocin	0.17037	0.331536	1	0.917803	1
TCMBANKIN010574	Gitoxigenin	CC12CCC(CC1CCC3C2CCC4(C3(CC(C4C5=CC(=O)OC5)O)O)C)O	Oleandrin	0.536585	0.478366	1	0.770132	1
TCMBANKIN027386	jamaicin	CC1(C=CC2=C(O1)C=CC3=C2OC=C(C3=O)C4=CC5=C(C=C4OC)OCO5)C	DEHYDRODEGUELIN	0.5625	0.302888	1	0.94505	1
TCMBANKIN035110	phebalosin	CC(=C)C1C(O1)C2=C(C=CC3=C2OC(=O)C=C3)OC	o-Vanillin	0.254902	0.250827	1	0.995275	1
TCMBANKIN040648	vaticanol d	C1=CC(=CC=C1C2C3C(C4=CC(=CC(=C4C(C5=C(C=C(C(=C35)C2C6=CC(=CC(=C6)O)O)O)O)C(C7=CC=C(C=C7)O)C8=C(C=C(C=C8O)C9C(C1C(C2=C(C=C(C=C2C2C(OC3=CC(=C9C1=C23)O)C1=CC=C(C=C1)O)O)O)C1=CC=C(C=C1)O)C1=CC=C(C=C1)O)O)O)O)C1=CC=C(C=C1)O)O	procyanidin C1	0.285714	0.608448	1	0.635147	1
TCMBANKIN061633	5-methoxy-7-(4''-hydroxy-3''-methoxy-phenyl)-1-phenyl-3-heptanone	COC1=C(C=CC(=C1)CCC(CC(=O)CCC2=CC=CC=C2)OC)O	gingerenone A	0.481481	0.290308	1	0.951986	1
TCMBANKIN039625	leoheteronone b	CC1C(=O)CC2C(CCCC2(C13CCC4(O3)CC(OC4)O)C)(C)C	SCLAREOLIDE	0.293103	0.369694	1	0.871884	1
TCMBANKIN009824	(+)-epsilon-viniferin	C1=CC(=CC=C1C=CC2=C3C(C(OC3=CC(=C2)O)C4=CC=C(C=C4)O)C5=CC(=CC(=C5)O)O)O	procyanidin C1	0.294118	0.325191	1	0.915968	1
TCMBANKIN000366	(24s)-pseudoginsenosidert4	CC1(C(CCC2(C1C(CC3(C2CC(C4C3(CCC4C5(CCC(O5)C(C)(C)O)C)C)O)C)OC6C(C(C(C(O6)CO)O)O)O)C)O)C	Cycloastragenol	0.416667	0.271813	1	0.968641	1
TCMBANKIN056353	Licoagrochalcone B	c1([H])c([H])c(C(=O)\C([H])=C([H])/c2c([H])c([H])c(OC(C([H])([H])[H])(C([H])([H])[H])C([H])=C3[H])c3c2OC([H])([H])[H])c([H])c([H])c1O[H]	4'-METHOXYCHALCONE	0.357143	0.242511	1	0.994689	1
TCMBANKIN024604	procyanidin B-1	c1(O[H])c([H])c(O[C@]([H])(c2c([H])c([H])c(O[H])c(O[H])c2[H])[C@]([H])(O[H])[C@@]3([H])c(c(O[C@]([H])(c4c([H])c([H])c(O[H])c(O[H])c4[H])[C@@]([H])(O[H])C5([H])[H])c5c(O[H])c6[H])c6O[H])c3c(O[H])c1[H]	procyanidin C1	0.979592	0.268006	1	0.968244	1
TCMBANKIN048821	hellebortin a	CC12CCC3C(C1(CC(C2C4=COC(=O)C=C4)O)O)CCC5(C3(CCC=C5)O)OC6C(C(C(C(O6)CO)O)O)O	Proscillaridin A	0.385417	0.279878	1	0.954837	1
TCMBANKIN024357	cannabisin a	C1=CC(=CC=C1CCNC(=O)C2=C(C(=C3C=C(C(=CC3=C2)O)O)C4=CC(=C(C=C4)O)O)C(=O)NCCC5=CC=C(C=C5)O)O	JFD00244	0.3	0.405087	1	0.829602	1
TCMBANKIN055755	(E)-1-[2,4-Dihydroxy-3-(3-methyl-2-butenyl)phenyl]-3-(4-hydroxy-3-[3-methyl-2-butenyl) phenyl]-2-propen-1-one	c1(O[H])c([H])c([H])c(C(=O)\C([H])=C([H])\c2c([H])c([H])c(O[H])c(C([H])([H])\C([H])=C(/C([H])([H])[H])\C([H])([H])[H])c2[H])c(O[H])c1C([H])([H])\C([H])=C(/C([H])([H])[H])\C([H])([H])[H]	Curcumin	0.351852	0.240814	1	0.991079	1
TCMBANKIN060247	Saikosaponin D	CC1C(C(C(C(O1)OC2CCC3(C(C2(C)CO)CCC4(C3C=CC56C4(CC(C7(C5CC(CC7)(C)C)CO6)O)C)C)C)O)OC8C(C(C(C(O8)CO)O)O)O)O	Periplocin	0.291667	0.507021	1	0.722466	1
TCMBANKIN050106	patrinoside d1	CC1C(C(C(C(O1)OC2COC(C(C2O)O)OC3CCC4(C(C3(C)C)CCC5(C4CC=C6C5(CCC7(C6CC(CC7)(C)C)C(=O)O)C)C)C)OC8C(C(C(CO8)O)OC9C(C(C(C(O9)CO)O)O)O)O)O)O	Periplocin	0.286822	0.356412	1	0.871977	1
TCMBANKIN047389	heliantriol b2	CC(=C)C1CCC2(C1C3CCC4C5(CCC(C(C5CCC4(C3(CC2O)C)C)(C)C)O)C)CO	BETULIN	0.701754	0.458066	1	0.768719	1
TCMBANKIN019000	microlepin	CC1(CCCC2(C1CCC34C2CCC(C3)C(C4)(CO)O)C)COC5C(C(C(C(O5)CO)OC)O)O	Periplocin	0.245455	0.245706	1	0.980286	1
TCMBANKIN035779	Curculigenin B	CC(C)C(CCC(C)C1C(CC2(C1(CC(C34C2CCC5C3(C4)CCC(C5(C)C)O)O)C)C)O)O	Cycloastragenol	0.285714	0.285663	1	0.940217	1
TCMBANKIN001023	versicolactone c	CC(=C)C1CCC2(C(CCC23C(C1OC3=O)O)O)C	BETULIN	0.307692	0.319609	1	0.904289	1
TCMBANKIN057057	Quercetagetin	c1(O[H])c(C(=O)C(O[H])=C(c2c([H])c([H])c(O[H])c(O[H])c2[H])O3)c3c([H])c(O[H])c1O[H]	Quercetin dihydrate	0.717949	0.478861	1	0.744431	1
TCMBANKIN059520	badrakemin	CC1(C2CCC(=C)C(C2(CCC1O)C)COC3=CC4=C(C=C3)C=CC(=O)O4)C	BETULIN	0.240964	0.610387	1	0.610342	1
TCMBANKIN058148	6-OH-Luteolin	C1=CC(=C(C=C1C2=CC(=O)C3=C(O2)C=C(C(=C3O)O)O)O)O	Luteolin	0.692308	0.508747	1	0.711653	1
TCMBANKIN000550	(2s,2''s)-7,7''-di-o-methyltetrahydroamento-flavone	COC1=CC(=C2C(=O)CC(OC2=C1)C3=CC(=C(C=C3)O)C4=C(C=C(C5=C4OC(CC5=O)C6=CC=C(C=C6)O)O)OC)O	Ginkgetin	0.333333	0.222208	1	0.997748	1
TCMBANKIN031337	25尾-hydroxyverazine	CC(C1CCC2C1(CCC3C2CC=C4C3(CCC(C4)O)C)C)C5=NCC(CC5)(C)O	25-hydroxycholesterol	0.567164	0.387292	1	0.830633	1
TCMBANKIN038355	voacamine	CCC1CC2CC3(C1N(C2)CCC4=C3NC5=CC(=C(C=C45)OC)C6CC7C(C(CC8=C6NC9=CC=CC=C89)N(CC7=CC)C)C(=O)OC)C(=O)OC	Vincristine sulfate	0.298013	0.290994	1	0.926854	1
TCMBANKIN037290	fetisinine	CC1=CC(=C(N=C1)C(C)C2CCC3C2(CCC4C3CC(=O)C5C4(CCC(C5)O)C)C)O	25-hydroxycholesterol	0.333333	0.367277	1	0.849163	1
TCMBANKIN059892	kuwanone h	CC1=CC(C(C(C1)C2=C(C=C(C=C2)O)O)C(=O)C3=C(C(=C(C=C3)O)CC=C(C)C)O)C4=C(C=C(C5=C4OC(=C(C5=O)CC=C(C)C)C6=C(C=C(C=C6)O)O)O)O	Quercetin dihydrate	0.227273	0.232357	1	0.983724	1
TCMBANKIN020682	trans-1(3'-methoxy-4'-hydroxyphenyl)-7-phenyl-5-ol-4,6-dien-3-heptanone	C([H])([H])(c1c([H])c([H])c(O[H])c(OC([H])([H])[H])c1[H])C([H])([H])C(=O)C([H])([H])C([H])([H])C([H])([H])C([H])([H])c2c([H])c(O[H])c([H])c([H])c2[H]	gingerenone A	0.509804	0.349049	1	0.866235	1
TCMBANKIN042739	deacetoxyvinblastine	CCC1(CC2CC(C3=C(CCN(C2)C1)C4=CC=CC=C4N3)(C5=C(C=C6C(=C5)C78CCN9C7C(CC(C8N6)(C(=O)OC)O)(C=CC9)CC)OC)C(=O)OC)O	Vincristine sulfate	0.616667	0.450606	1	0.764143	1
TCMBANKIN000025	3',4',5,7-tetrahydroxyflavanol	C1=C(C=C(C=C1O)O)C2=C(C(=O)C3=CC(=CC(=C3O2)O)O)O	Quercetin dihydrate	0.422222	0.537107	1	0.677586	1
TCMBANKIN039950	montanin d	CC1CC(C23COC2(CCCC3C14CC(OC4=O)C5=COC=C5)CO)O	Ouabagenin	0.221053	0.268431	1	0.945461	1
TCMBANKIN039345	LOLIOLIDE	CC1(CC(CC2(C1=CC(=O)O2)C)O)C	Strophanthidin	0.261538	0.22028	1	0.98558	1
TCMBANKIN054191	Sinapaldehyde	c1([H])c(OC([H])([H])[H])c(O[H])c(OC([H])([H])[H])c([H])c1\C([H])=C([H])\C([H])=O	Curcumin	0.390244	0.36785	1	0.83799	1
TCMBANKIN033871	albanin H	CC1=CC(CC(C1)(C)C=CC2=C3C(=C(C=C2O)O)C(=O)C(=C(O3)C4=C(C=C(C=C4)O)O)CC=C(C)C)C5=C(C=C(C6=C5OC(=C(C6=O)CC=C(C)C)C7=C(C=C(C=C7)O)O)O)O	Quercetin dihydrate	0.197674	0.2678	1	0.937485	1
TCMBANKIN054921	Gingerenone B	c1(OC([H])([H])[H])c([H])c(C([H])([H])C([H])([H])C(=O)\C([H])=C([H])\C([H])([H])C([H])([H])c2c([H])c(OC([H])([H])[H])c(O[H])c(OC([H])([H])[H])c2[H])c([H])c([H])c1O[H]	gingerenone A	0.9	0.43468	1	0.765949	1
TCMBANKIN036207	cyclocanthogenin	CC(CCC(C(C)(C)O)O)C1C(CC2(C1(CCC34C2CC(C5C3(C4)CCC(C5(C)C)O)O)C)C)O	Cycloastragenol	0.544118	0.232238	1	0.963078	1
TCMBANKIN038632	kraussianone 1	CC1(C=CC2=C(O1)C=C(C(=C2)C3=COC4=CC5=C(C=CC(O5)(C)C)C(=C4C3=O)O)O)C	MUNDULONE	0.4	0.211882	1	0.982179	1
TCMBANKIN023843	Tricetin	c1(O[H])c([H])c(OC(c2c([H])c(O[H])c(O[H])c(O[H])c2[H])=C([H])C3=O)c3c(O[H])c1[H]	Luteolin	0.72973	0.280116	1	0.912079	1
TCMBANKIN003447	cerberoside	CC1C(C(C(C(O1)OC2CCC3(C(C2)CCC4C3CCC5(C4(CCC5C6=CC(=O)OC6)O)C)C)OC7C(C(C(C(O7)COC8C(C(C(C(O8)CO)O)O)O)O)O)O)OC)O	Peruvoside	0.625	0.214856	1	0.976559	1
TCMBANKIN004452	cyclocarposide	CC1C(C(C(C(O1)OC2CC3C4(CC(C(C4(CCC35CC56C2C(C(CC6)OC7C(C(C(CO7)O)O)O)(C)C)C)C8(CCC(O8)C(C)(C)O)C)O)C)O)O)O	Cycloastragenol	0.556962	0.217632	1	0.973136	1
TCMBANKIN018194	dimethylcurcumin	c1(OC([H])([H])[H])c([H])c(\C([H])=C([H])\C(=O)\C([H])=C(/O[H])\C([H])=C([H])\c2c([H])c(OC([H])([H])[H])c(OC([H])([H])[H])c([H])c2[H])c([H])c([H])c1OC([H])([H])[H]	Curcumin	0.5	0.204276	1	0.986369	1
TCMBANKIN061630	1-(4鈥?hydroxy-3鈥?methoxyphenyl)-7-phenyl-3-heptanone	COC1=C(C=CC(=C1)CCC(=O)CCCCC2=CC=CC=C2)O	gingerenone A	0.530612	0.234327	1	0.955809	1
TCMBANKIN032967	neoacrimarine f	CC1(C(C(C2=C(O1)C=CC3=C2OC(=O)C=C3)OC4=C(C=CC5=C4N(C6=C(C5=O)C(=CC(=C6)OC)O)C)O)O)C	MUNDULONE	0.237624	0.301559	1	0.887371	1
TCMBANKIN040161	(+)-8,11,13-totaratriene-12,13-diol	CC(C)C1=C2CCC3C(CCCC3(C2=CC(=C1O)O)C)(C)C	TOTAROL	0.717391	0.426022	1	0.762041	1
TCMBANKIN014966	6-deoxypseudoanisatin	CC1CCC2(C13CC(=O)C34C(=O)C(C2(CO4)C)C)O	Oridonin	0.217391	0.314725	1	0.87212	1
TCMBANKIN028638	guggulsterol-II	CC(C)CCCC(C)(C1C(CC2C1(CCC3C2CC=C4C3(CCC(C4)O)C)C)O)O	25-hydroxycholesterol	0.606061	0.372144	1	0.813508	1
TCMBANKIN046594	salvistamineol	CC1C(C2C3=CC(C4C5(CCC(C(C5CCC4(C3(CCC2(CC1O)C)C)C)(C)C)O)C)O)C	BETULIN	0.276316	0.34827	1	0.837077	1
TCMBANKIN000726	erysenegalensein i	CC(=CCC1=C2C(=C(C3=C1OC=C(C3=O)C4=C(C=C(C=C4)O)O)O)CC(C(O2)(C)C)O)C	ISOPOMIFERIN	0.313953	0.343875	1	0.839702	1
TCMBANKIN049713	2-oxoneomajucin	CC1C(=O)CC2(C13CC(C4(C2(COC4=O)C)O)OC(=O)C3O)O	Cantharidin	0.207547	0.264501	1	0.917144	1
TCMBANKIN005482	3-galloylprocyanidin b 1	C1C(C(OC2=C1C(=CC(=C2C3C(C(OC4=CC(=CC(=C34)O)O)C5=CC(=C(C=C5)O)O)OC(=O)C6=CC(=C(C(=C6)O)O)O)O)O)C7=CC(=C(C=C7)O)O)O	procyanidin C1	0.666667	0.305852	1	0.87483	1
TCMBANKIN039145	ilekudinol C	CC(C)C1CCC2(C1C3CCC4C(C3(CC2)C)(CCC5C4(CCC(C5(C)C)O)CO)C)CO	BETULIN	0.548387	0.221372	1	0.957221	1
TCMBANKIN013212	5-(4'-hydroxy-3'-methoxyphenyl)-pent-2-en-1-al	C([H])(=O)\C([H])=C([H])\C([H])([H])C([H])([H])c1c([H])c([H])c(O[H])c(OC([H])([H])[H])c1[H]	gingerenone A	0.666667	0.229144	1	0.947983	1
TCMBANKIN042871	kuwanon A	CC(=CCC1=C(OC2=CC(=CC(=C2C1=O)O)O)C3=C4C(=C(C=C3)O)C=CC(O4)(C)C)C	Quercetin dihydrate	0.363636	0.494095	1	0.682259	1
TCMBANKIN028481	p-tolyl-methyl carbinol diferuloyl methane	CC1=CC=C(C=C1)CC(C(C(=O)C=CC2=CC(=C(C=C2)O)OC)C(=O)C=CC3=CC(=C(C=C3)O)OC)O	Curcumin	0.55102	0.181858	1	0.993205	1
TCMBANKIN018679	1-(4-hydroxy-3-methoxyphenyl)-7-phenyl-3,5-heptanedione	COC1=C(C=CC(=C1)CCC(=O)CC(=O)CCC2=CC=CC=C2)O	gingerenone A	0.565217	0.288411	1	0.884151	1
TCMBANKIN036149	Catharanthamine	CCC12CC3CN(C1)CCC4=C(C(C3O2)(C5=C(C=C6C(=C5)C78CCN9C7C(C=CC9)(C(C(C8N6C)(C(=O)OC)O)OC(=O)C)CC)OC)C(=O)OC)NC1=CC=CC=C41	Vincristine sulfate	0.629032	0.187982	1	0.984285	1
TCMBANKIN039525	lup-20(29)-ene-3尾,24-diol	CC(=C)C1CCC2(C1C3CCC4C5(CCC(C(C5CCC4(C3(CC2)CO)C)(C)C)O)C)C	BETULIN	0.644068	0.517512	1	0.654214	1
TCMBANKIN060084	bullatantriol	CC12CCC(C1C(CCC2O)(C)O)CC(C)(C)O	Cycloastragenol	0.238806	0.284907	1	0.885928	1
TCMBANKIN000365	piscidanone	CC1(C=CC2=C(O1)C(=C(C=C2C3=COC4=CC(=CC(=C4C3=O)O)O)OC)O)C	MUNDULONE	0.379747	0.193196	1	0.977325	1
TCMBANKIN009779	dalcriodain	CC(C1=CC(=O)C(=CC1=O)OC)C(C2=CC=CC=C2)OC3=C(C=C(C(=C3)C(C=C)C4=CC=CC=C4O)OC)OC	2,3-Dimethoxy-1,4-naphthoquinone	0.206349	0.254953	1	0.915061	1
TCMBANKIN000608	hongguanggenin	CCC1C(CC2C1(CCC3C2CC(C4C3(CCC(C4)O)C)O)C)OC5(C(CC(CO5)C)O)C	Cinobufagin	0.228261	0.178798	1	0.990316	1
TCMBANKIN023667	4'-O-methylbavachalcone	CC(=CCC1=CC(=C(C=C1OC)O)C(=O)C=CC2=CC=C(C=C2)OC)C	4'-METHOXYCHALCONE	0.415094	0.172152	1	0.996706	1
TCMBANKIN021742	7,4'-Dihydroxyflavone	C1=CC(=C(C=C1O)O)C2=CC(=O)C3=C(O2)C=C(C=C3)O	Luteolin	0.431818	0.25543	1	0.913376	1
TCMBANKIN030530	(5s)-5-acetoxy-1,7-bis(4-hydroxy-3-methoxy-phenyl)heptan-3-one	CC(=O)OC(CCC1=CC(=C(C=C1)O)OC)CC(=O)CCC2=CC(=C(C=C2)O)OC	gingerenone A	0.5	0.378112	1	0.788902	1
TCMBANKIN045379	parameritannin a1	C1C(C(OC2=C1C(=CC(=C2C3C(C(OC4=C5C6C(C(OC7=CC(=CC(=C67)O)O)(OC5=C(C(=C34)O)C8C(C(OC9=CC(=CC(=C89)O)O)C1=CC(=C(C=C1)O)O)O)C1=CC(=C(C=C1)O)O)O)C1=CC(=C(C=C1)O)O)O)O)O)C1=CC(=C(C=C1)O)O)O	procyanidin C1	0.731343	0.482349	1	0.680599	1
TCMBANKIN042169	licofuranocoumarin	C1(=O)Oc(c([H])c2c(C([H])([H])[C@]([H])(C(O[H])(C([H])([H])[H])C([H])([H])[H])O2)c3OC([H])([H])[H])c3C([H])=C1c4c([H])c([H])c(O[H])c([H])c4O[H]	MUNDULONE	0.267442	0.199521	1	0.961681	1
TCMBANKIN010566	n-deacetyllappaconitine	CCN1CC2(CCC(C34C2CC(C31)C5(CC(C6CC4C5(C6OC)O)OC)O)OC)OC(=O)C7=CC=CC=C7N	Oleandrin	0.180328	0.511514	1	0.649208	1
TCMBANKIN060205	astrachrysoside A	CC1C(C(C(C(O1)OC2C(C(COC2OC3CCC45CC46CCC7(C(C(CC7(C6CC(C5C3(C)C)O)C)O)C8(CCC(O8)C(C)(C)O)C)C)O)O)O)O)O	Cycloastragenol	0.602564	0.380378	1	0.776871	1
TCMBANKIN026773	hellebrigenin 3-acetate	CC(=O)OC1CCC2(C3CCC4(C(CCC4(C3CCC2(C1)O)O)C5=COC(=O)C=C5)C)C=O	Bufalin	0.506849	0.411588	1	0.744389	1
TCMBANKIN016034	(3R, 6R, 7E)-3-hydroxy-4,7-megastignadien-9-one	CCC1C(N(CC(C(=NOC=C)C(CC(C(C(C(C(C(=O)O1)C)O)C)OC2C(C(CC(O2)C)NC)O)(C)OC)C)C)C)C	Azithromycin	0.401786	0.255693	1	0.897991	1
TCMBANKIN009503	suaveolol	CC(C)C1CCC2=C(C1O)CCC3C2(CCCC3(C)CO)C	TOTAROL	0.290323	0.374384	1	0.776859	1
TCMBANKIN047000	phlogacanthoside c	CC1=C2C(CC3=C(C2O)CCC4C3(CCCC4(C)COC5C(C(C(C(O5)CO)O)O)OC(=O)C6=CC(=C(C(=C6)OC)O)OC)C)OC1=O	ProDrug A	0.221239	0.203648	1	0.944554	1
TCMBANKIN037904	Kadsulignan C	CC1C(C2=CC3=C(C4=C2C5(CO4)C(=CC(=C(C5=O)OC)OC)C(C1(C)O)OC(=O)C)OCO3)OC(=O)C6=CC=CC=C6	Rotenone	0.213592	0.329725	1	0.816887	1
TCMBANKIN027889	1-(4-hydroxy-3-methoxyphenyl)-5-(4-hydroxy-phenyl)-1,4-pentadiene-3-one	c1(OC([H])([H])[H])c([H])c(\C([H])=C([H])\C(\C([H])=C([H])\c2c([H])c([H])c(O[H])c([H])c2[H])=O)c([H])c([H])c1O[H]	Curcumin	0.684211	0.155292	1	0.987853	1
TCMBANKIN021925	2,7,2'-trihydroxy-4,4',7'-trimethoxy-1,1'-biphenanthrene	c1([H])c(c([H])c([H])c(c(c2c(O[H])c([H])c(OC([H])([H])[H])c(c(c([H])c([H])c(OC([H])([H])[H])c3[H])c3c([H])c4[H])c24)c(O[H])c([H])c5OC([H])([H])[H])c56)c6c([H])c([H])c1O[H]	Ginkgetin	0.298507	0.487678	1	0.654263	1
TCMBANKIN042901	sudachinoid a	CC1(C2CC(=O)C3(C(C2(C(O1)(C)OC)C)CCC4(C35C(O5)C(=O)OC4C6=CC(OC6=O)O)C)C)C	SCLAREOLIDE	0.216216	0.471477	1	0.669848	1
TCMBANKIN030592	5,4'-dihydroxy-8-(3,3-d imethylallyl)-2''-hy-droxymethyl-2''-methylpyrano[5,6:6,7]iso-flavone	CC(=CCC1=C2C(=CC3=C1OC(C=C3)(C)C)C(=O)C(=CO2)OC4=C(C=C(C=C4)O)O)C	ISOPOMIFERIN	0.295455	0.22177	1	0.917322	1
TCMBANKIN017360	cyclogaleginoside a	CC(=O)OC1C(C(COC1OC2CCC34CC35CCC6(C(C(CC6(C5CC(C4C2(C)C)O)C)O)C7(CCC(O7)C(C)(C)O)C)C)O)O	Cycloastragenol	0.626667	0.378561	1	0.751572	1
TCMBANKIN050188	kurarinol	CC(=C)C(CCC(C)(C)O)CC1=C2C(=C(C=C1O)OC)C(=O)CC(O2)C3=C(C=C(C=C3)O)O	Rotenone	0.247312	0.158273	1	0.968956	1
TCMBANKIN035630	8-o-methyl-1-epi-dioncophylline b	CC1CC2=C(C(N1)C)C(=C(C=C2)C3=C(C4=C(C=C3)C=C(C=C4OC)C)O)OC	Adapalene	0.226667	0.134113	1	0.987587	1
TCMBANKIN054292	Rubioncolin B	c1([H])c([H])c([H])c(c(O[H])c(C(=O)OC([H])([H])[H])c([C@@]([H])(C(=O)OC2(C([H])([H])[H])C([H])([H])[H])[C@]2(Oc(c(c([H])c([H])c([H])c3[H])c3c(O[H])c4C(=O)OC([H])([H])[H])c45)[C@]5([H])O6)c67)c7c1[H]	Idarubicin	0.208791	0.215092	1	0.906587	1
TCMBANKIN061896	detetrahydroconidendrin	COC1=CC2=CC3=C(COC3=O)C(=C2C=C1O)C4=CC(=C(C=C4)O)OC	Curcumin	0.293103	0.310408	1	0.80799	1
TCMBANKIN043435	cilistol i	CC(C1CCC2C1(CCC3C2CC=C4C3(C(CC(C4)O)O)C)C)C5CC(C(C(O5)OC6C(C(C(C(O6)CO)O)O)O)(C)O)(C)OC	25-hydroxycholesterol	0.351064	0.223985	1	0.894119	1
TCMBANKIN004475	isonarthogenin	CCC1C(CC2C1(CCC3C2CC=C4C3(CCC(C4)O)C)C)OC5(CCC(CO5)CO)C	25-hydroxycholesterol	0.4	0.131595	1	0.98641	1
TCMBANKIN043701	cimiracemate d	COC1=C(C=CC(=C1)C=CC(=O)OCC(=O)C(C2=CC(=C(C=C2)O)O)OC)O	Curcumin	0.529412	0.172835	1	0.944544	1
TCMBANKIN057384	5,7,2',3'-Tetrahydroxyflavone	c1(O[H])c([H])c(OC(c2c([H])c([H])c([H])c(O[H])c2O[H])=C([H])C3=O)c3c(O[H])c1[H]	Luteolin	0.581395	0.257445	1	0.859394	1
TCMBANKIN013828	(5R)-7-(4-hydroxy-3-methoxyphenyl)-5-methoxy-1-phenylheptan-3-one	c1(C([H])([H])C([H])([H])C(=O)C([H])([H])[C@]([H])(OC([H])([H])[H])C([H])([H])C([H])([H])c2c([H])c([H])c(O[H])c(OC([H])([H])[H])c2[H])c([H])c([H])c([H])c([H])c1[H]	gingerenone A	0.481481	0.195584	1	0.920919	1
TCMBANKIN047043	broussonol a	CC1(C=CC2=C(O1)C(=CC(=C2)C3=C(C(=O)C4=C(O3)C(=C(C=C4O)O)C(C)(C)C=C)O)O)C	ISOPOMIFERIN	0.294118	0.240164	1	0.874971	1
TCMBANKIN023398	KushenolG	CC(=C)C(CCC(C)(C)O)CC1=C2C(=C(C=C1O)O)C(=O)C(=C(O2)C3=C(C=C(C=C3)O)O)O	Quercetin dihydrate	0.298507	0.36242	1	0.751339	1
TCMBANKIN043146	3'-hydroxy-4'-O-methylglabridin	C1(C([H])([H])[H])(C([H])([H])[H])C([H])=C([H])c(c(OC([H])([H])[C@]([H])(c2c(O[H])c(O[H])c(OC([H])([H])[H])c([H])c2[H])C3([H])[H])c3c([H])c4[H])c4O1	DEHYDRODEGUELIN	0.369863	0.25269	1	0.858569	1
TCMBANKIN039538	rabdoternin e	CC1(CCC(C23C1C(C(C45C2CCC(C4O)C(=C)C5=O)(OC3OC)O)O)O)C	Oridonin	0.6	0.258892	1	0.852189	1
TCMBANKIN004690	marinobufagin 3-suberoyl-l-glutamine ester	CC12CCC(CC1(CCC3C2CCC4(C35C(O5)CC4C6=COC(=O)C=C6)C)O)C(=O)OCCCCCCC(=O)OC7C(C(C(C(O7)CO)O)O)O	Resibufogenin	0.425532	0.313	1	0.797759	1
TCMBANKIN049311	6''-epi-calyflorenone c	COC1C(=O)C2=C(C3(C1(OC4=C5C(CC(OC5=C(C(=C43)OC)OC)C6=CC=CC=C6)O)OC)OC)OC(CC2O)C7=CC=CC=C7	Rotenone	0.197917	0.182612	1	0.927205	1
TCMBANKIN016507	suffruticosol c	C1=CC(=CC=C1C2C3C(C4=C(C=C(C=C4O)O)C5C(OC6=CC(=CC(=C56)C2C7=C3C=C(C=C7O)O)O)C8=CC=C(C=C8)O)C9=CC=C(C=C9)O)O	procyanidin C1	0.343284	0.168566	1	0.940317	1
TCMBANKIN050998	Picrasidine N	c1([H])c([H])c(c2c(C(=C([H])C(=O)C3=O)N(C([H])([H])C([H])([H])c4c(n(OC([H])([H])[H])c(c([H])c([H])c([H])c5[H])c56)c6c(OC([H])([H])[H])c([H])n4)C([H])=C2[H])n37)c7c([H])c1[H]	GL-V9	0.208333	0.132327	1	0.975291	1
TCMBANKIN021292	schweinfurthin B	CC(=CCCC(=CCC1=C(C=C(C=C1O)C=CC2=CC3=C(C(=C2)OC)OC4(CC(C(C(C4C3)(C)C)O)O)C)O)C)C	Curcumin	0.220779	0.127911	1	0.978267	1
TCMBANKIN042125	(5R)-5-hydroxy-7-(4-hydroxy-3-methoxyphenyl)-1-phenylheptan-3-one	COC1=C(C=CC(=C1)CCC(CC(=O)CCC2=CC=CC=C2)O)O	gingerenone A	0.490566	0.242742	1	0.862288	1
TCMBANKIN060282	Desace	CC1C(C(CC(O1)OC2CCC3(C(C2)CCC4C3CC(C5(C4(CCC5C6=CC(=O)OC6)O)C)O)C)O)OC7CC(C(C(O7)C)OC8CC(C(C(O8)C)OC9C(C(C(C(O9)CO)O)O)O)O)O	Digoxin	0.802469	0.384937	1	0.719738	1
TCMBANKIN061585	Ferulaldehyde	COC1=C(C=CC(=C1)C=CC=O)O	Curcumin	0.621622	0.117942	1	0.985924	1
TCMBANKIN059470	coetsoidin f	CC1(C(CCC23C1C(C(C45C2CCC(C4O)C(=C)C5=O)OC3O)O)O)C	Oridonin	0.421875	0.308682	1	0.791214	1
TCMBANKIN059105	licoa-grochalcone D	CC(C)(C1CC2=C(O1)C=CC(=C2OC)C=CC(=O)C3=CC=C(C=C3)O)O	4'-METHOXYCHALCONE	0.322034	0.175504	1	0.923978	1
TCMBANKIN048997	aglinin c	CC1(C2CCC3(C(C2(CCC1O)C)CCC4C3(CCC4C5(CCC(O5)(C(C)(C)O)O)C)C)C)C	BETULIN	0.424242	0.423999	1	0.673628	1
TCMBANKIN060253	cerberoside	CC1C(C(C(C(O1)OC2CCC3(C(C2)CCC4C3CCC5(C4(CCC5C6=CC(=O)OC6)O)C)C)OC7C(C(C(C(O7)COC8C(C(C(C(O8)CO)O)O)O)O)O)O)OC)O	Peruvoside	0.625	0.368769	1	0.728399	1
TCMBANKIN056329	Kushenol H	C([H])([H])([H])C(O[H])(C([H])([H])C([H])([H])[C@@]([H])(C(=C([H])[H])C([H])([H])[H])C([H])([H])c1c(OC(c2c([H])c([H])c(O[H])c([H])c2O[H])=C(O[H])C3=O)c3c(OC([H])([H])[H])c([H])c1O[H])C([H])([H])[H]	Quercetin dihydrate	0.260274	0.260994	1	0.835139	1
TCMBANKIN056331	Kushenol N	C([H])([H])([H])C(O[H])(C([H])([H])C([H])([H])[C@@]([H])(C(=C([H])[H])C([H])([H])[H])C([H])([H])c1c(OC(c2c(O[H])c([H])c(O[H])c([H])c2[H])=C(O[H])C3=O)c3c(OC([H])([H])[H])c([H])c1O[H])C([H])([H])[H]	Quercetin dihydrate	0.260274	0.260994	1	0.835139	1
TCMBANKIN017245	primulagenin a	CC1(CCC2(C(C1)C3=CCC4C5(CCC(C(C5CCC4(C3(CC2O)C)C)(C)C)O)C)CO)C	BETULIN	0.347222	0.132724	1	0.958599	1
TCMBANKIN060258	convalloside	CC1C(C(C(C(O1)OC2CCC3(C4CCC5(C(CCC5(C4CCC3(C2)O)O)C6=CC(=O)OC6)C)C=O)O)O)OC7C(C(C(C(O7)CO)O)O)O	Strophanthin K	0.829545	0.394098	1	0.694595	1
TCMBANKIN000281	Myricadiol	CC1(CCC2(CC=C3C4(CCC5C(C(CCC5(C4CCC3(C2C1)C)C)O)(C)C)C)CO)C	BETULIN	0.393939	0.138962	1	0.948473	1
TCMBANKIN039578	denicunine	CC1C(C(C(C(O1)OC2C(OC(CC2OC)OC3CCC4(C5CCC6(C(CCC6(C5CC=C4C3)O)C(C)O)C)C)C)O)OC)O	Periplocin	0.423077	0.0872224	1	0.998271	1
TCMBANKIN049103	raddeanoside	CC1C(C(C(C(O1)OC2C(C(COC2OC3CCC4(C(C3(C)C)CCC5(C4CC=C6C5(CCC7(C6CC(CC7)(C)C)C(=O)O)CO)C)C)O)O)O)O)O	Ouabain	0.284483	0.186444	1	0.896301	1
TCMBANKIN008990	ciwujianoside C3	CC1C(C(C(C(O1)OC2C(OC(C(C2O)O)OCC3C(C(C(C(O3)OC(=O)C45CCC(CC4C6=CCC7C8(CCC(C(C8CCC7(C6(CC5)C)C)(C)C)OC9C(C(C(CO9)O)O)O)C)(C)C)O)O)O)CO)O)O)O	Periplocin	0.269231	0.106388	1	0.972584	1
TCMBANKIN040187	trans-Widdrol alpha-epoxie	C1([H])([H])C([H])([H])[C@]2(C([H])([H])[H])[C@@]3([C@@]([H])(O3)C([H])([H])[C@@](C([H])([H])[H])(O[H])C([H])([H])C2([H])[H])C(C([H])([H])[H])(C([H])([H])[H])C1([H])[H]	SCLAREOLIDE	0.196078	0.27062	1	0.80713	1
TCMBANKIN006870	2,3-dihydrorobustaflavone	C1C(OC2=CC(=CC(=C2C1=O)O)O)C3=CC(=C(C=C3)O)C4=C(C5=C(C=C4O)OC(=CC5=O)C6=CC=C(C=C6)O)O	Luteolin	0.412698	0.225458	1	0.851638	1
TCMBANKIN028700	bilobetin	COC1=C(C=C(C=C1)C2=CC(=O)C3=C(C=C(C=C3O2)O)O)C4=C(C=C(C5=C4OC(=CC5=O)C6=CC=C(C=C6)O)O)O	Ginkgetin	0.888889	0.353433	1	0.722876	1
TCMBANKIN005694	cyclokirilodiol	CC(C1CCC2(C1(CCC34C2CCC5C3(C4)CCC(C5(C)C)O)C)C)C6CC(C(O6)(C)C)O	Cycloastragenol	0.352113	0.394383	1	0.678518	1
TCMBANKIN012069	cycloartane-3,24,25-triol	CC(CCC(C(C)(C)O)O)C1CCC2(C1(CCC34C2CCC5C3(C4)CCC(C5(C)C)O)C)C	Cycloastragenol	0.337838	0.385254	1	0.686248	1
TCMBANKIN018936	libanorin	CC(=CC(=O)OC(C)(C)C1CC2=C(O1)C=CC3=C2OC(=O)C=C3)C	Rotenone	0.219512	0.416042	1	0.654892	1
TCMBANKIN038291	caesalmin g	CC1(CCC(C2(C1(CC3C4C2CC5=C(C4C(=O)O3)C=CO5)O)C)O)C	Bufalin	0.231707	0.239956	1	0.830911	1
TCMBANKIN017663	pongamol	COC1=C(C=CC2=C1C=CO2)C(=O)C=C(C3=CC=CC=C3)O	4'-METHOXYCHALCONE	0.296296	0.135966	1	0.933949	1
TCMBANKIN045748	caledonixanthone e	CC1(C=CC2=C3C(=C(C(=C2O1)OC)O)C(=O)C4=C(O3)C(=CC=C4)O)C	DEHYDRODEGUELIN	0.342466	0.124021	1	0.940846	1
TCMBANKIN051391	19-O-Methylangustoline	c1([H])c([H])c([H])c(c(C([H])([H])C([H])([H])N2C3=C([H])c4c(c([H])nc([H])c4[C@]([H])(C([H])([H])[H])OC([H])([H])[H])C2=O)c3n5[H])c5c1[H]	RSL3	0.247059	0.100203	1	0.960681	1
TCMBANKIN040721	4',7-dimethylamentoflavone	COC1=CC=C(C=C1)C2=CC(=O)C3=C(O2)C(=C(C=C3O)OC)C4=C(C=CC(=C4)C5=CC(=O)C6=C(C=C(C=C6O5)O)O)O	Ginkgetin	0.677419	0.28492	1	0.771933	1
TCMBANKIN030559	coniferyl cinnamate	COC1=C(C=CC(=C1)C=CCOC(=O)C=CC2=CC=CC=C2)O	Curcumin	0.586957	0.201191	1	0.855582	1
TCMBANKIN023583	1,7-bis-(4'-hydroxy-3'-methoxyphenyl)-3,5-heptadione	c1([H])c([H])c(C([H])([H])C([H])([H])C(=O)C([H])([H])C(=O)C([H])([H])C([H])([H])c2c([H])c([H])c(O[H])c(OC([H])([H])[H])c2[H])c([H])c(OC([H])([H])[H])c1O[H]	gingerenone A	0.634146	0.410317	1	0.643749	1
TCMBANKIN020684	cheiranthoside iii	CC1C(C(C(C(O1)OC2C(OC(CC2O)OC3CCC4(C5CCC6(C(CCC6(C5CCC4(C3)O)O)C7=CC(=O)OC7)C)C=O)C)O)O)O	Convallotoxin	0.857143	0.518018	1	0.533816	1
TCMBANKIN044918	lasiocarpanin	CC1(CCCC23C1C(C(C45C2CCC(C4O)C(=C)C5=O)(OC3)O)O)CO	Oridonin	0.603448	0.225613	1	0.826093	1
TCMBANKIN057512	Ugonin C	c12c(C(C([H])([H])[H])(C([H])([H])[H])[C@]([H])(C([H])([H])[H])O1)c(OC(c3c([H])c([H])c(O[H])c([H])c3[H])=C(OC([H])([H])[H])C4=O)c4c(O[H])c2[H]	Ginkgetin	0.298701	0.326619	1	0.723231	1
TCMBANKIN037419	conodiparine a	CC=C1CN(C2CC3=C(C(CC1C2(CO)C(=O)OC)C4=C(C=C5C(=C4)C6=C(N5)C7(CC8CC(C7N(C8)CC6)C(C)O)C(=O)OC)OC)NC9=CC=CC=C39)C	Vincristine sulfate	0.30719	0.435098	1	0.613689	1
TCMBANKIN045471	blestrin D	COC1=C2C(=CC(=C1)O)C=CC3=C2C=CC(=C3)OC4=C5C=CC6=C(C5=C(C=C4O)OC)C=CC(=C6)O	Curcumin	0.241379	0.388045	1	0.66073	1
TCMBANKIN000486	acutumine	CN1CCC23C1(CC(C24C(C(=CC4=O)OC)O)Cl)C(=C(C(=O)C3)OC)OC	2,3-Dimethoxy-1,4-naphthoquinone	0.169492	0.453349	1	0.589984	1
TCMBANKIN061431	epicalyxin f	COC1=C(C(=C(C(=C1)O)C2CC(OC(C2)C3=CC=C(C=C3)O)CCC4=CC=C(C=C4)O)O)C(=O)C=CC5=CC=C(C=C5)O	Curcumin	0.309859	0.110384	1	0.929806	1
TCMBANKIN003137	cyclocarposide b	CC1C(C(C(C(O1)OC2CC3C4(CC(C(C4(CCC35CC56C2C(C(CC6)OC7C(C(C(CO7)O)O)O)(C)C)C)C8(CCC(O8)C(C)(C)O)C)O)C)OC(=O)C)O)O	Cycloastragenol	0.5	0.202174	1	0.837676	1
TCMBANKIN054002	Picrasidine M	c1([H])c([H])c(c2c(C(=C([H])C(=O)C3=O)N(C([H])([H])C([H])([H])c4nc([H])c(OC([H])([H])[H])c(c(c([H])c([H])c([H])c5OC([H])([H])[H])c5n6[H])c46)C([H])=C2[H])n37)c7c([H])c1[H]	PD-98059	0.231707	0.111172	1	0.926742	1
TCMBANKIN044868	trans-hydroxyxanthohumol	CC(=CCC1=C(C(=C(C=C1O)OC)C(=O)C=CC2=CC=C(C=C2)OC)O)CO	4'-METHOXYCHALCONE	0.385965	0.0573396	1	0.978289	1
TCMBANKIN048836	ravidin b	CC1CC(=O)C2(C(C13CC(OC3=O)C4=COC=C4)CCC5C2(O5)C)C	Cantharidin	0.25	0.185766	1	0.84947	1
TCMBANKIN060236	marsdekoside e	CC1C(C(C(C(O1)OC2C(OC(CC2OC)OC3C(OC(CC3OC)OC4CCC5(C(C4)CCC6(C5CC(C7(C6(CCC7(C(C)O)O)O)C)OC(=O)C=CC8=CC=CC=C8)O)C)C)C)O)OC)O	Oleandrin	0.341463	0.403832	1	0.630773	1
TCMBANKIN025841	catharine	CCC1=CN(CCC2=C(C(CC(=O)C1)(C3=C(C=C4C(=C3)C56CCN7C5C(C=CC7)(C(C(C6N4C)(C(=O)OC)O)OC(=O)C)CC)OC)C(=O)OC)NC8=CC=CC=C28)C=O	Vincristine sulfate	0.645161	0.0984101	1	0.935024	1
TCMBANKIN001776	benzoyl oxokadsurane	CC1CC2=CC(=C(C(=O)C23COC4=C3C(=CC5=C4OCO5)C(C1C)OC(=O)C6=CC=CC=C6)OC)OC	Rotenone	0.212121	0.463953	1	0.568892	1
TCMBANKIN026677	cirrhopetalanthrin	c1(O[H])c([H])c([H])c(c(c(OC([H])([H])[H])c([H])c(O[H])c2c3c(c([H])c([H])c(c([H])c(O[H])c([H])c4[H])c45)c5c(OC([H])([H])[H])c([H])c3O[H])c2c([H])c6[H])c6c1[H]	Ginkgetin	0.28125	0.128813	1	0.902833	1
TCMBANKIN022686	Cholesteryl ferulate	CC(C)CCCC(C)C1CCC2C1(CCC3C2CC=C4C3(CCC(C4)OC(=O)C=CC5=CC(=C(C=C5)O)OC)C)C	25-hydroxycholesterol	0.476744	0.0889337	1	0.937868	1
TCMBANKIN019671	Artonin E	CC(=CCC1=C(OC2=C(C1=O)C(=CC3=C2C=CC(O3)(C)C)O)C4=CC(=C(C=C4O)O)O)C	DEHYDRODEGUELIN	0.324675	0.0704848	1	0.954716	1
TCMBANKIN055100	Angustoline	c1([H])c([H])c(c(C([H])([H])C([H])([H])N2C3=C([H])c4c(c([H])nc([H])c4[C@@]([H])(O[H])C([H])([H])[H])C2=O)c3n5[H])c5c([H])c1[H]	RSL3	0.238095	0.0462426	1	0.977923	1
TCMBANKIN019726	isoreineckiagenin	CC1C2C(CC3C2(CCC4C3CCC5C4(C(CC(C5)O)O)C)C)OC16CCC(CO6)(C)O	Cinobufagin	0.23913	0.304824	1	0.717366	1
TCMBANKIN018310	licoagrochalcone b	CC1(C=CC2=C(O1)C=CC(=C2OC)C=CC(=O)C3=CC=C(C=C3)O)C	4'-METHOXYCHALCONE	0.357143	0.0684	1	0.953026	1
TCMBANKIN019766	licoagroachalcone B	c1(O[H])c([H])c([H])c(C(=O)\C([H])=C([H])\c2c([H])c([H])c(OC(C([H])([H])[H])(C([H])([H])[H])C([H])=C3[H])c3c2OC([H])([H])[H])c([H])c1[H]	4'-METHOXYCHALCONE	0.357143	0.0501008	1	0.970633	1
TCMBANKIN040715	totaradiol	CC(C)C1=C(C=CC2=C1CCC3C2(CCC(C3(C)C)O)C)O	TOTAROL	0.695652	0.24477	1	0.775764	1
TCMBANKIN046126	anagalligenin b	CC1(CCC23COC4(C2C1)CCC5C6(CCC(C(C6CCC5(C4(CC3O)C)C)(C)CO)O)C)C	BETULIN	0.328767	0.351328	1	0.663368	1
TCMBANKIN013806	4-hydroxyrottlerin	CC1=C(C(=C(C(=C1O)C(=O)C)O)CC2=C(C(=C3C(=C2O)C=CC(O3)(C)C)C(=O)C=CC4=CC=C(C=C4)O)O)O	Rottlerin	0.864407	0.393917	1	0.619481	1
TCMBANKIN017289	picrasidine m	COC1=CC=CC2=C1NC3=C2C(=CN=C3CCN4C=CC5=C6C4=CC(=O)C(=O)N6C7=CC=CC=C57)OC	PD-98059	0.231707	0.122037	1	0.888887	1
TCMBANKIN004806	2-(3, 4-dihydroxyphenyl)-8, 8-dimethyl-8H-pyrano[2, 3-h]chromen-4-one	C1(c2c([H])c([H])c(O[H])c(O[H])c2[H])=C([H])C(=O)c3c(O1)c(C([H])=C([H])C(C([H])([H])[H])(C([H])([H])[H])O4)c4c([H])c3[H]	DEHYDRODEGUELIN	0.402985	0.311182	1	0.699469	1
TCMBANKIN040795	conodiparine d	CC=C1CN(C2CC3=C(C(CC1C2(CO)C(=O)OC)C4=C(C=CC5=C4NC6=C5CCN7CC8CC(C7C6(C8)C(=O)OC)C(=O)C)OC)NC9=CC=CC=C39)C	Vincristine sulfate	0.296053	0.135857	1	0.874636	1
TCMBANKIN029188	bufadienolide	CC12CCCCC1CCC3C2CCC4(C3CCC4C5=COC(=O)C=C5)C	Bufalin	0.5	0.427766	1	0.580557	1
TCMBANKIN019688	aridanin	CC(=O)NC1C(C(C(OC1OC2CCC3(C(C2(C)C)CCC4(C3CC=C5C4(CCC6(C5CC(CC6)(C)C)C(=O)O)C)C)C)CO)O)O	Periplocin	0.25	0.0596084	1	0.945668	1
TCMBANKIN051685	Ailanthone	C1(=O)[C@@]([H])(O[H])[C@](C([H])([H])[H])([C@@]([H])([C@@]2(O[H])OC3([H])[H])[C@]3([C@]([H])(C(=C([H])[H])[C@]2([H])O[H])C([H])([H])C(=O)O4)[C@@]4([H])C5([H])[H])[C@]5([H])C(C([H])([H])[H])=C1[H]	Oridonin	0.225	0.170986	1	0.831564	1
TCMBANKIN046816	labriformin	CC1CC2(C3(C(O1)OC4CC5CC6C7(O6)C(C5(CC4O3)C)C(C(=O)C8(C7(CCC8C9=CC(=O)OC9)O)C)O)O)N=CCS2	Strophanthidin	0.281553	0.114424	1	0.884255	1
TCMBANKIN057538	Versicolactone C	C1([H])([H])[C@]([H])(O[H])[C@]2(C([H])([H])[H])[C@@]3([C@@]([H])(O[H])[C@@]([H])(OC3=O)[C@](C(=C([H])[H])C([H])([H])[H])([H])C([H])([H])C2([H])[H])C1([H])[H]	BETULIN	0.307692	0.0482256	1	0.949521	1
TCMBANKIN001864	luteolin 6-C-(6-O-trans-caf-feoylglucoside)	c1(O[H])c([H])c(O[C@@]([H])(c2c([H])c([H])c(O[H])c(O[H])c2[H])C([H])([H])C3=O)c3c(O[H])c1Oc4c([H])c([H])c(\C([H])=C([H])\C(O[H])=O)c([H])c4[H]	Curcumin	0.25	0.0200853	1	0.976974	1
TCMBANKIN059672	longikaurin g	CC1(CCCC23C1C(C(C45C2C(CC(C4O)C(=C)C5=O)O)(OC3)O)O)C	Oridonin	0.508197	0.234325	1	0.7617	1
TCMBANKIN054102	Perlolyrine	c1([H])c([H])c(c(c([H])c([H])nc2c3c([H])c([H])c(C([H])([H])O[H])o3)c2n4[H])c4c([H])c1[H]	Panobinostat	0.208333	0.0498965	1	0.941607	1
TCMBANKIN045123	isochamuvaritin	C1C2=CC=CC=C2OC3=C(C(=C(C(=C31)O)CC4=CC=CC=C4O)O)C(=O)CCC5=CC=CC=C5	Rottlerin	0.235294	0.0545959	1	0.935115	1
TCMBANKIN052251	Robinetin	c1(O[H])c([H])c(OC(c2c([H])c(O[H])c(O[H])c(O[H])c2[H])=C(O[H])C3=O)c3c([H])c1[H]	Fisetin	0.783784	0.325616	1	0.661014	1
TCMBANKIN031842	acamelin	CC1=CC2=C(O1)C(=O)C(=CC2=O)OC	2,3-Dimethoxy-1,4-naphthoquinone	0.27027	0.00486594	1	0.980769	1
TCMBANKIN033185	rabdoserrin b	CC1(CCC(C2(C1CC(C34C2CC(C(C3O)C(=C)C4=O)O)O)CO)O)C	Oridonin	0.323529	0.314854	1	0.668878	1
TCMBANKIN000898	Uralene	CC(=CCC1=CC(=C(C=C1C2=C(C(=O)C3=C(O2)C=CC(=C3O)O)OC)O)O)C	Quercetin dihydrate	0.306452	0.154256	1	0.828651	1
TCMBANKIN053103	4'-O-Methylglabridin	C1(C([H])([H])[H])(C([H])([H])[H])C([H])=C([H])c(c(OC([H])([H])[C@@]([H])(c2c(O[H])c([H])c(OC([H])([H])[H])c([H])c2[H])C3([H])[H])c3c([H])c4[H])c4O1	DEHYDRODEGUELIN	0.346667	0.179717	1	0.803118	1
TCMBANKIN023632	3'-Methoxyglabridin	CC1(C=CC2=C(O1)C=CC3=C2OCC(C3)C4=C(C(=C(C=C4)O)OC)O)C	MUNDULONE	0.3625	0.307999	1	0.671764	1
TCMBANKIN051357	Loliolide	[C@]1([H])(O[H])C([H])([H])[C@]2(C([H])([H])[H])C(=C([H])C(=O)O2)C(C([H])([H])[H])(C([H])([H])[H])C1([H])[H]	Strophanthidin	0.261538	0.0187447	1	0.959402	1
TCMBANKIN020233	(2s)-2',4'-dihydroxy-2''-(1-hydroxy-1-methyl-ethyl)dihydrofuro[2,3-h]-flavanone	CC(C)(C1CC2=C(O1)C=CC3=C2OC(CC3=O)C4=C(C=C(C=C4)O)O)O	Rotenone	0.291139	0.42156	1	0.556234	1
TCMBANKIN045463	Flemiphilippinin C	C1(C([H])([H])[H])(C([H])([H])[H])Oc(c(C([H])([H])\C([H])=C(/C([H])([H])[H])\C([H])([H])[H])c(OC([H])=C(c2c([H])c(OC([H])([H])[H])c(O[H])c([H])c2[H])C3=O)c3c4O[H])c4C([H])=C1[H]	ISOPOMIFERIN	0.4625	0.0251569	1	0.951339	1
TCMBANKIN053998	Picrasidine H	c1([H])c([H])c(c(c(OC([H])([H])[H])c([H])nc2C(=O)[C@@]([H])(c3c(n([H])c(c([H])nc([H])c4OC([H])([H])[H])c45)c5c([H])c([H])c3[H])C([H])([H])O[H])c2n6[H])c6c([H])c1[H]	I-BET151	0.21875	0.0414207	1	0.932652	1
TCMBANKIN055976	Glabrone	c1(O[H])c([H])c(OC([H])=C(c2c(O[H])c(C([H])=C([H])C(C([H])([H])[H])(C([H])([H])[H])O3)c3c([H])c2[H])C4=O)c4c([H])c1[H]	MUNDULONE	0.507246	0.0266716	1	0.947132	1
TCMBANKIN055849	Elephantopin	O1C(=O)C(C([H])([H])[C@@](OC(=O)C(C([H])([H])[H])=C([H])[H])([H])[C@@]([H])(C(=C([H])[H])C(=O)O2)[C@@]2([H])[C@]([H])(O3)[C@@]3(C([H])([H])[H])C4([H])[H])=C([H])[C@]14[H]	Oridonin	0.195122	0.157164	1	0.816089	1
TCMBANKIN011333	pseudo-ginsenosideRT5	CC1(C(CCC2(C1C(CC3(C2CC(C4C3(CCC4C5(CCC(O5)C(C)(C)O)C)C)O)C)OC6C(C(C(C(O6)CO)O)O)O)C)O)C	Cycloastragenol	0.416667	0.090614	1	0.880311	1
TCMBANKIN025567	kuvanon J	CC1=CC(C(C(C1)C2=C(C=C(C=C2)O)O)C(=O)C3=CC(=C(C(=C3)O)CC=C(C)C)O)C4=C(C=CC(=C4O)C(=O)C=CC5=C(C=C(C=C5)O)O)O	Rottlerin	0.180952	0.0172528	1	0.952277	1
TCMBANKIN055341	1-(beta-Carbolin-1-yl)-4-(4,8-dimethoxy-beta-carbolin-1-yl)-2-methoxy-butan-1-one	c1([H])c([H])c(c(c(OC([H])([H])[H])c([H])nc2C([H])([H])C([H])([H])[C@]([H])(C(=O)c3c(n([H])c(c([H])c([H])c([H])c4[H])c45)c5c([H])c([H])n3)OC([H])([H])[H])c2n6[H])c6c(OC([H])([H])[H])c1[H]	Mibefradil dihydrochloride	0.229358	0.0178858	1	0.948214	1
TCMBANKIN053756	Quercetin-3-methyl ether	c1(O[H])c(C(=O)C(OC([H])([H])[H])=C(c2c([H])c([H])c(O[H])c(O[H])c2[H])O3)c3c([H])c(O[H])c1[H]	Quercetin dihydrate	0.697674	0.100685	1	0.863477	1
TCMBANKIN042386	michellamine b	CC1CC2=C(C(=CC(=C2C(N1)C)O)O)C3=CC(=C(C4=C3C=C(C=C4OC)C)O)C5=C(C6=C(C=C(C=C6OC)C)C(=C5)C7=C8CC(NC(C8=C(C=C7O)O)C)C)O	Ginkgetin	0.219512	0.16249	1	0.800293	1
TCMBANKIN040273	Licocoumarone	CC(=CCC1=C(C2=C(C=C1O)OC(=C2)C3=C(C=C(C=C3)O)O)OC)C	Ginkgetin	0.266667	0.180511	1	0.78103	1
TCMBANKIN061632	5-hydroxy-7-(4-hydroxy-3-methoxyphenyl)-1-phenyl-3-heptanone	COC1=C(C=CC(=C1)CCC(CC(=O)CCC2=CC=CC=C2)O)O	gingerenone A	0.490566	0.193636	1	0.766145	1
TCMBANKIN041175	conodutarine b	CC=C1CN(C2CC3=C(C(CC1C2(CO)C(=O)OC)C4=C(C=CC5=C4NC6=C5CCN7CC8CC6C7C(C8)C(=O)C)OC)NC9=CC=CC=C39)C	Vincristine sulfate	0.278146	0.346935	1	0.611865	1
TCMBANKIN059227	mammea a/a cyclo d	CC(C)CC(=O)C1=C2C(=C3C(=C1O)C(=CC(=O)O3)C4=CC=CC=C4)C=CC(O2)(C)C	Rottlerin	0.345679	0.424259	1	0.534489	1
TCMBANKIN035637	Baicalein-6-glucuronide	C1=CC=C(C=C1)C2=CC(=O)C3=C(O2)C=C(C(=C3O)OC4C(C(C(C(O4)C(=O)O)O)O)O)O	Luteolin	0.333333	0.196178	1	0.754902	1
TCMBANKIN000881	Marmin	CC(=CCOC1=CC2=C(C=C1)C=CC(=O)O2)CCC(C(C)(C)O)O	Fenofibrate	0.169014	0.242486	1	0.706133	1
TCMBANKIN057841	procyanidin B-1	c1(O[H])c([H])c(O[C@]([H])(c2c([H])c([H])c(O[H])c(O[H])c2[H])[C@]([H])(O[H])[C@@]3([H])c4c(O[C@]([H])(c5c([H])c([H])c(O[H])c(O[H])c5[H])[C@]([H])(O[H])C6([H])[H])c6c(O[H])c([H])c4O[H])c3c(O[H])c1[H]	procyanidin C1	0.979592	0.134885	1	0.810449	1
TCMBANKIN037934	guggulsterol y	CC12CCC(CC1=CCC3C2CCC4(C3CC(C4C(C)(CCCC(C)(C)O)O)O)C)O	25-hydroxycholesterol	0.625	0.357165	1	0.584578	1
TCMBANKIN032019	5,4'-dihydroxy-[2''-(1-hydroxy-1-methyl-ethyl)dihydrofurano]-(7,8:5'',4'')flavanone	CC(C)(C1CC2=C3C(=C(C=C2O1)O)C(=O)CC(O3)C4=CC=C(C=C4)O)O	procyanidin C1	0.236842	0.300355	1	0.635345	1
TCMBANKIN002137	hispidulin 7-(6-e-p-coumaroyl-尾-d-glucopyra-noside)	COC1=C(C=C2C(=C1O)C(=O)C=C(O2)C3=CC=C(C=C3)O)OC4C(C(C(C(O4)COC(=O)C=CC5=CC=C(C=C5)O)O)O)O	Ginkgetin	0.337079	0.00251603	1	0.933047	1
TCMBANKIN028876	erysenegalensein f	CC1(C=CC2=C(C3=C(C(=C2O1)CC4C(O4)(C)C)OC=C(C3=O)C5=C(C=C(C=C5)O)O)O)C	ISOPOMIFERIN	0.410256	0.0513589	1	0.88214	1
TCMBANKIN025769	arenarin a	CC(=CCOC1=C(C=C2C(=C1)C3=CC(=C(C(=C3O2)OC)C4=CC=C(C=C4)O)O)O)C	Ginkgetin	0.294872	0.331901	1	0.598926	1
TCMBANKIN046602	saikogenin q	CC1(CCC2(C(CC3(C(=C2C1)C=CC4C3(CCC5C4(CCC(C5(C)CO)O)C)C)C)O)CO)CCO	BETULIN	0.253012	0.384543	1	0.542079	1
TCMBANKIN047158	macrocalin b	CC1(CCCC23C1C(C4(C56C2C(CC(C5OC3O4)C(=C)C6=O)O)O)O)C	Oridonin	0.41791	0.386627	1	0.534097	1
TCMBANKIN034365	picrasidine e	COC1=CC=CC2=C1NC3=C2C(=CN=C3C(=O)C=CC(=O)OC)OC	o-Vanillin	0.272727	0.0157292	1	0.904975	1
TCMBANKIN047975	yesanchinoside a	CC(=O)OCC1C(C(C(C(O1)OC2CC3(C(CC(C4C3(CCC4C5(CCC(O5)C(C)(C)O)C)C)O)C6(C2C(C(CC6)O)(C)C)C)C)OC7C(C(C(C(O7)CO)O)O)O)O)O	Cycloastragenol	0.353535	0.135277	1	0.783255	1
TCMBANKIN060465	Nuphleine	CC1CCC(N2C1CCC3(C2O)CC4(CCC5C(CCC(N5C4O)C6=COC=C6)C)SC3)C7=COC=C7	Resibufogenin	0.186047	0.156602	1	0.759988	1
TCMBANKIN060367	Isolactucerol	CC1C2C3CCC4C5(CCC(C(C5CCC4(C3(CCC2(CCC1=C)C)C)C)(C)C)O)C	BETULIN	0.516129	0.168673	1	0.741281	1
TCMBANKIN056328	Kushenol G	C([H])([H])([H])C(O[H])(C([H])([H])C([H])([H])[C@@]([H])(C(=C([H])[H])C([H])([H])[H])C([H])([H])c1c(OC(c2c([H])c([H])c(O[H])c([H])c2O[H])=C(O[H])C3=O)c3c(O[H])c([H])c1O[H])C([H])([H])[H]	Quercetin dihydrate	0.298507	0.176009	1	0.730717	1
TCMBANKIN006085	6'-hydroxythionuphlutine b	CC1CCC(N2C1CCC3(C2)CC4(CCC5C(CCC(N5C4O)C6=COC=C6)C)CS3)C7=COC=C7	Resibufogenin	0.175824	0.00632047	1	0.896464	1
TCMBANKIN039155	periforoside i	CC1C(C(CC(O1)OC2CCC3(C4CCC5(C(CCC4(C5=O)CCC3(C2)O)C6=CC(=O)OC6)C)C)OC)OC7C(C(C(C(O7)CO)O)O)O	Periplocin	0.736264	0.0285888	1	0.871594	1
TCMBANKIN038881	cassigarol d	C1=CC(=C(C=C1C2C(C3=C(O2)C=C(C4=C3C=CC5=CC(=C(C=C54)O)O)O)C6=CC(=CC(=C6)O)O)O)O	procyanidin C1	0.367647	0.292606	1	0.607497	1
TCMBANKIN000020	ailanthone	CC1=CC(=O)C(C2(C1CC3C45C2C(C(C(=C)C4CC(=O)O3)O)(OC5)O)C)O	Oridonin	0.225	0.129954	1	0.765219	1
TCMBANKIN049167	vitedoamine a	COC1=CC2=CC3=C(CNC3=O)C(=C2C=C1O)C4=CC(=C(C=C4)O)OC	Curcumin	0.315789	0.228641	1	0.665985	1
TCMBANKIN030756	Dihydroactindiolide	CC1(CCCC2(C1=CC(=O)O2)C)C	SCLAREOLIDE	0.26087	0.0409161	1	0.849503	1
TCMBANKIN044758	vaticanol b	C1=CC(=CC=C1C2C3C(C4=C(C=C(C=C4O)O)C5C(OC6=C5C3=C(C2C7=C8C(C(OC8=CC(=C7)O)C9=CC=C(C=C9)O)C1=CC(=CC(=C1)O)O)C(=C6)O)C1=CC=C(C=C1)O)C1=CC=C(C=C1)O)O	procyanidin C1	0.315068	0.243974	1	0.63937	1
TCMBANKIN011947	balsaminone A	COC1=C(C2=CC=CC=C2C3=C1C4=C(O3)C(=O)C5=CC=CC=C5C4=O)O	2,3-Dimethoxy-1,4-naphthoquinone	0.357143	0.160828	1	0.719296	1
TCMBANKIN010072	Kumugansine A	[Cl-].c1(c2c(n([H])c3c2c([H])c([H])c([H])c3[H])c([C@]4([H])C([H])([H])C([H])([H])C([H])([H])c(c(n([H])c5c6c([H])c([H])c([H])c5[H])c6c(OC([H])([H])[H])c7[H])[n+]47)nc1[H])OC([H])([H])[H]	I-BET151	0.241758	0.149507	1	0.73044	1
TCMBANKIN001195	Dauricumine	CN1CCC23C1(CC(C24C(C(=CC4=O)OC)O)Cl)C(=C(C(=O)C3)OC)OC	2,3-Dimethoxy-1,4-naphthoquinone	0.169492	0.333467	1	0.546477	1
TCMBANKIN030507	(e)-1-[2,4-dihydroxy-3-(3-methyl-2-butenyl)phenyl]-3-(2,2-dimethyl-8-hydroxy-2h-benzo-pyran-6-yl)-2-propen-1-one	CC(=CCC1=C(C=CC(=C1O)C(=O)C=CC2=CC(=C3C(=C2)C=CC(O3)(C)C)O)O)C	Rottlerin	0.397436	0.272479	1	0.604631	1
TCMBANKIN012868	Saikogenin F	CC1(CCC23COC4(C2C1)C=CC5C6(CCC(C(C6CCC5(C4(CC3O)C)C)(C)CO)O)C)C	BETULIN	0.275	0.107878	1	0.764294	1
TCMBANKIN055528	Cryptomerin A	c1(O[H])c([H])c(OC(c2c([H])c([H])c(Oc3c(O[H])c([H])c(OC(c4c([H])c([H])c(OC([H])([H])[H])c([H])c4[H])=C([H])C5=O)c5c3O[H])c([H])c2[H])=C([H])C6=O)c6c(O[H])c1[H]	Luteolin	0.538462	0.358149	1	0.513544	1
TCMBANKIN003860	gemichalcone b	CC(=CCC1=C(C=CC(=C1O)C(=O)C=CC2=CC=C(C=C2)O)O)COC(=O)C=CC3=CC=C(C=C3)O	Curcumin	0.3	0.0280877	1	0.842916	1
TCMBANKIN059586	anhydroxyharringtonine	CC1(CCC(O1)(CC(=O)OC)C(=O)OC2C3C4=CC5=C(C=C4CCN6C3(CCC6)C=C2OC)OCO5)C	ESTRADIOL CYPIONATE	0.207921	0.265122	1	0.60539	1
TCMBANKIN031330	cinncassiol c3	CC1CCC2(C3(CC4(C(C(=O)C2(C1O)O4)(C(CC3=O)(C(C)C)O)C)O)C)O	Oridonin	0.179487	0.365569	1	0.502101	1
TCMBANKIN039190	davidiol b	C1=CC(=CC=C1C2C(C(C3=C2C(=CC(=C3)O)O)C(C4=CC=C(C=C4)O)O)C5=C6C(C(OC6=CC(=C5)O)C7=CC=C(C=C7)O)C8=CC(=CC(=C8)O)O)O	procyanidin C1	0.302632	0.213646	1	0.652762	1
TCMBANKIN040883	anhydrocinnzeylanol	CC1CCC2(C3(CC(=O)OC2(C1O)C4(C3(CC(=C4C)C(C)C)O)O)C)O	SCLAREOLIDE	0.203125	0.186245	1	0.679564	1
TCMBANKIN000288	(1R,2R,4R)-Dihydrocarveol	CC1CCC(CC1O)C(=C)C	BETULIN	0.166667	0.159751	1	0.705263	1
TCMBANKIN035267	toosendanone A	CC1(C2CC=C3C(C2(CCC1=O)C)CCC4(C3(CC(C4C5CCC(C5O)C(C)(C)O)O)C)C)C	25-hydroxycholesterol	0.213483	0.34686	1	0.514509	1
TCMBANKIN050855	Glycycoumarin	c1(O[H])c([H])c(OC(=O)C(c2c([H])c([H])c(O[H])c([H])c2O[H])=C3[H])c3c(OC([H])([H])[H])c1C([H])([H])\C([H])=C(/C([H])([H])[H])\C([H])([H])[H]	Fisetin	0.265625	0.13981	1	0.720189	1
TCMBANKIN050214	annulatin	COC1=C(OC2=CC(=CC(=C2C1=O)O)O)C3=CC(=C(C(=C3)O)O)O	Quercetin dihydrate	0.543478	0.0867494	1	0.772381	1
TCMBANKIN014714	curcumanggoside	CC1(C2CCC3C(C2(CCC1OC4C(C(C(C(O4)CO)O)O)O)C)CC(OC3O)C5=CCOC5=O)C	Periplocin	0.305556	0.00595596	1	0.844235	1
TCMBANKIN045720	8-prenylated coumarin microfalcatin isovalerate	CC(C)CC(=O)OCC(=C)C(C(C1=C(C=CC2=C1OC(=O)C=C2)OC)O)O	Curcumin	0.212121	0.0473372	1	0.801359	1
TCMBANKIN031328	thevetin a	CC1C(C(C(C(O1)OC2CCC3(C(C2)CCC4C3CCC5(C4(CCC5C6=CC(=O)OC6)O)C)C=O)O)OC)OC7C(C(C(C(O7)COC8C(C(C(C(O8)CO)O)O)O)O)O)O	Peruvoside	0.747253	0.0789483	1	0.768796	1
TCMBANKIN045185	piscisoflavone a	CC(=CCC1=C(C(=CC(=C1O)OC)C2=COC3=C(C2=O)C=CC(=C3)O)O)C	Daidzein	0.462963	0.0299808	1	0.816316	1
TCMBANKIN001950	sapindoside a	CC1C(C(C(C(O1)OC2C(C(COC2OC3CCC4(C(C3(C)CO)CCC5(C4CC=C6C5(CCC7(C6CC(CC7)(C)C)C(=O)O)C)C)C)O)O)O)O)O	Ouabain	0.295652	0.0389125	1	0.805668	1
TCMBANKIN039621	cerleaside a	CC1C(C(C(C(O1)OC2CCC3(C(C2)CCC45C3CCC(C4=O)(C(CC5)C6=CC(=O)OC6)C)C)O)OC)O.O.O	Peruvoside	0.588235	0.278104	1	0.557338	1
TCMBANKIN011884	apigenin-7-o-(3,6-di-(e)-p-coumaroyl)-尾-d-galactopyranoside	C1=CC(=CC=C1C=CC(=O)OCC2C(C(C(C(O2)OC3=CC(=C4C(=C3)OC(=CC4=O)C5=CC=C(C=C5)O)O)O)OC(=O)C=CC6=CC=C(C=C6)O)O)O	Ginkgetin	0.364706	0.0824794	1	0.752775	1
TCMBANKIN031287	okadaic acid	CC1CCC2(CCCCO2)OC1C(C)CC(C3C(=C)C(C4C(O3)CCC5(O4)CCC(O5)C=CC(C)C6CC(=CC7(O6)C(CCC(O7)CC(C)(C(=O)O)O)O)C)O)O	25-hydroxycholesterol	0.173228	0.187357	1	0.643065	1
TCMBANKIN058679	norkurarinol	CC(=C)C(CCC(C)(C)O)CC1=C2C(=C(C=C1O)O)C(=O)CC(O2)C3=C(C=C(C=C3)O)O	Rotenone	0.195652	0.0833359	1	0.746334	1
TCMBANKIN021106	pavetannin b6	C1C(C(OC2=C1C(=CC(=C2C3C(C(OC4=C3C(=CC5=C4C6C(C(O5)(OC7=CC(=CC(=C67)O)O)C8=CC(=C(C=C8)O)O)O)O)C9=CC(=C(C=C9)O)O)O)O)O)C1=CC(=C(C=C1)O)O)O	procyanidin C1	0.746032	0.318029	1	0.510548	1
TCMBANKIN022971	3-methoxymollugin	CC1(C(=CC2=C(O1)C3=CC=CC=C3C(=C2C(=O)OC)O)OC)C	o-Vanillin	0.245283	0.0560837	1	0.769691	1
TCMBANKIN012024	robustic acid	CC1(C=CC2=C(O1)C=C3C(=C2OC)C(=C(C(=O)O3)C4=CC=C(C=C4)OC)O)C	MUNDULONE	0.367089	0.206657	1	0.616601	1
TCMBANKIN045814	goniolactone d	C1C(OC2=C(C1=O)C(=C(C(=C2)O)C(C3=CC=CC=C3)C(C4C(C=CC(=O)O4)O)O)O)C5=CC=CC=C5	MUNDULONE	0.1875	0.170468	1	0.651907	1
TCMBANKIN059485	atalantoflavone	CC1(C=CC2=C(O1)C=C(C3=C2OC(=CC3=O)C4=CC=C(C=C4)O)O)C	Ginkgetin	0.41791	0.207818	1	0.613998	1
TCMBANKIN037666	scorzoneroside a	CC1C(C(C(C(O1)OC2CCC3(C(C2(C)CO)CCC4(C3C=CC5=C6CC(CCC6(C(CC54C)O)CO)(C)C(=O)OCC(C(C(COC7C(C(C(C(O7)CO)O)O)O)O)O)O)C)C)O)OC8C(C(C(C(O8)CO)O)O)O)O	Periplocin	0.26087	0.132748	1	0.686818	1
TCMBANKIN017741	Pentahydroxybufostane	CC(CCC(C)(C(C)(C)O)O)C1CCC2C1(C(CC3C2C(CC4C3(CCC(C4)O)C)O)O)C	25-hydroxycholesterol	0.350649	0.296751	1	0.512628	1
TCMBANKIN035459	ancistrogriffithine a	CC1CC2=CC(=C(C(=C2C(N1)C)OC)C3=CC(=C(C4=C3C=C(C=C4OC)C)O)C5=C(C6=C(C=C(C=C6OC)C)C(=C5)C7=C(C=C8CC(NC(C8=C7OC)C)C)O)O)O	Ginkgetin	0.2	0.288317	1	0.518508	1
TCMBANKIN009444	7伪,14尾-dihydroxykaur-16-en-15-one	CC1=C2C(=CC=C1)OC(=O)C(=C2O)C3=CC(=C4C=CC(=O)OC4=C3O)O	Fisetin	0.241935	0.0156578	1	0.790602	1
TCMBANKIN045191	thelephantin j	C1=CC=C(C=C1)C(=O)OC2=C(C(=C(C(=C2C3=CC=C(C=C3)O)O)OC(=O)C4=CC=CC=C4)C5=CC=C(C=C5)O)O	Daidzein	0.255319	0.284939	1	0.519314	1
TCMBANKIN054681	Pongamol	c1([H])c(oc([H])c2[H])c2c(OC([H])([H])[H])c(C(=O)\C([H])=C(/O[H])\c3c([H])c([H])c([H])c([H])c3[H])c1[H]	4'-METHOXYCHALCONE	0.296296	0.146478	1	0.656413	1
TCMBANKIN027196	blestriarenes B	c1([H])c(O[H])c([H])c(c([H])c([H])c(c(c2c(c([H])c([H])c(c([H])c(O[H])c([H])c3[H])c34)c4c(OC([H])([H])[H])c([H])c2O[H])c(O[H])c([H])c5OC([H])([H])[H])c56)c6c1[H]	Ginkgetin	0.28125	0.0611037	1	0.734484	1
TCMBANKIN014523	cannflavin a	CC(=CCCC(=CCC1=C(C2=C(C=C1O)OC(=CC2=O)C3=CC(=C(C=C3)O)OC)O)C)C	Ginkgetin	0.371795	0.0243551	1	0.766296	1
TCMBANKIN000415	glycyrrhisoflavone	CC(=CCC1=C(C(=CC(=C1)C2=COC3=CC(=CC(=C3C2=O)O)O)O)O)C	Quercetin dihydrate	0.385965	0.118102	1	0.670542	1
TCMBANKIN015132	igagenin	CC1C2C(CC3C2(CCC4C3CCC5C4(CC(C(C5)O)O)C)C)OC16CCC(CO6)CO	Resibufogenin	0.229885	0.0393344	1	0.745161	1
TCMBANKIN053319	coniferaldehyde	C([H])(=O)\C([H])=C([H])\c1c([H])c([H])c(O[H])c(OC([H])([H])[H])c1[H]	Curcumin	0.621622	0.0721768	1	0.710449	1
TCMBANKIN015696	coniferylferulate	C(\C([H])=C([H])\c1c([H])c([H])c(OC([H])([H])[H])c(O[H])c1[H])(=O)OC([H])([H])\C([H])=C([H])\c2c([H])c([H])c(OC([H])([H])[H])c(O[H])c2[H]	Curcumin	0.511111	0.225521	1	0.555272	1
TCMBANKIN040695	curtisian p	CC(=O)OC1=C(C(=C(C(=C1C2=CC=C(C=C2)O)O)OC(=O)CCC3=CC=CC=C3)C4=CC=C(C=C4)O)O	JFD00244	0.280702	0.262137	1	0.516686	1
TCMBANKIN030231	xanthohumold	CC(=C)C(CC1=C(C(=C(C=C1O)OC)C(=O)C=CC2=CC=C(C=C2)O)O)O	Curcumin	0.37931	0.0146759	1	0.763242	1
TCMBANKIN007556	kuwanon J	CC1=CC(C(C(C1)C2=C(C=C(C=C2)O)O)C(=O)C3=C(C(=C(C=C3)O)CC=C(C)C)O)C4=C(C=CC(=C4O)C(=O)C=CC5=C(C=C(C=C5)O)O)O	Rottlerin	0.182692	0.0711555	1	0.705957	1
TCMBANKIN006040	Rubrosterone	CC12CCC3C(=CC(=O)C4C3(CC(C(C4)O)O)C)C1(CCC2=O)O	Ouabagenin	0.253165	0.0231489	1	0.748221	1
TCMBANKIN010515	mogrol	CC(CCC(C(C)(C)O)O)C1CCC2(C1(CC(C3(C2CC=C4C3CCC(C4(C)C)O)C)O)C)C	25-hydroxycholesterol	0.289157	0.0985843	1	0.669916	1
TCMBANKIN047495	isodoglutinosin b	CC1(CCC(C2(C1CCC34C2C5CC(C3)C(C4)(O5)CO)C)O)C	Cycloastragenol	0.233766	0.106884	1	0.657541	1
TCMBANKIN002407	chasmanthin	CC12CCC3C(=O)OC(CC3(C1C4C5C(C2(C(=O)O4)O)O5)C)C6=COC=C6	Bufalin	0.268293	0.0045905	1	0.759367	1
TCMBANKIN042324	lespedezol b1	CC1=C(OC2=C(C(=C(C=C12)O)O)CC=C(C)CCC=C(C)C)C3=C(C=C(C=C3)O)O	Fisetin	0.220588	0.179529	1	0.583608	1
TCMBANKIN026089	euonyrnusoside A	CC1C(C(C(C(O1)OC2CC3CCC4C(C3(C(C2)O)C)CCC5(C4(CCC5C6=CC(=O)OC6)O)C)O)O)OC7C(C(C(C(O7)COC8C(C(C(C(O8)CO)O)O)O)O)O)O	Periplocin	0.59596	0.0199604	1	0.736149	1
TCMBANKIN009785	polygonumoside A	C1C(OC2=C3C(=CC(=C21)OC4C(C(C(C(O4)CO)O)O)O)OC(=O)C5=CC(=C(C(=C53)O)O)O)C6=CC=C(C=C6)O	ProDrug A	0.301075	0.214566	1	0.538261	1
TCMBANKIN024034	phellodensin-A	c12c(C([H])([H])[C@]([H])(C(C([H])([H])[H])=C([H])[H])O1)c(O[C@]([H])(c3c([H])c([H])c(O[H])c([H])c3[H])[C@@]([H])(O[H])C4=O)c4c(O[H])c2[H]	Rotenone	0.36	0.20898	1	0.539422	1
TCMBANKIN035079	(3尾, 12尾)-20(30)-taraxastene-3,12-diol	CC1C2C3C(CC4C5(CCC(C(C5CCC4(C3(CCC2(CCC1=C)C)C)C)(C)C)O)C)O	BETULIN	0.376812	0.0475619	1	0.700252	1
TCMBANKIN047225	19-oxodesacetylcinobufagin	CC12CCC3C(C14C(O4)C(C2C5=COC(=O)C=C5)O)CCC6C3(CCC(C6)O)C=O	Cinobufagin	0.608108	0.180137	1	0.567111	1
TCMBANKIN022740	neokurarinol	CC(=C)C(CCC(C)(C)O)CC1=C2C(=C(C=C1O)OC)C(=O)CC(O2)C3=C(C=C(C=C3)O)OC	Rotenone	0.247312	0.165509	1	0.579381	1
TCMBANKIN054278	Eupafolin	c1(O[H])c([H])c(OC(c2c([H])c([H])c(O[H])c(O[H])c2[H])=C([H])C3=O)c3c(O[H])c1OC([H])([H])[H]	Luteolin	0.6	0.00435875	1	0.739638	1
TCMBANKIN053314	Podocarpusflavone A	c1(O[H])c([H])c(OC(c2c([H])c([H])c(O[H])c(c3c(O[H])c([H])c(O[H])c(C(=O)C([H])=C(c4c([H])c([H])c(OC([H])([H])[H])c([H])c4[H])O5)c35)c2[H])=C([H])C6=O)c6c(O[H])c1[H]	Ginkgetin	0.728814	0.0343757	1	0.708235	1
TCMBANKIN037074	6伪-hydroxycinobufagin	CC(=O)OC1C(C2(CCC3C(C24C1O4)CC(C5C3(CCC(C5)O)C)O)C)C6=COC(=O)C=C6	Cinobufagin	0.794118	0.0526682	1	0.688601	1
TCMBANKIN000306	Gancaonin S	CC(=CCC1=C(C(=C(C=C1CCC2=CC(=C(C=C2)O)O)O)CC=C(C)C)O)C	gingerenone A	0.267857	0.150917	1	0.589761	1
TCMBANKIN047884	sackogenin q	CC1(CCC2(C(CC3(C(=C2C1)C=CC4C3(CCC5C4(CCC(C5(C)CO)O)C)C)C)O)CO)CO	BETULIN	0.259259	0.103095	1	0.635782	1
TCMBANKIN031381	bullatantriol	C1([H])([H])[C@@]([H])(O[H])[C@](C([H])([H])[H])(C([H])([H])C([H])([H])[C@]2([H])C([H])([H])C(C([H])([H])[H])(C([H])([H])[H])O[H])[C@@]2([H])[C@](O[H])(C([H])([H])[H])C1([H])[H]	Cycloastragenol	0.238806	0.0821922	1	0.646815	1
TCMBANKIN055747	5,8-Dihydroxy-7-(4-hydroxy-5-methyl-coumarin-3)-coumarin	c1([H])c([H])c(OC(=O)C(c2c([H])c(O[H])c3c(OC(=O)C([H])=C3[H])c2O[H])=C4O[H])c4c(C([H])([H])[H])c1[H]	Fisetin	0.241935	0.0664654	1	0.661753	1
TCMBANKIN039051	Glyzaglabrin	C1OC2=C(O1)C(=C(C=C2)C3=COC4=C(C3=O)C=CC(=C4)O)O	Daidzein	0.543478	0.141227	1	0.580176	1
TCMBANKIN037254	columbianetin propionate	CCC(=O)OC(C)(C)C1CC2=C(O1)C=CC3=C2OC(=O)C=C3	Rotenone	0.209877	0.0354611	1	0.683287	1
TCMBANKIN039685	periplocoside C	CC1C=C(C(=O)C(O1)OC2CCC3(C4CCC5(C(C4CC=C3C2)CCC5(C(C)OC6CC7C(C(O6)C)OOC8(CC(C(C(O8)C)OC9CC(C(C(O9)C)O)OC)OC)CO7)O)C)C)OC	Oleandrin	0.301471	0.158633	1	0.560075	1
TCMBANKIN035940	5-hydroxy-7-(4''-hydroxy-3''- methoxyphenyl)-1-phenyl-3-heptanone	c1([H])c(C([H])([H])C([H])([H])C(=O)C([H])([H])[C@]([H])(O[H])C([H])([H])C([H])([H])c2c([H])c(OC([H])([H])[H])c(O[H])c([H])c2[H])c([H])c([H])c([H])c1[H]	gingerenone A	0.490566	0.0659962	1	0.645829	1
TCMBANKIN004815	albanin g	CC1=CC(C(C(C1)C2=C(C=C(C=C2)O)O)C(=O)C3=C(C(=C(C=C3)O)CC=C(C)C)O)C4=C(C=C(C5=C4OC(=C(C5=O)CC=C(C)C)C6=C(C=C(C=C6)O)O)O)O	Quercetin dihydrate	0.227273	0.0997152	1	0.609963	1
TCMBANKIN042849	leopersin h	CC1C(=O)C(C2C(CCCC2(C13CCC4(O3)CC(=O)OC4)C)(C)CO)O	Oridonin	0.220779	0.129397	1	0.574078	1
TCMBANKIN034818	Mulberrofuran C	CC1=CC(C(C(C1)C2=C(C=C(C=C2)O)O)C(=O)C3=C(C=C(C=C3)O)O)C4=C(C=C(C=C4O)C5=CC6=C(O5)C=C(C=C6)O)O	Luteolin	0.267606	0.176609	1	0.525948	1
TCMBANKIN036871	Glabridin	CC1(C=CC2=C(O1)C=CC3=C2OCC(C3)C4=C(C=C(C=C4)O)O)C	MUNDULONE	0.3125	0.161187	1	0.535845	1
TCMBANKIN030664	kuwanon Q	CC1=CC(C(C(C1)C2=CC=C(C=C2)O)C(=O)C3=C(C(=C(C=C3)O)CC=C(C)C)O)C4=C(C=CC(=C4O)C(=O)C=CC5=C(C=C(C=C5)O)O)O	Rottlerin	0.184466	0.04237	1	0.647373	1
TCMBANKIN040039	kuhistanol f	CC1CCC(=O)C(C1(C)CCC(=CCC2=C(C=CC(=C2)C(=O)O)O)C)C	Adapalene	0.217949	0.0236952	1	0.662289	1
TCMBANKIN021914	corylifol B	CC(=CCC1=C(C=CC(=C1O)C(=O)C=CC2=CC(=C(C=C2)O)O)O)C	Curcumin	0.365385	0.0958416	1	0.583345	1
TCMBANKIN023735	3'-hydroxyscutellarein 7-o-(6''-o-protocatechuo-yl)-尾-glucopyranoside	C1=CC(=C(C=C1C2=CC(=O)C3=C(C(=C(C=C3O2)OC4C(C(C(C(O4)COC(=O)C5=CC(=C(C=C5)O)O)O)O)O)O)O)O)O	Luteolin	0.402985	0.0283356	1	0.64597	1
TCMBANKIN039941	argentatin e	CC1CCC(OC2C1C3(CCC4=C(C3(C2)C)CCC5C4(CCC(C5(C)C)O)C)C)C(C)C	Cycloastragenol	0.214286	0.0558853	1	0.616796	1
TCMBANKIN055490	Coniferyl aldegyde	c1(OC([H])([H])[H])c([H])c(\C([H])=C([H])\C([H])=O)c([H])c([H])c1O[H]	Curcumin	0.621622	0.0823586	1	0.576639	1
TCMBANKIN000050	carnosol	CC(C)C1=C(C(=C2C(=C1)C3CC4C2(CCCC4(C)C)C(=O)O3)O)O	TOTAROL	0.296875	0.0987948	1	0.551841	1
TCMBANKIN015992	citrusino	CC1(C=CC2=C3C(=C(C=C2O1)O)C(=O)C(=C(O3)C4=CC=C(C=C4)O)O)C	Quercetin dihydrate	0.385965	0.0606477	1	0.583692	1
TCMBANKIN009919	mexolide	CC1=CC(C(CC1)(C)C=CC2=C(C=C(C3=C2OC(=O)C=C3)OC)OC)C4=C(C=C(C5=C4OC(=O)C=C5)OC)OC	DEHYDRODEGUELIN	0.253012	0.113009	1	0.519106	1
TCMBANKIN016120	thunberginol a	C1=CC2=C(C(=C1)O)C(=O)OC(=C2)C3=CC(=C(C=C3)O)O	Luteolin	0.466667	0.0382069	1	0.592882	1
TCMBANKIN034453	dillapional	COC1=C(C2=C(C=C1C=CC=O)OCO2)OC	o-Vanillin	0.229167	0.00145039	1	0.625776	1
TCMBANKIN031027	podocarpusflavone b	COC1=CC=C(C=C1)C2=CC(=O)C3=C(O2)C(=C(C=C3O)O)C4=C(C=CC(=C4)C5=CC(=O)C6=C(C=C(C=C6O5)OC)O)O	Ginkgetin	0.785714	0.0463097	1	0.57947	1
TCMBANKIN041182	15-epi-leopersin q	CC1C(=O)C(C2C(CCCC2(C13CCC4(O3)CC(OC4)O)C)(C)CO)O	Oridonin	0.220779	0.105439	1	0.517523	1
TCMBANKIN023850	calyculin a	CC1C(CC2(C(C(C(O2)C(CC(C(C)C(C(C)C=C(C)C(=CC=CC(=CC#N)C)C)O)O)OC)OP(=O)(O)O)(C)C)OC1CC=CC3=COC(=N3)C(C)CCNC(=O)C(C(C(COC)N(C)C)O)O)O	Roxithromycin	0.142077	0.0113217	1	0.594659	1
TCMBANKIN029677	Longikaurin A	CC1(CCCC23C1C(C(C45C2CCC(C4O)C(=C)C5=O)(OC3)O)O)C	Oridonin	0.672727	0.0509155	1	0.529833	1
TCMBANKIN009194	voacamidine	CCC1CC2CC3(C1N(C2)CCC4=C3NC5=C4C(=C(C=C5)OC)C6CC7C(C(CC8=C6NC9=CC=CC=C89)N(CC7=CC)C)C(=O)OC)C(=O)OC	Vincristine sulfate	0.291391	0.0112244	1	0.53659	1
TCMBANKIN015522	1-O-cis-feruloyl-3-Otrans-p-coumaroylglycerol	c1([H])c([H])c(\C([H])=C([H])\C(=O)OC([H])([H])[C@]([H])(O[H])C([H])([H])OC(=O)\C([H])=C([H])/c2c([H])c([H])c(O[H])c(OC([H])([H])[H])c2[H])c([H])c([H])c1O[H]	Curcumin	0.586957	0.0202459	1	0.51897	1
TCMBANKIN055764	2,6-Dimethoxybenzoquinone	C1(OC([H])([H])[H])=C([H])C(=O)C([H])=C(OC([H])([H])[H])C1=O	2,3-Dimethoxy-1,4-naphthoquinone	0.346154	0.000466303	1	0.534538	1
TCMBANKIN020689	magnolianone	c1([H])c(\C([H])=C([H])\C([H])([H])C2(OC([H])([H])[H])C(OC([H])([H])[H])=C([H])C(=O)C([H])=C2OC([H])([H])[H])c([H])c([H])c(O[H])c1OC([H])([H])[H]	Curcumin	0.489796	0.0299737	1	0.504615	1
TCMBANKIN001496	5-methoxy-7-(4"-hydroxy-3"3methoxy phenyl)-1-phenyl-3-heptanone	c1([H])c([H])c([H])c([H])c(C([H])([H])C([H])([H])C(=O)C([H])([H])[C@@]([H])(OC([H])([H])[H])C([H])([H])C([H])([H])c2c([H])c([H])c(O[H])c(OC([H])([H])[H])c2[H])c1[H]	gingerenone A	0.481481	0.00468889	1	0.513345	1

## Sheet: Table S4
Potential herbs with senolytic activity obtained by enrichment analysis
ID	Description	GeneRatio	BgRatio	pvalue	p.adjust	qvalue	compound_ID	Count	Family	Genus
Bufo bufo gargarizans, Bufo melanostictus	Bufo bufo gargarizans, Bufo melanostictus	23/506	94/35598	3.85173e-22	2.91576e-19	2.2705e-19	TCMBANKIN000090/TCMBANKIN004690/TCMBANKIN007340/TCMBANKIN008192/TCMBANKIN009613/TCMBANKIN013987/TCMBANKIN017741/TCMBANKIN021861/TCMBANKIN022686/TCMBANKIN026773/TCMBANKIN028519/TCMBANKIN029045/TCMBANKIN029188/TCMBANKIN029646/TCMBANKIN030088/TCMBANKIN035969/TCMBANKIN036353/TCMBANKIN037677/TCMBANKIN041961/TCMBANKIN047225/TCMBANKIN049336/TCMBANKIN060093/TCMBANKIN060107	23	Bufonidae	Bufo
Erysimum cheiranthoides	Erysimum cheiranthoides	9/506	16/35598	2.31141e-13	8.7487e-11	6.81259e-11	TCMBANKIN014731/TCMBANKIN015203/TCMBANKIN017517/TCMBANKIN024320/TCMBANKIN028418/TCMBANKIN038900/TCMBANKIN060258/TCMBANKIN060285/TCMBANKIN060286	9	Brassicaceae	Erysimum
Strophanthus divaricatus	Strophanthus divaricatus	10/506	25/35598	8.3233e-13	2.10025e-10	1.63546e-10	TCMBANKIN001927/TCMBANKIN003521/TCMBANKIN005485/TCMBANKIN010451/TCMBANKIN012743/TCMBANKIN019806/TCMBANKIN035741/TCMBANKIN036247/TCMBANKIN039345/TCMBANKIN060280	10	Apocynaceae	Strophanthus
Thevetia neriifolia	Thevetia neriifolia	10/506	40/35598	1.78329e-10	3.20147e-08	2.49298e-08	TCMBANKIN000768/TCMBANKIN003447/TCMBANKIN008481/TCMBANKIN020905/TCMBANKIN023957/TCMBANKIN031328/TCMBANKIN034150/TCMBANKIN035233/TCMBANKIN060252/TCMBANKIN060253	10	Apocynaceae	Thevetia
Corchorus capsularis	Corchorus capsularis	6/506	8/35598	2.18901e-10	3.20147e-08	2.49298e-08	TCMBANKIN014731/TCMBANKIN015203/TCMBANKIN024320/TCMBANKIN026759/TCMBANKIN028418/TCMBANKIN060285	6	Malvaceae	Corchorus
Morus alba L.	Morus alba L.	22/506	290/35598	2.5375e-10	3.20147e-08	2.49298e-08	TCMBANKIN007556/TCMBANKIN010097/TCMBANKIN011727/TCMBANKIN013024/TCMBANKIN014517/TCMBANKIN016045/TCMBANKIN025567/TCMBANKIN029288/TCMBANKIN030405/TCMBANKIN030664/TCMBANKIN033191/TCMBANKIN033871/TCMBANKIN034818/TCMBANKIN042871/TCMBANKIN045114/TCMBANKIN059484/TCMBANKIN059485/TCMBANKIN059489/TCMBANKIN059891/TCMBANKIN059892/TCMBANKIN059893/TCMBANKIN059894	22	Moraceae	Morus
Strophanthus kombe	Strophanthus kombe	7/506	14/35598	3.54218e-10	3.83061e-08	2.98288e-08	TCMBANKIN001683/TCMBANKIN011203/TCMBANKIN015203/TCMBANKIN024320/TCMBANKIN028418/TCMBANKIN036247/TCMBANKIN060285	7	Apocynaceae	Strophanthus
Tabernaemontana corymbosa	Tabernaemontana corymbosa	7/506	16/35598	1.15197e-09	1.09005e-07	8.4882e-08	TCMBANKIN037419/TCMBANKIN037556/TCMBANKIN038741/TCMBANKIN040795/TCMBANKIN041175/TCMBANKIN049067/TCMBANKIN050092	7	Apocynaceae	Tabernaemontana
Corchorus olitorius	Corchorus olitorius	5/506	6/35598	3.37416e-09	2.83804e-07	2.20997e-07	TCMBANKIN015203/TCMBANKIN024320/TCMBANKIN026759/TCMBANKIN028418/TCMBANKIN060285	5	Malvaceae	Corchorus
Cerbera manghas	Cerbera manghas	6/506	13/35598	1.26277e-08	9.55921e-07	7.44373e-07	TCMBANKIN003447/TCMBANKIN020905/TCMBANKIN035233/TCMBANKIN037572/TCMBANKIN060253/TCMBANKIN060257	6	Apocynaceae	Cerbera
Cerbera odollam	Cerbera odollam	5/506	8/35598	3.0758e-08	2.11671e-06	1.64828e-06	TCMBANKIN020905/TCMBANKIN031328/TCMBANKIN035233/TCMBANKIN039621/TCMBANKIN060250	5	Apocynaceae	Cerbera
Erysimum diffusum	Erysimum diffusum	4/506	4/35598	4.0347e-08	2.54522e-06	1.98196e-06	TCMBANKIN015203/TCMBANKIN024320/TCMBANKIN028418/TCMBANKIN060285	4	Brassicaceae	Erysimum
Flos Rosae chinensis	Flos Rosae chinensis	16/506	204/35598	4.46142e-08	2.59792e-06	2.02299e-06	TCMBANKIN007556/TCMBANKIN010097/TCMBANKIN011727/TCMBANKIN013024/TCMBANKIN016045/TCMBANKIN029288/TCMBANKIN030405/TCMBANKIN030664/TCMBANKIN034818/TCMBANKIN042871/TCMBANKIN059484/TCMBANKIN059485/TCMBANKIN059489/TCMBANKIN059892/TCMBANKIN059893/TCMBANKIN059894	16	Rosaceae	Rosa
Antiaris toxicaria	Antiaris toxicaria	5/506	10/35598	1.35187e-07	7.30973e-06	5.69206e-06	TCMBANKIN023957/TCMBANKIN040440/TCMBANKIN045396/TCMBANKIN060255/TCMBANKIN060256	5	Moraceae	Antiaris
Adonis mongolica	Adonis mongolica	4/506	5/35598	1.99459e-07	1.0066e-05	7.83838e-06	TCMBANKIN014731/TCMBANKIN015203/TCMBANKIN026759/TCMBANKIN028418	4	Ranunculaceae	Adonis
Bupleurum smithii	Bupleurum smithii	5/506	12/35598	4.1498e-07	1.96338e-05	1.52887e-05	TCMBANKIN000001/TCMBANKIN043876/TCMBANKIN046602/TCMBANKIN060244/TCMBANKIN060247	5	Apiaceae	Bupleurum
Nerium indicum	Nerium indicum	11/506	111/35598	5.66017e-07	2.52044e-05	1.96266e-05	TCMBANKIN010574/TCMBANKIN014933/TCMBANKIN020415/TCMBANKIN024993/TCMBANKIN028665/TCMBANKIN034747/TCMBANKIN035188/TCMBANKIN035252/TCMBANKIN036247/TCMBANKIN044629/TCMBANKIN060283	11	Apocynaceae	Nerium
Gnetum gnemon	Gnetum gnemon	5/506	14/35598	1.02457e-06	4.30889e-05	3.35532e-05	TCMBANKIN037414/TCMBANKIN041452/TCMBANKIN041731/TCMBANKIN042883/TCMBANKIN046949	5	Gnetaceae	Gnetum
Adonis vernalis	Adonis vernalis	4/506	7/35598	1.3649e-06	5.43807e-05	4.23461e-05	TCMBANKIN001683/TCMBANKIN011203/TCMBANKIN024075/TCMBANKIN032108	4	Ranunculaceae	Adonis
Bupleurum yinchowense	Bupleurum yinchowense	3/506	3/35598	2.85517e-06	0.000102922	8.01452e-05	TCMBANKIN000001/TCMBANKIN060244/TCMBANKIN060247	3	Apiaceae	Bupleurum
Erysimum crepidifolium	Erysimum crepidifolium	3/506	3/35598	2.85517e-06	0.000102922	8.01452e-05	TCMBANKIN024320/TCMBANKIN028418/TCMBANKIN060285	3	Brassicaceae	Erysimum
Radix Glycyrrhizae	Radix Glycyrrhizae	18/506	362/35598	5.4126e-06	0.000186243	0.000145027	TCMBANKIN000306/TCMBANKIN000415/TCMBANKIN000898/TCMBANKIN008481/TCMBANKIN009657/TCMBANKIN019671/TCMBANKIN021742/TCMBANKIN023632/TCMBANKIN030507/TCMBANKIN033218/TCMBANKIN033966/TCMBANKIN035110/TCMBANKIN036871/TCMBANKIN039051/TCMBANKIN040273/TCMBANKIN042169/TCMBANKIN046490/TCMBANKIN059489	18	Fabaceae	Glycyrrhiza
Convallaria keiskei	Convallaria keiskei	6/506	34/35598	7.68173e-06	0.000249679	0.000194424	TCMBANKIN015203/TCMBANKIN022108/TCMBANKIN026874/TCMBANKIN028418/TCMBANKIN060249/TCMBANKIN060258	6	Asparagaceae	Convallaria
Bupleurum marginatum	Bupleurum marginatum	4/506	10/35598	7.91584e-06	0.000249679	0.000194424	TCMBANKIN000001/TCMBANKIN060244/TCMBANKIN060246/TCMBANKIN060247	4	Apiaceae	Bupleurum
Maytenus buchananii	Maytenus buchananii	3/506	4/35598	1.12996e-05	0.000342153	0.000266434	TCMBANKIN007414/TCMBANKIN012733/TCMBANKIN060369	3	Celastraceae	Gymnosporia
Alpinia blepharocalyx	Alpinia blepharocalyx	6/506	39/35598	1.75476e-05	0.000510906	0.000397841	TCMBANKIN041033/TCMBANKIN043283/TCMBANKIN046818/TCMBANKIN047029/TCMBANKIN050110/TCMBANKIN061431	6	Zingiberaceae	Alpinia
Podocarpus imbricatus	Podocarpus imbricatus	5/506	24/35598	1.93414e-05	0.000542276	0.000422268	TCMBANKIN000966/TCMBANKIN006870/TCMBANKIN017806/TCMBANKIN031027/TCMBANKIN058227	5	Podocarpaceae	Dacrycarpus
Bupleurum smithii var. parvifolium	Bupleurum smithii var. parvifolium	6/506	44/35598	3.57531e-05	0.000966611	0.000752697	TCMBANKIN000001/TCMBANKIN012868/TCMBANKIN046602/TCMBANKIN058149/TCMBANKIN060244/TCMBANKIN060247	6	Apiaceae	Bupleurum
Selaginella uncinata	Selaginella uncinata	3/506	6/35598	5.53082e-05	0.00139561	0.00108676	TCMBANKIN039557/TCMBANKIN058224/TCMBANKIN058227	3	Selaginellaceae	Selaginella
Vatica rassak	Vatica rassak	3/506	6/35598	5.53082e-05	0.00139561	0.00108676	TCMBANKIN040648/TCMBANKIN042919/TCMBANKIN044758	3	Dipterocarpaceae	Vatica
Adonis amurensis	Adonis amurensis	6/506	53/35598	0.000104382	0.00254894	0.00198485	TCMBANKIN001683/TCMBANKIN009914/TCMBANKIN011203/TCMBANKIN014731/TCMBANKIN019726/TCMBANKIN026874	6	Ranunculaceae	Adonis
Exocarpium Benincasae	Exocarpium Benincasae	11/506	195/35598	0.00012002	0.00282638	0.0022009	TCMBANKIN000415/TCMBANKIN000898/TCMBANKIN008481/TCMBANKIN009657/TCMBANKIN023632/TCMBANKIN030507/TCMBANKIN035110/TCMBANKIN039051/TCMBANKIN040273/TCMBANKIN042169/TCMBANKIN046490	11	Cucurbitaceae	Benincasa
Picrasma quassioides	Picrasma quassioides	8/506	104/35598	0.000123211	0.00282638	0.0022009	TCMBANKIN001728/TCMBANKIN008937/TCMBANKIN017289/TCMBANKIN019885/TCMBANKIN030512/TCMBANKIN034365/TCMBANKIN038264/TCMBANKIN061872	8	Simaroubaceae	Picrasma
Morus macroura	Morus macroura	4/506	19/35598	0.000131982	0.00293854	0.00228823	TCMBANKIN040833/TCMBANKIN042431/TCMBANKIN045432/TCMBANKIN048019	4	Moraceae	Morus
Glycyrrhiza glabra	Glycyrrhiza glabra	7/506	80/35598	0.000146038	0.00315858	0.00245958	TCMBANKIN018310/TCMBANKIN030507/TCMBANKIN036871/TCMBANKIN039944/TCMBANKIN046490/TCMBANKIN059105/TCMBANKIN059489	7	Leguminosae	Glycyrrhiza
Adonis chrysocyatha	Adonis chrysocyatha	2/506	2/35598	0.000201652	0.00355002	0.00276439	TCMBANKIN001683/TCMBANKIN011203	2	Ranunculaceae	Adonis
Erysimum ochroleucum	Erysimum ochroleucum	2/506	2/35598	0.000201652	0.00355002	0.00276439	TCMBANKIN024320/TCMBANKIN060285	2	Brassicaceae	Erysimum
Selaginella davidii	Selaginella davidii	2/506	2/35598	0.000201652	0.00355002	0.00276439	TCMBANKIN039557/TCMBANKIN058224	2	Selaginellaceae	Selaginella
Selaginella moellendorffii	Selaginella moellendorffii	2/506	2/35598	0.000201652	0.00355002	0.00276439	TCMBANKIN039557/TCMBANKIN058224	2	Selaginellaceae	Selaginella
Selaginella omeiensis	Selaginella omeiensis	2/506	2/35598	0.000201652	0.00355002	0.00276439	TCMBANKIN039557/TCMBANKIN058224	2	Selaginellaceae	Selaginella
Selaginella pulvinata	Selaginella pulvinata	2/506	2/35598	0.000201652	0.00355002	0.00276439	TCMBANKIN039557/TCMBANKIN058224	2	Selaginellaceae	Selaginella
Selaginella sinensis	Selaginella sinensis	2/506	2/35598	0.000201652	0.00355002	0.00276439	TCMBANKIN039557/TCMBANKIN058224	2	Selaginellaceae	Selaginella
Sobina chinensis	Sobina chinensis	2/506	2/35598	0.000201652	0.00355002	0.00276439	TCMBANKIN039557/TCMBANKIN058227	2	Cupressaceae	Sabina
Derris scandens	Derris scandens	5/506	39/35598	0.000219831	0.00378209	0.0029451	TCMBANKIN009150/TCMBANKIN017330/TCMBANKIN036969/TCMBANKIN045759/TCMBANKIN048096	5	Leguminosae	Derris
Beaumontia grandiflora	Beaumontia grandiflora	3/506	10/35598	0.000318046	0.00523393	0.00407564	TCMBANKIN016724/TCMBANKIN025507/TCMBANKIN060283	3	Apocynaceae	Beaumontia
Periploca nigrescens	Periploca nigrescens	3/506	10/35598	0.000318046	0.00523393	0.00407564	TCMBANKIN011203/TCMBANKIN037558/TCMBANKIN048314	3	Apocynaceae	Periploca
Asclepias curassavica	Asclepias curassavica	3/506	11/35598	0.000432701	0.00696924	0.00542693	TCMBANKIN000089/TCMBANKIN016432/TCMBANKIN031737	3	Apocynaceae	Asclepias
Juniperus rigida	Juniperus rigida	5/506	48/35598	0.000588701	0.0078212	0.00609034	TCMBANKIN031027/TCMBANKIN031737/TCMBANKIN039557/TCMBANKIN040021/TCMBANKIN058227	5	Cupressaceae	Juniperus
Araucaria bidwillii	Araucaria bidwillii	2/506	3/35598	0.000599246	0.0078212	0.00609034	TCMBANKIN032769/TCMBANKIN058224	2	Araucariaceae	Araucaria
Carex pendula	Carex pendula	2/506	3/35598	0.000599246	0.0078212	0.00609034	TCMBANKIN039826/TCMBANKIN043575	2	Cyperaceae	Carex
Helleborus niger	Helleborus niger	2/506	3/35598	0.000599246	0.0078212	0.00609034	TCMBANKIN026773/TCMBANKIN028519	2	Ranunculaceae	Helleborus
Helleborus thibetanus;Helleborus odorus	Helleborus thibetanus;Helleborus odorus	2/506	3/35598	0.000599246	0.0078212	0.00609034	TCMBANKIN026773/TCMBANKIN028519	2	Ranunculaceae	Helleborus
Maytenus ovatus	Maytenus ovatus	2/506	3/35598	0.000599246	0.0078212	0.00609034	TCMBANKIN007414/TCMBANKIN012733	2	Celastraceae	Maytenus
Piscidia erythrina	Piscidia erythrina	2/506	3/35598	0.000599246	0.0078212	0.00609034	TCMBANKIN041165/TCMBANKIN045185	2	Leguminosae	Piscidia
Selaginella braunii	Selaginella braunii	2/506	3/35598	0.000599246	0.0078212	0.00609034	TCMBANKIN039557/TCMBANKIN058224	2	Selaginellaceae	Selaginella
Selaginella involvens	Selaginella involvens	2/506	3/35598	0.000599246	0.0078212	0.00609034	TCMBANKIN039557/TCMBANKIN058224	2	Selaginellaceae	Selaginella
Selaginella stauntoniana	Selaginella stauntoniana	2/506	3/35598	0.000599246	0.0078212	0.00609034	TCMBANKIN039557/TCMBANKIN058224	2	Selaginellaceae	Selaginella
Taxodium mucronatum	Taxodium mucronatum	2/506	3/35598	0.000599246	0.0078212	0.00609034	TCMBANKIN039557/TCMBANKIN040721	2	Cupressaceae	Taxodium
Bupleurum scorzonerifolium	Bupleurum scorzonerifolium	5/506	51/35598	0.000779942	0.0100071	0.00779246	TCMBANKIN000001/TCMBANKIN037666/TCMBANKIN040021/TCMBANKIN060244/TCMBANKIN060247	5	Apiaceae	Bupleurum
TCMBANKHE002698	TCMBANKHE002698	4/506	32/35598	0.00105807	0.0133494	0.0103951	TCMBANKIN039557/TCMBANKIN058224/TCMBANKIN058227/TCMBANKIN061649	4	Solanaceae	Physochlaina
Amentotaxus yunnanensis	Amentotaxus yunnanensis	2/506	4/35598	0.00118719	0.0138262	0.0107664	TCMBANKIN044501/TCMBANKIN061649	2	Taxaceae	Amentotaxus
Bupleurum angustissimum	Bupleurum angustissimum	2/506	4/35598	0.00118719	0.0138262	0.0107664	TCMBANKIN000001/TCMBANKIN060247	2	Apiaceae	Bupleurum
Gnetum montanum f. megalocarpum	Gnetum montanum f. megalocarpum	2/506	4/35598	0.00118719	0.0138262	0.0107664	TCMBANKIN042051/TCMBANKIN048983	2	Gnetaceae	Gnetum
Marsdenia koi	Marsdenia koi	2/506	4/35598	0.00118719	0.0138262	0.0107664	TCMBANKIN049037/TCMBANKIN060236	2	Apocynaceae	Marsdenia
Maytenus serrata	Maytenus serrata	2/506	4/35598	0.00118719	0.0138262	0.0107664	TCMBANKIN007414/TCMBANKIN012733	2	Celastraceae	Gymnosporia
Semen Ricini	Semen Ricini	5/506	59/35598	0.0015149	0.0173755	0.0135302	TCMBANKIN009809/TCMBANKIN039557/TCMBANKIN058224/TCMBANKIN058227/TCMBANKIN059672	5	Euphorbiaceae	Ricinus
Herba Selaginellae	Herba Selaginellae	5/506	62/35598	0.00189124	0.0203252	0.0158271	TCMBANKIN014524/TCMBANKIN039557/TCMBANKIN058224/TCMBANKIN058227/TCMBANKIN061649	5	Selaginellaceae	Selaginella
Conyza bonariensis	Conyza bonariensis	2/506	5/35598	0.00196002	0.0203252	0.0158271	TCMBANKIN013806/TCMBANKIN036149	2	Compositae	Erigeron
Ervatamia divaricata	Ervatamia divaricata	2/506	5/35598	0.00196002	0.0203252	0.0158271	TCMBANKIN010175/TCMBANKIN017517	2	Apocynaceae	Tabernaemontana
Helleborus torquatus	Helleborus torquatus	2/506	5/35598	0.00196002	0.0203252	0.0158271	TCMBANKIN042317/TCMBANKIN048821	2	Ranunculaceae	Helleborus
Jateorhiza palmata	Jateorhiza palmata	2/506	5/35598	0.00196002	0.0203252	0.0158271	TCMBANKIN002407/TCMBANKIN022896	2	Menispermaceae	Jateorhiza
Juniperus occidentalis	Juniperus occidentalis	2/506	5/35598	0.00196002	0.0203252	0.0158271	TCMBANKIN039557/TCMBANKIN058224	2	Cupressaceae	Juniperus
Morus bombycis	Morus bombycis	2/506	5/35598	0.00196002	0.0203252	0.0158271	TCMBANKIN034818/TCMBANKIN059891	2	Moraceae	Morus
Herba Polygoni Avicularis	Herba Polygoni Avicularis	7/506	130/35598	0.00265103	0.0271194	0.0211178	TCMBANKIN000001/TCMBANKIN000281/TCMBANKIN012868/TCMBANKIN029677/TCMBANKIN039345/TCMBANKIN060244/TCMBANKIN060247	7	Polygonaceae	Polygonum
Asclepias eriocarpa	Asclepias eriocarpa	2/506	6/35598	0.00291238	0.0290088	0.0225891	TCMBANKIN000394/TCMBANKIN046816	2	Apocynaceae	Asclepias
Nerium oleander	Nerium oleander	2/506	6/35598	0.00291238	0.0290088	0.0225891	TCMBANKIN024993/TCMBANKIN060283	2	Apocynaceae	Nerium
Bupleurum falcatum	Bupleurum falcatum	3/506	22/35598	0.00359576	0.0353505	0.0275274	TCMBANKIN000001/TCMBANKIN060244/TCMBANKIN060247	3	Apiaceae	Bupleurum
Semen Lepiddi seu Descurainiae;Semen Lepidii;Semen Descurainiae	Semen Lepiddi seu Descurainiae;Semen Lepidii;Semen Descurainiae	5/506	74/35598	0.00409891	0.0397805	0.0309769	TCMBANKIN007028/TCMBANKIN012226/TCMBANKIN024320/TCMBANKIN028418/TCMBANKIN033902	5	Brassicaceae	Draba
Cycas revoluta	Cycas revoluta	3/506	25/35598	0.00520371	0.0498576	0.038824	TCMBANKIN039557/TCMBANKIN058227/TCMBANKIN061649	3	Cycadaceae	Cycas
Dryobalanops aromatica	Dryobalanops aromatica	2/506	8/35598	0.00533483	0.0498576	0.038824	TCMBANKIN042534/TCMBANKIN047020	2	Dipterocarpaceae	Dryobalanops
Senecio nemorensis	Senecio nemorensis	2/506	8/35598	0.00533483	0.0498576	0.038824	TCMBANKIN001683/TCMBANKIN011203	2	Compositae	Senecio

## Sheet: Table S5
Target gene of active compounds in the training set
NAME	a Target_drugbank	b Target_tcmbank
Nitazoxanide	por
Azithromycin	PADI4
Calmidazolium chloride
Adapalene	RARB|RARG|RXRB|RXRG|RXRA|JUN|TLR2|RARA|GOT1
Curcumin	PPARG|VDR|ABCC5|CBR1|GSTP1
Atorvastatin	HMGCR|DPP4|AHR|HDAC2|NR1I3
Rotenone		ICAM1|NOS2|EDN1|HMOX1|PARK7|HRAS|VDAC1|GAPDH|MYC|CCND1|PTGS2|SOD2|MMP9|CASP3|BCL2|CAT|MAPK1|RAP2A|SYN1|SLC5A1|SOD3
Dequalinium chloride hydrate
ISOPOMIFERIN
Eltrombopag	MPL
DEHYDRODEGUELIN
LY-367265
procyanidin C1
Rottlerin
Quercetin dihydrate	PIK3CG|UGT3A1|ATP5A1|ATP5B|ATP5C1|PIM1|ttgR|HIBCH|fabZ|STK17B|ESR1|ESR2|NQO2|AHR|CYP1B1|ACTB|CSNK2A1|CSNK2B|EIF3F|HSP90AA1|HSPA2|RUVBL2|SF3B3|UBA1|SHBG|CBR1|CEBPB|NR1I2|HCK
Diphenyleneiodonium chloride
Idarubicin	TOP2A
CUDC-907
Enoxacin	gyrA|parC|TOP2A
Ginkgetin
Vincristine sulfate
Tanespimycin	HSP90AA1|HSP90AB1
GL-V9
Luteolin		AKT1|TNF|TOP2A|PIM1|ICAM1|ESR1|NOS2|IL10|SLC2A4|GSK3B|CDKN1A|JUN|IL4|HMOX1|CCNA2|TOP1|NCOA2|MET|ESR2|DPP4|RB1|APP|PTGES|PTGS1|CCNB1|PCNA|CDK2|ERBB2|EGFR|BIRC5|MMP2|CCND1|PTGS2|NFKBIA|MDM2|IL6|MMP9|CASP9|VEGFA|CASP7|CASP3|IL2|IFNG|XIAP|BCL2L1|CDK4|MCL1|TP53|RELA|PPARG|MAPK3|MAPK14|MAPK1|MMP1|AR|NUF2|CA2|GSTP1|INSR|CD40LG|PRSS1|ADCY2|TYR|XDH
Fisetin	72|CDK6
Geldanamycin	HSP90B1|HSP90AA1|HSP90AB1
Raltegravir	pol
A1331852
A1155463
S63845
AZD5991
Venetoclax	BCL2
Navitoclax	BCL2|BCL2L2|BAD
UMI-77
ARV825
I-BET151
I-BET762
JQ1
OTX015
PFI-1
ECONAZOLE NITRATE
Terreic acid
Azacyclonol
Strophanthin K
Strophanthidin		NR3C1|ESR1|NR3C2|AR
Convallotoxin
Proscillaridin A		GSK3B|MAPRE1|MAPRE2|TAC1|MYC
Ouabain	ATP1A1|ATP1A2|ATP1A3
Peruvoside		FLII
Digitoxin	ATP1A1	PIK3R1|AKT1|CYBB|PIK3CD|PIK3CG|PIK3CB|PIK3CA|GPX2|YAP1|PTK2|SRC|MAPK3|MAPK1
Digoxin	ATP1A1	ABCB1|HMGCR|NR1I2|HIF1A|STAR|CYP11B1|CYP11A1
25-hydroxycholesterol
EF24
2,3-Dimethoxy-1,4-naphthoquinone
Amiloride
AZ191
AZ-Dyrk1B-33
Y-27632	PRKACA|PKIA|ROCK1|ROCK2
Daidzein		SCD|APOE|PRKCD|ABCG1|ABCA1|SRC|MAPK1
Resibufogenin
Ouabagenin
JFD00244
FIN56
RSL3
SCLAREOLIDE
ProDrug A
JHB76B
VORINOSTAT	HDAC1|HDAC2|HDAC3|HDAC6|HDAC8|acuC1|HDAC1|HDAC10|HDAC11|HDAC2|HDAC3|HDAC4|HDAC5|HDAC6|HDAC7|HDAC8|HDAC9
Panobinostat	HDAC1|HDAC10|HDAC11|HDAC2|HDAC3|HDAC4|HDAC5|HDAC6|HDAC7|HDAC8|HDAC9
BIX 01294 trihydrochloride hydrate
Alvespimycin	HSP90AA1
Cyclosporin A	CAMLG|PPP3R2|PPIA|PPIF
PD-98059
ABT-737
OUABAIN OCTAHYDRATE
BETULIN		IL1B|TNF|NR3C1|ESR1|STK11|PRKAB1|IL6|PRKAA1|PRKAA2|SREBF1|SIRT1|AR
TOTAROL
MUNDULONE
CGP-74514A
Piperlongumine
Temsirolimus	MTOR
PF-573228
Nintedanib	FLT1|KDR|FLT4|PDGFRA|PDGFRB|FGFR1|FGFR2|FGFR3|FLT3|LCK|LYN|SRC
R406
Tyrphostin AG 879
Roxithromycin	rplJ|ABCB1
o-Vanillin
MitoTam
4'-METHOXYCHALCONE
Periplocin		TNFRSF10A|TNFSF10|FOXP3|BIRC5|TNFRSF10B|CTNNB1
STK724170
STK009957
STK232907
Cantharidin	AHR	AKT1|TNF|PPP5C|CXCL8|CHUK|PTPA|TNFRSF10A|TNFRSF10B|MAPK8|NFKBIA|IL6|VEGFA|RELA
gingerenone A
RG-7112
P5091
P22077
SELAMECTIN
Nigericin
Oleandrin	MMP9|MMP2|BCL2|NGF|CASP3|CASP8|EPHB2|CXCL8|EGF|MTOR	CXCL8|FGF2|JUN|EGF|MAP2K7|FPR1|NGF
Cinobufagin		NR3C1|ESR1|AR
Bufalin		AKT1|TNF|NFKB1|DDX58|IFNB1|NR5A1|CYP11B2|TBK1|IRF3|ATP1A4|GUCY2C|ATG5|DNAH8|IFNA1|ATP1A3|ATP1A1|MTOR|IL6|TP53|BECN1|MAPK3|MAPK1
Fenofibrate	PPARA|NR1I2|MMP25
ESTRADIOL CYPIONATE	ESR1|ESR2|NR1I2|CHRNA4|NCOA2|GPER1|MT-ATP6|BECN1|HSD17B2|ESRRG
Mibefradil dihydrochloride
Nitrofural	gor
Oridonin		AKT1|NFKB1|CDKN1A|SLC2A1|HMOX1|TXN|FASN|MIR20A|MIR17|EGF|SMAD5|IFRD1|TNFSF11|SMAD1|GCLM|KDR|COL11A2|EGFR|BIRC5|NLRP3|NFKBIA|NFE2L2|PRKAA1|CASP9|BAX|SREBF1|CASP3|BCL2|TP53|RELA|PPARG
Cycloastragenol
Dasatinib	ABL1|SRC|EPHA2|LCK|YES1|KIT|PDGFRB|STAT5B|ABL2|FYN|BTK|NR4A3|BCR|CSK|EPHA5|EPHB4|FGR|FRK|HSPA8|LYN|ZAK|MAPK14|PPAT
MCOPPB
a. Target information of the compound in drugbank
b. Target information of the compound in tcmbank.
We prioritize compound target information in the drugbank. If the compound does not have target information in drugbank, it is supplemented in tcmbank.

## Sheet: Table S6
Target gene of predicted senolytics in the TCMbank
TCMbank_ID	a Target
TCMBANKIN017736
TCMBANKIN057234
TCMBANKIN012743
TCMBANKIN041062	TNF|ICAM1|NOS2|JUN|VCAM1|SELE|PTGS2|RELA|ODC1
TCMBANKIN048314
TCMBANKIN000001	CDKN2A|RB1|MYC|BAX|CASP3|BCL2|NXT1
TCMBANKIN037448
TCMBANKIN029188
TCMBANKIN046949
TCMBANKIN009980
TCMBANKIN035630
TCMBANKIN059891
TCMBANKIN040883
TCMBANKIN000025	AHR
TCMBANKIN052665
TCMBANKIN061649	BACE1
TCMBANKIN030876
TCMBANKIN000415
TCMBANKIN053756
TCMBANKIN059520
TCMBANKIN052251
TCMBANKIN023398	PIM1|GSK3B|AR|PRSS1
TCMBANKIN035741
TCMBANKIN009194
TCMBANKIN024320
TCMBANKIN055341
TCMBANKIN033902
TCMBANKIN044501	BACE1
TCMBANKIN049660
TCMBANKIN058687
TCMBANKIN055764
TCMBANKIN040648
TCMBANKIN000726
TCMBANKIN014699
TCMBANKIN048994
TCMBANKIN060084
TCMBANKIN049336
TCMBANKIN044663
TCMBANKIN047290
TCMBANKIN054726
TCMBANKIN052217
TCMBANKIN044629
TCMBANKIN047495
TCMBANKIN043575
TCMBANKIN045396
TCMBANKIN060280
TCMBANKIN051321
TCMBANKIN026089
TCMBANKIN031328
TCMBANKIN037677
TCMBANKIN041175
TCMBANKIN006040	NR3C1|ESR1|NCOA1|PGR|ACHE|NR3C2|AR
TCMBANKIN034818
TCMBANKIN023651
TCMBANKIN010515	NR3C1|AR
TCMBANKIN050612
TCMBANKIN017245
TCMBANKIN060465
TCMBANKIN046602
TCMBANKIN042739
TCMBANKIN029646
TCMBANKIN004292
TCMBANKIN030530
TCMBANKIN046126
TCMBANKIN012733
TCMBANKIN023957
TCMBANKIN037584
TCMBANKIN010149
TCMBANKIN009809
TCMBANKIN008383
TCMBANKIN020233
TCMBANKIN000089	AKT1|CDK4
TCMBANKIN033966
TCMBANKIN037530
TCMBANKIN040187
TCMBANKIN037627
TCMBANKIN001195	NR3C1|ESR1|AR
TCMBANKIN060254
TCMBANKIN019688
TCMBANKIN034833
TCMBANKIN049339
TCMBANKIN052990
TCMBANKIN036676
TCMBANKIN057512
TCMBANKIN037302
TCMBANKIN009919
TCMBANKIN061810	PRSS1
TCMBANKIN011727
TCMBANKIN048267
TCMBANKIN040161
TCMBANKIN061633
TCMBANKIN018023
TCMBANKIN061585	NOS2|ADRB2|HSPB2|DNTT|HSPA1B|HSF1|HSPB1|HSPA4|DPP4|TRPA1|PTGS1|CDK2|PTGS2|ADRA2A|LTA4H|MAOB|CTRB1|CA2|MAOA|SLC6A2|PRSS1|SLC6A3|DPEP1
TCMBANKIN060258
TCMBANKIN002608
TCMBANKIN036871	PIM1|ESR1|NOS2|GSK3B|SCN5A|CCNA2|NCOA1|NCOA2|CHEK1|ADRB2|ESR2|ACHE|CALM3|DPP4|CDK2|PTGS2|PPARG|MAPK14|ADRA1B|AR|CHRM1|CA2|RXRA|PRSS1|IGHG1|RXRB
TCMBANKIN008994	ADRB2|DPP4|PTGS1|CDK2|PTGS2|LTA4H|MAOB|CHRM1|SLC6A3|GABRA1|DPEP1
TCMBANKIN041452
TCMBANKIN002137
TCMBANKIN008749
TCMBANKIN050360
TCMBANKIN054921
TCMBANKIN061726
TCMBANKIN036264
TCMBANKIN019394
TCMBANKIN044758
TCMBANKIN017360
TCMBANKIN047000
TCMBANKIN003695
TCMBANKIN000898	PIM1|ESR1|NOS2|ESR2|CDK2|KDR|PTGS2|PPARG|MAPK14|F7|AR|PRSS1
TCMBANKIN050162
TCMBANKIN042150
TCMBANKIN014289
TCMBANKIN005482
TCMBANKIN028876
TCMBANKIN028887	NR3C1|AR
TCMBANKIN039155
TCMBANKIN003867	PIM1|ESR1|NOS2|GSK3B|SCN5A|CCNA2|DRD1|CHEK1|ADRB2|ACHE|CALM3|DPP4|PTGS1|CDK2|PTGS2|PPARG|MAPK14|LTA4H|ADRA1B|ADRA1D|CHRM2|SLC6A4|AR|CHRM1|CA2|CHRM3|OPRM1|RXRA|CHRM5|PDE3A|PRSS1|CHRM4|SLC6A3|GABRA1|ADRA1A|DPEP1
TCMBANKIN060253
TCMBANKIN021106
TCMBANKIN035188
TCMBANKIN037572
TCMBANKIN015522
TCMBANKIN033185
TCMBANKIN027196
TCMBANKIN039145	NR3C1|AR
TCMBANKIN059672
TCMBANKIN060205
TCMBANKIN001496
TCMBANKIN057538
TCMBANKIN000550
TCMBANKIN045463	PIM1|ESR1|GSK3B|CCNA2|NCOA2|ESR2|ACHE|CALM3|DPP4|PTGS1|KDR|PTGS2|PPARG|F7|AR|CA2|PRSS1
TCMBANKIN058227
TCMBANKIN035110
TCMBANKIN060184	LCMT1|PPP2R1A|APP|BACE1|PPP2CA
TCMBANKIN023583
TCMBANKIN025700
TCMBANKIN022108
TCMBANKIN014523
TCMBANKIN046816
TCMBANKIN016120
TCMBANKIN051750
TCMBANKIN051648
TCMBANKIN006529
TCMBANKIN060251
TCMBANKIN012868
TCMBANKIN010175
TCMBANKIN010771
TCMBANKIN030507
TCMBANKIN007028
TCMBANKIN036149
TCMBANKIN015203
TCMBANKIN046114
TCMBANKIN054278
TCMBANKIN054929
TCMBANKIN010072
TCMBANKIN000050	ESR1|SCN5A|ESR2|ACHE|ADRA1B|AR|CHRM1|CA2|OPRM1|OPRD1
TCMBANKIN000590
TCMBANKIN022971
TCMBANKIN009444
TCMBANKIN038609
TCMBANKIN016507
TCMBANKIN056328
TCMBANKIN039685
TCMBANKIN045191
TCMBANKIN042213
TCMBANKIN045340
TCMBANKIN052980
TCMBANKIN042431
TCMBANKIN057128
TCMBANKIN055100
TCMBANKIN007604
TCMBANKIN036345
TCMBANKIN038881
TCMBANKIN047389
TCMBANKIN012741
TCMBANKIN050106
TCMBANKIN058506
TCMBANKIN060249
TCMBANKIN055797
TCMBANKIN014524	PIM1|ESR1|NOS2|GSK3B|CYP19A1|ESR2|DPP4|CDK2|PTGS2|PARP1|PTEN|PPARG|MAPK14|AR|CA2|DPEP1
TCMBANKIN030488
TCMBANKIN028700	TNF|NOS2|BACE1|PTGS2|PLB1|GPCPD1
TCMBANKIN049067
TCMBANKIN042317
TCMBANKIN014966
TCMBANKIN004475
TCMBANKIN042901
TCMBANKIN046449
TCMBANKIN059105
TCMBANKIN012226
TCMBANKIN037091
TCMBANKIN039621
TCMBANKIN012873
TCMBANKIN023115	ESR1|NOS2|CCNA2|NCOA2|ADRB2|DPP4|PTGS2|PPARG|ADRA1B|AR|CA2|PRSS1
TCMBANKIN050214
TCMBANKIN053303
TCMBANKIN048019
TCMBANKIN017797
TCMBANKIN056331
TCMBANKIN019806
TCMBANKIN032108
TCMBANKIN057384
TCMBANKIN050998
TCMBANKIN000840
TCMBANKIN007414
TCMBANKIN045471	PIM1|ESR1|CCNA2|PPARG
TCMBANKIN037419
TCMBANKIN000929
TCMBANKIN061335
TCMBANKIN028274
TCMBANKIN058148	PIM1|ESR1|NOS2|NCOA2|ESR2|PTGS1|CDK2|PTGS2|PPARG|MAPK14|AR|CA2
TCMBANKIN054002
TCMBANKIN014731
TCMBANKIN018349
TCMBANKIN000281	NR3C1|ESR1|AR
TCMBANKIN061571	NR3C1|PIM1|ESR1|NOS2|ABCB1|GSK3B|SCN5A|CCNA2|CHEK1|ADRB2|ESR2|PGR|DPP4|PTGS1|CDK2|AKR1B1|PTGS2|PPARG|MAPK14|AR|CA2|PRSS1
TCMBANKIN000486	NR3C1|ESR1|AR
TCMBANKIN018194
TCMBANKIN019121
TCMBANKIN006870
TCMBANKIN007603
TCMBANKIN054681
TCMBANKIN051557
TCMBANKIN054435
TCMBANKIN058224
TCMBANKIN058780
TCMBANKIN000608
TCMBANKIN019191
TCMBANKIN050188	PIM1|ESR1|CCNA2|CALM3|CCND1|PTGS2|CASP3|BCL2L1|MCL1|AR|PRSS1
TCMBANKIN026860
TCMBANKIN015132
TCMBANKIN023709
TCMBANKIN017330
TCMBANKIN023935
TCMBANKIN030512
TCMBANKIN038900
TCMBANKIN008937
TCMBANKIN012247
TCMBANKIN034453
TCMBANKIN026859
TCMBANKIN014714
TCMBANKIN037789
TCMBANKIN028665
TCMBANKIN027528
TCMBANKIN049037
TCMBANKIN021225
TCMBANKIN060250
TCMBANKIN013672
TCMBANKIN015992
TCMBANKIN015921
TCMBANKIN022686
TCMBANKIN002407
TCMBANKIN017120	SCN10A|ESR1|NOS2|SCN5A|CCNA2|ADRB2|ACHE|DPP4|PTGS2|PPARG|LTA4H|ADRA1B|MAOB|CHRM2|SLC6A4|AR|CHRM1|CA2|CHRM3|ADRA2C|ADRA2B|RXRA|SLC6A2|PDE3A|PRSS1|SLC6A3
TCMBANKIN042169
TCMBANKIN030871	NR3C1|AR
TCMBANKIN018940
TCMBANKIN039345	GRIA2|ACHE|CHRNA7|PRSS1|GABRA1
TCMBANKIN042324
TCMBANKIN047960
TCMBANKIN033587
TCMBANKIN028418
TCMBANKIN034022
TCMBANKIN011687
TCMBANKIN035252
TCMBANKIN020415
TCMBANKIN055755
TCMBANKIN057121
TCMBANKIN059894
TCMBANKIN060252
TCMBANKIN060367	ESR1|PTGS2|AR
TCMBANKIN012069
TCMBANKIN020995
TCMBANKIN046818
TCMBANKIN000922
TCMBANKIN043435
TCMBANKIN037074
TCMBANKIN028481
TCMBANKIN058514	PIM1|ESR1|GSK3B|CCNA2|ESR2|PTGS2|PRSS1
TCMBANKIN001683
TCMBANKIN032967
TCMBANKIN024034
TCMBANKIN000366
TCMBANKIN011333
TCMBANKIN024604
TCMBANKIN007162	NR3C1|AR
TCMBANKIN060286
TCMBANKIN036969
TCMBANKIN058720
TCMBANKIN033665
TCMBANKIN060369
TCMBANKIN049847
TCMBANKIN024674
TCMBANKIN028519
TCMBANKIN038377
TCMBANKIN049903
TCMBANKIN056329
TCMBANKIN058503
TCMBANKIN009785
TCMBANKIN010721
TCMBANKIN055849
TCMBANKIN009503
TCMBANKIN026677
TCMBANKIN000090	FOXO1|GSK3B|MAP2K4|TIMM8A|MYH9|CTNNB1
TCMBANKIN039538
TCMBANKIN051357
TCMBANKIN048096
TCMBANKIN011518
TCMBANKIN050935
TCMBANKIN009150
TCMBANKIN001784
TCMBANKIN040721
TCMBANKIN033191
TCMBANKIN053319
TCMBANKIN001728
TCMBANKIN019766
TCMBANKIN008921
TCMBANKIN051685
TCMBANKIN027446
TCMBANKIN043876
TCMBANKIN053314
TCMBANKIN045748
TCMBANKIN005485
TCMBANKIN008990
TCMBANKIN047043
TCMBANKIN021292
TCMBANKIN017517
TCMBANKIN022896
TCMBANKIN027481
TCMBANKIN055011
TCMBANKIN045759
TCMBANKIN037885
TCMBANKIN009779
TCMBANKIN003521
TCMBANKIN015355
TCMBANKIN042125
TCMBANKIN058056
TCMBANKIN019671
TCMBANKIN029194
TCMBANKIN031989
TCMBANKIN042763
TCMBANKIN030408
TCMBANKIN012072
TCMBANKIN036247
TCMBANKIN050131
TCMBANKIN043326
TCMBANKIN035233
TCMBANKIN056084
TCMBANKIN040833
TCMBANKIN032019
TCMBANKIN049311
TCMBANKIN013864
TCMBANKIN061368
TCMBANKIN023632	KCNH2|PIM1|ESR1|NOS2|GSK3B|SCN5A|CCNA2|NCOA1|NCOA2|CHEK1|ADRB2|ESR2|ACHE|DPP4|PTGS1|CDK2|PTGS2|PPARG|MAPK14|ADRA1B|F7|AR|CA2|RXRA|PRSS1
TCMBANKIN013828
TCMBANKIN026759
TCMBANKIN037414
TCMBANKIN061630
TCMBANKIN041731
TCMBANKIN042919	MAP2K1|MAP2K2|CASP9|PPARA|CASP3|PPARG|MAPK3|MAPK1
TCMBANKIN059489	PIM1|ESR1|NOS2|GSK3B|SCN5A|CCNA2|CHEK1|ESR2|ACHE|CALM3|DPP4|PTGS1|CDK2|PTGS2|PPARG|MAPK14|AR|CA2|RXRA|PRSS1
TCMBANKIN021925
TCMBANKIN031381
TCMBANKIN061632
TCMBANKIN025507
TCMBANKIN031133
TCMBANKIN039525
TCMBANKIN010474
TCMBANKIN061431
TCMBANKIN033871
TCMBANKIN030830
TCMBANKIN021479
TCMBANKIN059485	PIM1|ESR1|NOS2|GSK3B|SCN5A|CHEK1|ESR2|CALM3|DPP4|CDK2|PTGS2|PPARG|MAPK14|AR|CA2|PRSS1
TCMBANKIN017741
TCMBANKIN025567
TCMBANKIN000881	ESR1|NOS2|GSK3B|ADRB2|DPP4|CDK2|PTGS2|PPARG|AR|CA2|PDE3A|PRSS1|DPEP1
TCMBANKIN030072
TCMBANKIN060285
TCMBANKIN054191
TCMBANKIN038355
TCMBANKIN000394
TCMBANKIN050092
TCMBANKIN060256
TCMBANKIN039950
TCMBANKIN045114
TCMBANKIN019532
TCMBANKIN043283
TCMBANKIN054102
TCMBANKIN030592
TCMBANKIN020291
TCMBANKIN053512
TCMBANKIN000966
TCMBANKIN059523
TCMBANKIN048821
TCMBANKIN004815
TCMBANKIN016724
TCMBANKIN037290
TCMBANKIN045432
TCMBANKIN024931
TCMBANKIN011947	PIM1|ESR1|NOS2|CHEK1|ESR2|PTGS1|PTGS2|PPARG|MAPK14
TCMBANKIN027386
TCMBANKIN000113	ABCB1|CDKN1A|JUN|TOP1|MYC|KDR|BIRC5|SOD2|CASP9|VEGFA|SRC|ABCA3|PGP|ATP2C1|ABCA2|ITGA5|ITGA2
TCMBANKIN006665	NR3C1
TCMBANKIN032769
TCMBANKIN050556
TCMBANKIN016244
TCMBANKIN060247	RAB5A|TNF|NR3C1|CASP8|ATG5|JUN|BMP4|FN1|MYC|TFEB|BAK1|NFKBIA|MTOR|ACTA2|IL6|CASP9|BAX|CASP7|CASP3|BCL2|CDK4|TP53|TGFB1|RELA|FOS
TCMBANKIN043557
TCMBANKIN033715
TCMBANKIN008353
TCMBANKIN009726
TCMBANKIN061767	ESR1|NOS2|SCN5A|CCNA2|NCOA2|ADRB2|ACHE|CALM3|DPP4|PTGS2|PPARG|ADRA1B|AR|CA2|PRSS1
TCMBANKIN053513
TCMBANKIN054010
TCMBANKIN023667
TCMBANKIN059470
TCMBANKIN031330
TCMBANKIN020684
TCMBANKIN021718	ACHE|PTGS2|MAOB|CA2|MAOA|LYZ|PRSS1|SLC6A3|DPEP1
TCMBANKIN016897
TCMBANKIN043146
TCMBANKIN008825
TCMBANKIN060107
TCMBANKIN056082
TCMBANKIN035969
TCMBANKIN029288
TCMBANKIN050855
TCMBANKIN024993
TCMBANKIN037934
TCMBANKIN051346
TCMBANKIN005751
TCMBANKIN045814
TCMBANKIN047884
TCMBANKIN057456
TCMBANKIN028881
TCMBANKIN028638	ACHE|PTGS2|MAOB|CA2|MAOA|LYZ|PRSS1|SLC6A3|DPEP1
TCMBANKIN012601
TCMBANKIN040919
TCMBANKIN037871
TCMBANKIN001950
TCMBANKIN020905
TCMBANKIN004578	ALOX5|TNKS|TNKS2
TCMBANKIN014933
TCMBANKIN055490
TCMBANKIN057122
TCMBANKIN041652
TCMBANKIN020682
TCMBANKIN025841
TCMBANKIN040974
TCMBANKIN021765
TCMBANKIN012024
TCMBANKIN021307
TCMBANKIN031842
TCMBANKIN053188
TCMBANKIN061896
TCMBANKIN044754
TCMBANKIN049713
TCMBANKIN031737
TCMBANKIN042849
TCMBANKIN001864
TCMBANKIN018621
TCMBANKIN045185
TCMBANKIN033218	PIM1|ESR1|NOS2|GSK3B|SCN5A|CCNA2|CHEK1|ESR2|CALM3|DPP4|CDK2|PTGS2|PPARG|MAPK14|AR|PRSS1
TCMBANKIN023735
TCMBANKIN024075
TCMBANKIN040440
TCMBANKIN060236
TCMBANKIN021712
TCMBANKIN042883
TCMBANKIN046673
TCMBANKIN013024	PIM1|F7|AR|CA2
TCMBANKIN038741
TCMBANKIN004654
TCMBANKIN037556
TCMBANKIN039674
TCMBANKIN045720
TCMBANKIN050110
TCMBANKIN052117
TCMBANKIN019000
TCMBANKIN030405
TCMBANKIN048983
TCMBANKIN057841
TCMBANKIN046617
TCMBANKIN042386
TCMBANKIN004806
TCMBANKIN049736
TCMBANKIN013845	CDC25C|CDKN1A|CCNA2|CDK6|FANCD2|CCNB1|CDK2|CCND1|CASP3|CDK4|CCND3|POLD1|EIF6|CDC25B|HERC5|PCDHAC2
TCMBANKIN017806
TCMBANKIN031963	ESR1|GSK3B|SCN5A|DRD1|CHEK1|ADRB2|ADRA2A|ADRA1B|ADRA1D|SLC6A4|CHRM1|CHRM3|OPRM1|CHRM5|CHRM4|DRD5|GABRA1|OPRD1
TCMBANKIN012442
TCMBANKIN057571
TCMBANKIN053998
TCMBANKIN039578
TCMBANKIN037254
TCMBANKIN044918
TCMBANKIN046490
TCMBANKIN043309
TCMBANKIN025610
TCMBANKIN058679	PIM1|ESR1|CCNA2|TLR3|KDR|PTGS2|F7|AR|PRSS1
TCMBANKIN039190
TCMBANKIN031831
TCMBANKIN018310
TCMBANKIN001023
TCMBANKIN056256
TCMBANKIN054016
TCMBANKIN013806
TCMBANKIN015523
TCMBANKIN035779
TCMBANKIN041033
TCMBANKIN016432
TCMBANKIN051749
TCMBANKIN045696
TCMBANKIN037880
TCMBANKIN019374
TCMBANKIN025638
TCMBANKIN057057
TCMBANKIN035940
TCMBANKIN027889
TCMBANKIN034909	ESR1|NOS2|PTGS2|AR
TCMBANKIN046594
TCMBANKIN048997
TCMBANKIN028943
TCMBANKIN059892
TCMBANKIN061572	ESR1|NOS2|GSK3B|CCNA2|DPP4|PPARG|MAPK14|AR|CA2|PRSS1
TCMBANKIN061629	ESR1|NOS2|SCN5A|ADRB2|ACHE|CALM3|DPP4|PTGS2|PPARG|LTA4H|ADRA1B|AR|CA2|PRSS1
TCMBANKIN001696	PTGS2
TCMBANKIN019726
TCMBANKIN045877
TCMBANKIN049498
TCMBANKIN045598
TCMBANKIN042051
TCMBANKIN023843
TCMBANKIN029677	CHRM2|CHRM1|PRSS1
TCMBANKIN060093	NR3C1|ESR1|AQP4|ATP1A3|NR3C2|AR
TCMBANKIN055976
TCMBANKIN009657
TCMBANKIN007007
TCMBANKIN025018
TCMBANKIN039826
TCMBANKIN059893
TCMBANKIN004848
TCMBANKIN025769
TCMBANKIN018002	PIM1|ESR1|CCNA2|NCOA2|CHEK1|ESR2|PTGS1|CDK2|PTGS2|PPARG|MAPK14|AR|CA2|PRSS1
TCMBANKIN048075
TCMBANKIN003860
TCMBANKIN013841
TCMBANKIN027842	TNF|CDKN1A|JUN|BRCA1|MAPK13|PRKCB|MAPK9|MAP2K7|PTGS2|SOD2|MAPK8|HIF1A|BCL2|BCL2L1|TEP1|MAP4K4|TRAP1|RPSA|XRCC6
TCMBANKIN037904
TCMBANKIN040273	ESR1|GSK3B|CCNA2|CHEK1|ESR2|CDK2|PPARG|MAPK14|AR
TCMBANKIN023850
TCMBANKIN013455
TCMBANKIN028639
TCMBANKIN021914
TCMBANKIN031027	BACE1
TCMBANKIN034365
TCMBANKIN035267	NR3C1|AR
TCMBANKIN035637	PIM1|CA2
TCMBANKIN060244
TCMBANKIN021742
TCMBANKIN047020
TCMBANKIN036207
TCMBANKIN054292
TCMBANKIN031337
TCMBANKIN038291
TCMBANKIN001927
TCMBANKIN036161
TCMBANKIN033238
TCMBANKIN035079
TCMBANKIN036559
TCMBANKIN060282
TCMBANKIN007556
TCMBANKIN053059
TCMBANKIN009824
TCMBANKIN058524
TCMBANKIN059484	PIM1|ESR1|F7|AR|CA2
TCMBANKIN024695	CYP1B1
TCMBANKIN061569	PIM1|ESR1|NOS2|GSK3B|SCN5A|CCNA2|NCOA2|CHEK1|ADRB2|ESR2|ALOX5|CALM3|DPP4|PTGS1|CDK2|PTGS2|NFE2L2|PPARG|MAPK14|LTA4H|RDH8|ADRA1B|DHRS7B|DHRS7C|HSD11B1|HSD11B1L|AR|CA2|PDE3A|CYP2D6|PRSS1|HSD17B1
TCMBANKIN038632
TCMBANKIN038850
TCMBANKIN058598
TCMBANKIN034150
TCMBANKIN044868
TCMBANKIN049167
TCMBANKIN002140
TCMBANKIN050179
TCMBANKIN054261
TCMBANKIN000365
TCMBANKIN060255
TCMBANKIN015696
TCMBANKIN000004	PIM1|ESR1|NOS2|ESR2|DPP4|CDK2|PTGS2|PPARG|MAPK14|AR|CA2|PRSS1|DPEP1
TCMBANKIN047158
TCMBANKIN000762
TCMBANKIN058149
TCMBANKIN008979
TCMBANKIN014985
TCMBANKIN060257
TCMBANKIN028219	NR3C1|ESR1|NCOA2|PGR|ACHE|DPP4|NR3C2|AR
TCMBANKIN039944
TCMBANKIN037462
TCMBANKIN039557	ADORA2A|OXTR|CXCR4|CCR2|NOS2|CCR5|GPR83|CCR3|CCR4|PTGER2|CNR1|AGTR1|EDNRB|ADRB2|GPR84|CNR2|HTR1A|BACE1|PTGER4|DRD2|ERBB2|PTGS2|MCL1|PPARG|ADRA2A|RXFP3|HTR1E|GPR78|ADRA1B|LSP1|BDKRB1|ADRA1D|GPR176|PROKR1|ACKR3|SSTR1|GPR22|LPAR3|GRPR|NPSR1|NTSR1|GPR37|GPR65|HTR1F|TAAR2|HTR2B|CCKBR|LTB4R2|SSTR5|GNRHR|HCRTR1|HRH2|ADORA2B|NTSR2|CXCR6|NPY4R2|HTR2C|GPR119|AVPR1A|SSTR4|KISS1R|GPR12|RGR|TAAR1|OPN5|CCR9|HT…
TCMBANKIN003137
TCMBANKIN016045
TCMBANKIN023302
TCMBANKIN000288	ACHE|DPP4|CASP9|CASP3|CHRM2|CHRM1|CHRM3|PRSS1|IGHG1|GABRA1
TCMBANKIN030645
TCMBANKIN004452
TCMBANKIN044324	PTGS2|F7|PRSS1
TCMBANKIN060283	CXCL8|FGF2|JUN|EGF|MAP2K7|FPR1|NGF
TCMBANKIN026773
TCMBANKIN030664
TCMBANKIN041961
TCMBANKIN040353
TCMBANKIN047331
TCMBANKIN030088
TCMBANKIN040795
TCMBANKIN019885
TCMBANKIN045379
TCMBANKIN001886
TCMBANKIN008192
TCMBANKIN026874
TCMBANKIN049508
TCMBANKIN016034
TCMBANKIN038252
TCMBANKIN037635
TCMBANKIN039941
TCMBANKIN017454
TCMBANKIN021005
TCMBANKIN031287
TCMBANKIN041921
TCMBANKIN042534
TCMBANKIN023666
TCMBANKIN049103
TCMBANKIN043701
TCMBANKIN041165
TCMBANKIN035459
TCMBANKIN022740
TCMBANKIN037666
TCMBANKIN055747
TCMBANKIN000091	IL1B|IL10|IL17A|STAT5A|FOXP3|AHR|IL6|STAT3
TCMBANKIN011884
TCMBANKIN059586
TCMBANKIN054007
TCMBANKIN000306
TCMBANKIN047975
TCMBANKIN059227
TCMBANKIN017663
TCMBANKIN040715
TCMBANKIN010451
TCMBANKIN042871	PIM1|ESR1|NCOA1|KDR|PTGS2|AR|PRSS1
TCMBANKIN039625
TCMBANKIN004690
TCMBANKIN048836
TCMBANKIN013987
TCMBANKIN010574	NR3C1|ESR1|NCOA1|NR3C2|AR
TCMBANKIN030559
TCMBANKIN009914
TCMBANKIN053088
TCMBANKIN000768
TCMBANKIN029045	NR3C1|ESR1|NR3C2|AR
TCMBANKIN036353
TCMBANKIN020689
TCMBANKIN056793
TCMBANKIN008481
TCMBANKIN047225
TCMBANKIN005694
TCMBANKIN010566	HTR4|CHRM3
TCMBANKIN054434
TCMBANKIN040039
TCMBANKIN013212
TCMBANKIN021861
TCMBANKIN017276
TCMBANKIN003447
TCMBANKIN030231
TCMBANKIN030396
TCMBANKIN060235
TCMBANKIN038264
TCMBANKIN039108
TCMBANKIN018679
TCMBANKIN009613
TCMBANKIN013067
TCMBANKIN014517
TCMBANKIN018936
TCMBANKIN001776	PIM1|MET|PTGS2|AR
TCMBANKIN041182
TCMBANKIN057664
TCMBANKIN034747
TCMBANKIN037558
TCMBANKIN060246
TCMBANKIN039051	PIM1|ESR1|NOS2|GSK3B|CCNA2|CHEK1|ESR2|DPP4|PTGS1|CDK2|PTGS2|PPARG|MAPK14|AR|CA2|PRSS1
TCMBANKIN013794
TCMBANKIN047029
TCMBANKIN061872
TCMBANKIN045123
TCMBANKIN017289
TCMBANKIN006085
TCMBANKIN048343
TCMBANKIN030756
TCMBANKIN053103
TCMBANKIN055528
TCMBANKIN056353
TCMBANKIN007340
TCMBANKIN041356
TCMBANKIN014707
TCMBANKIN010097
TCMBANKIN034301	PIM1|ESR1|NOS2|GSK3B|SCN5A|CCNA2|DRD1|ADRB2|ESR2|ACHE|CALM3|DPP4|PTGS1|CDK2|CHRNA7|PTGS2|MAPK14|ADRA1B|AR|CHRM1|CA2|CHRM3|OPRM1|RXRA|PRSS1|CHRM4|GABRA1
TCMBANKIN051391
TCMBANKIN000020	AKT1|PTGES3|RPA1|AKR1B1|CDK4
TCMBANKIN003664
TCMBANKIN040695
TCMBANKIN006681
TCMBANKIN040021
TCMBANKIN011203	NR3C1
TCMBANKIN035367
TCMBANKIN024357
a. Target information of the compound in tcmbank.

## Sheet: Table S7
Common targets of predicted senolytics in the TCMbank with known senolytics in the training set
a Target_intersection
ESR1
TOP1
AHR
MCL1
NR3C2
IL1B
ATP1A3
ICAM1
PIM1
MYC
NOS2
RELA
CDK4
CDK6
PRSS1
CDKN1A
JUN
IL10
PTGS2
MAPK3
SOD2
RXRA
BCL2L1
KDR
HIF1A
CASP9
ATG5
ERBB2
BAX
MAP2K7
RB1
CCNB1
ESR2
MAPK8
CCND1
BCL2
EGF
BIRC5
NFE2L2
CXCL8
FGF2
CTNNB1
MAPK1
SRC
MAPK14
APP
CA2
CASP3
PPARG
VEGFA
AKT1
CDK2
CYP1B1
PTGS1
NCOA2
TNF
CCNA2
RXRB
DPP4
NFKBIA
CASP7
MTOR
GSK3B
CASP8
NGF
ABCB1
NR3C1
PPARA
IL6
FPR1
MET
FOXP3
AR
TP53
a. Intersection of target genes in Table S5 and Table S6

## Sheet: Table S8
Targets of predicted senolytics in the TCMbank
Target	Frequency
PIM1	27
ESR1	42
NOS2	26
CHEK1	13
ESR2	19
PTGS1	13
PTGS2	39
PPARG	26
MAPK14	18
CCNA2	21
NCOA2	9
ADRB2	15
DPP4	23
ADRA1B	12
AR	47
CA2	27
PRSS1	33
NR3C1	18
F7	7
BACE1	6
CDK2	20
DPEP1	8
SCN5A	14
ACHE	16
CALM3	11
TNF	4
PLB1	1
GPCPD1	1
AKT1	2
PTGES3	1
RPA1	1
AKR1B1	2
CDK4	4
ABCB1	2
CDKN1A	3
JUN	5
TOP1	1
MYC	3
KDR	5
BIRC5	1
SOD2	2
CASP9	4
VEGFA	1
SRC	1
ABCA3	1
PGP	1
ATP2C1	1
ABCA2	1
ITGA5	1
ITGA2	1
GSK3B	19
ADORA2A	1
OXTR	1
CXCR4	1
CCR2	1
CCR5	1
GPR83	1
CCR3	1
CCR4	1
PTGER2	1
CNR1	1
AGTR1	1
EDNRB	1
GPR84	1
CNR2	1
HTR1A	1
PTGER4	1
DRD2	1
ERBB2	1
MCL1	2
ADRA2A	3
RXFP3	1
HTR1E	1
GPR78	1
LSP1	1
BDKRB1	1
ADRA1D	3
GPR176	1
PROKR1	1
ACKR3	1
SSTR1	1
GPR22	1
LPAR3	1
GRPR	1
NPSR1	1
NTSR1	1
GPR37	1
GPR65	1
HTR1F	1
TAAR2	1
HTR2B	1
CCKBR	1
LTB4R2	1
SSTR5	1
GNRHR	1
HCRTR1	1
HRH2	1
ADORA2B	1
NTSR2	1
CXCR6	1
NPY4R2	1
HTR2C	1
GPR119	1
AVPR1A	1
SSTR4	1
KISS1R	1
GPR12	1
RGR	1
TAAR1	1
OPN5	1
CCR9	1
HTR6	1
HRH3	1
TBXA2R	1
NPBWR2	1
GPR52	1
CCR1	1
HTR4	2
PTGFR	1
GPR3	1
AGTR2	1
MC1R	1
ADORA1	1
MCHR1	1
NMUR2	1
GALR3	1
OPN1SW	1
GPR21	1
PTGIR	1
GPR135	1
FFAR4	1
MC2R	1
GPR27	1
MLNR	1
PTGER3	1
MC5R	1
GPR37L1	1
NPFFR2	1
GPR45	1
GPR101	1
GPR161	1
NMUR1	1
LPAR1	1
AVPR2	1
GPR173	1
GPR26	1
HTR2A	1
ADRA2C	2
GPR6	1
GPR62	1
QRFPR	1
RRH	1
GPR88	1
OPRM1	5
OPRK1	1
GALR1	1
TAAR6	1
GPR19	1
GPR151	1
GPR139	1
GPR61	1
NPY5R	1
PTGER1	1
GALR2	1
AVPR1B	1
TRHR	1
MCHR2	1
MC4R	1
NPY1R	1
RXFP4	1
GPR85	1
TAAR8	1
PROKR2	1
BRS3	1
TMIGD3	1
PRLHR	1
GPR63	1
APLNR	1
GPR39	1
GPR142	1
OPN4	1
HTR7	1
NPBWR1	1
SLC6A3	7
PTGDR	1
DRD3	1
GPR148	1
NPY2R	1
RHO	1
OPRL1	1
HTR5A	1
DRD4	1
LTB4R	1
NMBR	1
NPFFR1	1
TAAR5	1
OPN1LW	1
DRD5	2
EDNRA	1
GHSR	1
CCKAR	1
LPAR2	1
HRH4	1
OPN3	1
GPR150	1
ADRA1A	2
OPRD1	3
ADRB3	1
MC3R	1
HCRTR2	1
ADRB1	1
SSTR2	1
HTR1B	1
OPN1MW2	1
UTS2R	1
RAB5A	1
CASP8	1
ATG5	1
BMP4	1
FN1	1
TFEB	1
BAK1	1
NFKBIA	1
MTOR	1
ACTA2	1
IL6	2
BAX	2
CASP7	1
CASP3	6
BCL2	3
TP53	1
TGFB1	1
RELA	2
FOS	1
MAOB	5
MAOA	3
LYZ	2
CYP1B1	1
CHRM2	4
CHRM1	9
CHRM3	6
IGHG1	2
GABRA1	6
ALOX5	2
NFE2L2	1
LTA4H	6
RDH8	1
DHRS7B	1
DHRS7C	1
HSD11B1	1
HSD11B1L	1
PDE3A	4
CYP2D6	1
HSD17B1	1
SCN10A	1
SLC6A4	3
ADRA2B	1
RXRA	6
SLC6A2	2
BRCA1	1
MAPK13	1
PRKCB	1
MAPK9	1
MAP2K7	2
MAPK8	1
HIF1A	1
BCL2L1	2
TEP1	1
MAP4K4	1
TRAP1	1
RPSA	1
XRCC6	1
DRD1	3
CHRM5	2
CHRM4	3
IL1B	1
IL10	1
IL17A	1
STAT5A	1
FOXP3	1
AHR	2
STAT3	1
CDC25C	1
CDK6	1
FANCD2	1
CCNB1	1
CCND1	2
CCND3	1
POLD1	1
EIF6	1
CDC25B	1
HERC5	1
PCDHAC2	1
NCOA1	5
LCMT1	1
PPP2R1A	1
APP	1
PPP2CA	1
AQP4	1
ATP1A3	1
NR3C2	5
KCNH2	1
CHRNA7	2
PGR	3
CXCL8	1
FGF2	1
EGF	1
FPR1	1
NGF	1
FOXO1	1
MAP2K4	1
TIMM8A	1
MYH9	1
CTNNB1	1
MAP2K1	1
MAP2K2	1
PPARA	1
MAPK3	1
MAPK1	1
CDKN2A	1
RB1	1
NXT1	1
MET	1
TLR3	1
RXRB	1
ICAM1	1
VCAM1	1
SELE	1
ODC1	1
CYP19A1	1
PARP1	1
PTEN	1
GRIA2	1
TNKS	1
TNKS2	1
HSPB2	1
DNTT	1
HSPA1B	1
HSF1	1
HSPB1	1
HSPA4	1
TRPA1	1
CTRB1	1

## Sheet: Table S9
KEGG enrichment of targets of predicted senolytics in the TCMbank
Category	Subcategory	ID	Description	GeneRatio	BgRatio	pvalue	p.adjust	qvalue	geneID	Count	log_p_adjust
Environmental Information Processing	Signaling molecules and interaction	hsa04080	Neuroactive ligand-receptor interaction	122/290	370/8876	3.00515e-96	8.29422e-94	3.47965e-94	5732/3358/51289/3357/3355/146/1910/4889/3361/2862/6754/11255/5739/1902/4886/5644/152/887/2554/59340/8484/4923/187/155/56413/10888/1241/153/3356/2798/6755/1268/4158/84539/552/2832/3354/4985/23566/1909/4159/3274/9038/623/5729/4829/1132/7201/3351/4986/554/56923/2925/134864/3363/5737/2357/1131/154/134/5021/680/1814/2891/6915/1815/1812/9287/4157/10316/387129/147/2908/2587/83551/6752/1129/100996758/573…	122	93.0812
Environmental Information Processing	Signal transduction	hsa04020	Calcium signaling pathway	51/290	254/8876	9.36953e-27	1.293e-24	5.42447e-25	7852/3358/3357/146/1910/3361/3791/887/4923/5579/155/56413/808/4803/153/3356/552/1950/1909/1956/3274/623/4843/7201/2925/3363/5737/2064/1131/154/5021/6915/1812/147/7422/1129/5733/1139/1133/185/135/1816/5731/886/136/1128/148/2247/3362/3360/553	51	23.8884
Human Diseases	Infectious disease: viral	hsa05167	Kaposi sarcoma-associated herpesvirus infection	39/290	196/8876	2.1146e-20	1.94543e-18	8.16162e-19	5601/836/207/5603/5604/3725/808/1019/5605/6774/5595/5599/1026/1234/5609/1233/3576/595/6714/1499/5594/3569/7422/581/1232/842/1432/4609/1230/5743/2932/3091/5925/5970/1021/2247/7098/3383/6416	39	17.711
Human Diseases	Endocrine and metabolic disease	hsa04933	AGE-RAGE signaling pathway in diabetic complications	28/290	101/8876	5.6042e-19	3.15835e-17	1.32502e-17	5601/836/7124/207/5603/7412/6776/3553/5579/3725/1019/5292/6774/5595/5599/6401/3576/595/5594/3569/2308/7422/581/1432/185/596/5970/3383	28	16.5005
Environmental Information Processing	Signal transduction	hsa04024	cAMP signaling pathway	40/290	226/8876	5.72166e-19	3.15835e-17	1.32502e-17	5732/5601/3355/207/4886/5604/5465/3725/808/139760/153/6755/4158/3354/5605/5595/5599/1909/3351/5139/5594/154/134/5021/2891/1812/6752/1129/5733/6751/2693/1813/135/1816/478/3350/5970/1128/3362/3360	40	16.5005
Human Diseases	Infectious disease: viral	hsa05163	Human cytomegalovirus infection	39/290	226/8876	4.11788e-18	1.89423e-16	7.94679e-17	5732/836/7852/7124/207/5603/3553/5604/5579/808/1019/5605/6774/5595/1956/1026/1234/3576/595/6714/1499/5594/3569/7422/5733/581/1232/842/1432/1029/4609/1230/5743/2932/5731/5925/5970/1021/5734	39	15.7226
Human Diseases	Cancer: overview	hsa05207	Chemical carcinogenesis - receptor activation	38/290	215/8876	4.92179e-18	1.94059e-16	8.1413e-17	5241/2100/207/6776/5604/5465/1543/5579/155/196/3725/153/5605/6774/5595/1950/1956/595/367/6714/5594/154/10728/2099/1555/1576/332/7422/1544/6256/1139/4609/896/596/5925/5970/2247/1545	38	15.7121
Human Diseases	Cardiovascular disease	hsa05417	Lipid and atherosclerosis	38/290	216/8876	5.80394e-18	2.00236e-16	8.40044e-17	5601/836/7124/207/5603/7412/3308/3553/1543/1548/3725/808/6648/5468/6774/5595/5599/5609/6401/3576/598/3304/6714/3949/5594/3569/1555/581/9451/842/1432/6256/4780/596/2932/5970/3383/6416	38	15.6985
Human Diseases	Infectious disease: viral	hsa05161	Hepatitis B	32/290	163/8876	1.04556e-16	3.20639e-15	1.34517e-15	5601/836/7124/207/5603/1017/6776/5604/5579/5111/3725/5605/6774/5595/5599/1026/890/5609/3576/6714/5594/3569/332/581/842/1432/4609/596/5925/5970/7098/6416	32	14.494
Human Diseases	Infectious disease: viral	hsa05160	Hepatitis C	30/290	159/8876	3.13513e-15	8.65295e-14	3.63015e-14	836/7124/207/5515/1017/5604/5465/1019/5605/6774/5595/1950/1956/1026/595/1499/3949/5594/581/9451/842/6256/4609/2932/5518/5925/5970/1021/7098/440275	30	13.0628
Organismal Systems	Nervous system	hsa04726	Serotonergic synapse	25/290	115/8876	2.3192e-14	5.40528e-13	2.26766e-13	836/3358/3357/3355/3361/240/5604/4129/5579/3356/3354/5595/351/3351/3363/3359/5594/5742/1565/4128/6532/5743/3350/3362/3360	25	12.2672
Human Diseases	Cancer: specific types	hsa05212	Pancreatic cancer	21/290	77/8876	2.35012e-14	5.40528e-13	2.26766e-13	5601/207/5604/1019/6774/5595/5599/1950/1956/1026/595/598/2064/5594/7422/581/842/1029/5925/5970/1021	21	12.2672
Human Diseases	Cancer: specific types	hsa05219	Bladder cancer	16/290	41/8876	5.52363e-14	1.13851e-12	4.77636e-13	5604/1019/5605/5595/1950/1956/1026/3576/595/6714/2064/5594/7422/1029/4609/5925	16	11.9437
Human Diseases	Drug resistance: antineoplastic	hsa01522	Endocrine resistance	23/290	99/8876	5.77505e-14	1.13851e-12	4.77636e-13	5601/2100/207/5603/5604/3725/1019/5605/5595/5599/1956/1026/595/6714/2064/5594/2099/1565/581/1432/1029/596/5925	23	11.9437
Human Diseases	Cancer: specific types	hsa05223	Non-small cell lung cancer	20/290	73/8876	9.03992e-14	1.66334e-12	6.97818e-13	207/6776/5604/5579/1019/5605/6774/5595/1950/1956/1026/595/2064/5594/581/842/6256/1029/5925/1021	20	11.779
Human Diseases	Drug resistance: antineoplastic	hsa01521	EGFR tyrosine kinase inhibitor resistance	20/290	80/8876	6.04743e-13	1.04318e-11	4.37643e-12	207/3791/5728/5604/5579/5605/6774/5595/1950/1956/598/6714/2064/5594/3569/7422/581/596/2932/2247	20	10.9816
Human Diseases	Cancer: specific types	hsa05210	Colorectal cancer	20/290	87/8876	3.30461e-12	5.36514e-11	2.25082e-11	5601/836/207/5604/3725/5605/5595/5599/1950/1956/1026/595/1499/5594/332/581/842/4609/596/2932	20	10.2704
Environmental Information Processing	Signal transduction	hsa04068	FoxO signaling pathway	24/290	133/8876	5.74199e-12	8.80439e-11	3.69368e-11	5601/5562/207/5603/1017/5728/5604/6648/5605/6774/5595/5599/1950/1956/5564/1026/595/5594/3569/2308/5563/3586/1432/891	24	10.0553
Environmental Information Processing	Signal transduction	hsa04151	PI3K-Akt signaling pathway	40/290	362/8876	7.45269e-12	1.0826e-10	4.5418e-11	5562/207/3791/5515/1017/1902/3678/5728/5604/4803/1019/5605/5595/23566/1950/1956/1026/595/598/3673/2064/5594/3569/5563/4170/7422/1129/842/6256/4609/896/596/2932/672/5518/5970/1128/1021/2247/9170	40	9.96553
Human Diseases	Cancer: specific types	hsa05224	Breast cancer	25/290	148/8876	9.3973e-12	1.29683e-10	5.44054e-11	5241/2100/207/5728/5604/3725/1019/5605/5595/1950/1956/1026/595/1499/2064/5594/2099/581/4609/2932/8648/672/5925/1021/2247	25	9.88712
Environmental Information Processing	Signal transduction	hsa04012	ErbB signaling pathway	19/290	86/8876	2.47878e-11	3.25782e-10	1.36674e-10	5601/207/6776/5604/5579/3725/5605/5595/5599/1950/1956/1026/5609/6714/2064/5594/4609/2932/6416	19	9.48707
Human Diseases	Cancer: specific types	hsa05215	Prostate cancer	20/290	98/8876	3.43961e-11	4.13282e-10	1.73383e-10	207/1017/5728/5604/5605/5595/1950/1956/1026/595/367/1499/2064/5594/2308/842/596/2932/5925/5970	20	9.38375
Human Diseases	Cancer: specific types	hsa05213	Endometrial cancer	16/290	59/8876	3.45492e-11	4.13282e-10	1.73383e-10	207/5728/5604/5605/5595/1950/1956/1026/595/1499/2064/5594/581/842/4609/2932	16	9.38375
Cellular Processes	Cell growth and death	hsa04218	Cellular senescence	25/290	157/8876	3.59376e-11	4.13282e-10	1.73383e-10	207/5603/1017/5728/5604/808/1019/5605/1111/5595/1026/890/3576/595/5594/3569/2308/1432/1029/4609/896/5925/5970/1021/891	25	9.38375
Organismal Systems	Endocrine system	hsa04917	Prolactin signaling pathway	17/290	71/8876	7.28663e-11	8.04444e-10	3.37486e-10	5601/2100/207/5603/6776/5604/5605/6774/5595/5599/595/6714/5594/2099/1432/2932/5970	17	9.0945
Human Diseases	Infectious disease: viral	hsa05162	Measles	23/290	139/8876	1.01721e-10	1.07981e-09	4.5301e-10	5601/836/207/1017/6776/3553/3725/1019/6774/5599/595/598/3304/3569/581/9451/842/896/596/2932/5970/1021/440275	23	8.96665
Human Diseases	Cancer: specific types	hsa05222	Small cell lung cancer	19/290	93/8876	1.06109e-10	1.08467e-09	4.55049e-10	836/207/1017/5728/1019/1026/595/598/4843/3673/581/842/6256/4609/5743/596/5925/5970/1021	19	8.9647
Human Diseases	Cardiovascular disease	hsa05418	Fluid shear stress and atherosclerosis	23/290	141/8876	1.37111e-10	1.35152e-09	5.67e-10	5601/5562/7124/207/5603/7412/3791/3553/3725/808/5599/5609/6401/6714/1499/5563/7422/1432/4780/596/5970/3383/6416	23	8.86918
Human Diseases	Endocrine and metabolic disease	hsa04936	Alcoholic liver disease	23/290	144/8876	2.12379e-10	2.02126e-09	8.47975e-10	5601/836/5562/7124/207/5603/1571/3553/5465/5599/5564/5609/3576/595/1499/3569/2308/5563/1432/3605/2932/5970/6416	23	8.69438
Human Diseases	Cancer: specific types	hsa05214	Glioma	17/290	76/8876	2.31968e-10	2.1341e-09	8.95315e-10	207/5728/5604/5579/808/1019/5605/5595/1950/1956/1026/595/5594/581/1029/5925/1021	17	8.67078
Human Diseases	Infectious disease: bacterial	hsa05133	Pertussis	17/290	78/8876	3.58815e-10	3.19461e-09	1.34023e-09	5601/836/7124/5603/3553/3678/3725/808/5595/5599/3576/4843/5594/3569/3586/1432/5970	17	8.49558
Human Diseases	Infectious disease: parasitic	hsa05145	Toxoplasmosis	20/290	112/8876	4.33725e-10	3.73865e-09	1.56847e-09	5601/836/7124/207/5603/240/6774/5595/5599/1234/598/4843/3304/3949/5594/3586/842/1432/596/5970	20	8.42728
Human Diseases	Cancer: overview	hsa05205	Proteoglycans in cancer	27/290	204/8876	4.47013e-10	3.73865e-09	1.56847e-09	836/7124/207/5603/3791/3678/5604/5579/5605/6774/5595/1956/1026/595/6714/1499/3673/2064/5594/2099/7422/7291/1432/4609/3316/3091/2247	27	8.42728
Human Diseases	Cancer: specific types	hsa05218	Melanoma	16/290	73/8876	1.098e-09	8.91316e-09	3.73931e-09	207/5728/5604/1019/5605/5595/1950/1956/1026/595/5594/581/1029/5925/1021/2247	16	8.04997
Environmental Information Processing	Signal transduction	hsa04668	TNF signaling pathway	20/290	119/8876	1.32708e-09	1.0465e-08	4.39033e-09	5601/836/7124/207/5603/7412/3553/5604/3725/5595/5599/5609/6401/5594/3569/1432/5743/5970/3383/6416	20	7.98026
Cellular Processes	Cell growth and death	hsa04115	p53 signaling pathway	16/290	75/8876	1.67869e-09	1.287e-08	5.39929e-09	836/1017/5728/1019/1111/1026/595/598/83667/581/842/1029/896/596/1021/891	16	7.89042
Environmental Information Processing	Signal transduction	hsa04071	Sphingolipid signaling pathway	20/290	122/8876	2.08832e-09	1.55778e-08	6.53529e-09	5601/7124/207/5603/5515/5728/5604/5579/5605/4985/5595/5599/5594/134/4363/581/1432/596/5518/5970	20	7.80749
Human Diseases	Infectious disease: viral	hsa05169	Epstein-Barr virus infection	26/290	204/8876	2.18423e-09	1.58644e-08	6.65555e-09	5601/836/7124/207/5603/1017/3725/1019/6774/5599/1026/890/5609/595/3569/581/842/1432/4609/896/596/5925/5970/1021/3383/6416	26	7.79958
Human Diseases	Cancer: specific types	hsa05220	Chronic myeloid leukemia	16/290	77/8876	2.53018e-09	1.79059e-08	7.51199e-09	207/6776/5604/1019/5605/5595/1026/595/598/5594/581/1029/4609/5925/5970/1021	16	7.747
Human Diseases	Infectious disease: bacterial	hsa05135	Yersinia infection	21/290	138/8876	3.31201e-09	2.28528e-08	9.58738e-09	5601/7124/207/5603/3553/3678/5604/3725/5605/5595/5599/5609/3576/6714/5594/3569/3586/1432/2932/5970/6416	21	7.64106
Human Diseases	Infectious disease: viral	hsa05166	Human T-cell leukemia virus 1 infection	27/290	224/8876	3.66644e-09	2.46814e-08	1.03545e-08	5601/7124/207/1017/6776/5728/5604/3725/1019/5605/1111/5595/5599/1026/890/595/598/5594/3569/581/1029/4609/896/5925/5970/3383/6416	27	7.60763
Human Diseases	Infectious disease: parasitic	hsa05142	Chagas disease	18/290	103/8876	4.76344e-09	3.13026e-08	1.31323e-08	5601/7124/207/5603/5515/3553/3725/5595/5599/3576/4843/5594/3569/3586/1432/5518/5970/6416	18	7.50442
Environmental Information Processing	Signal transduction	hsa04370	VEGF signaling pathway	14/290	60/8876	5.18687e-09	3.32925e-08	1.39671e-08	207/5603/3791/5604/5579/5605/5595/6714/3315/5594/7422/842/1432/5743	14	7.47765
Organismal Systems	Endocrine system	hsa04926	Relaxin signaling pathway	20/290	130/8876	6.53543e-09	4.0995e-08	1.71985e-08	5601/51289/207/5603/1910/5604/3725/5605/5595/5599/1956/5609/4843/6714/5594/7422/1432/339403/5970/6416	20	7.38727
Human Diseases	Endocrine and metabolic disease	hsa04932	Non-alcoholic fatty liver disease	22/290	157/8876	6.75145e-09	4.14089e-08	1.73721e-08	5601/836/5562/7124/207/5603/1571/3553/5465/3725/5468/5599/5564/3576/3569/5563/581/9451/1432/6256/2932/5970	22	7.38291
Organismal Systems	Immune system	hsa04620	Toll-like receptor signaling pathway	18/290	109/8876	1.212e-08	7.27202e-08	3.05081e-08	5601/7124/207/5603/3553/5604/3725/5605/5595/5599/5609/3576/5594/3569/1432/5970/7098/6416	18	7.13835
Organismal Systems	Endocrine system	hsa04919	Thyroid hormone signaling pathway	19/290	122/8876	1.28411e-08	7.54073e-08	3.16354e-08	207/5604/5579/5605/5595/595/6714/1499/5594/2308/2099/842/6256/4609/2932/8648/478/3091/10499	19	7.12259
Cellular Processes	Cell growth and death	hsa04210	Apoptosis	20/290	136/8876	1.4496e-08	8.33518e-08	3.49683e-08	5601/836/7124/207/5604/3725/4803/5605/5595/5599/598/142/5594/4170/332/581/9451/842/596/5970	20	7.07909
Human Diseases	Cancer: specific types	hsa05216	Thyroid cancer	11/290	37/8876	1.50377e-08	8.47021e-08	3.55348e-08	5604/5605/5468/5595/1026/595/1499/5594/581/6256/4609	11	7.07211
Environmental Information Processing	Signal transduction	hsa04022	cGMP-PKG signaling pathway	22/290	166/8876	1.9256e-08	1.06293e-07	4.45929e-08	207/146/1910/152/5604/155/808/153/5605/4985/5595/1909/5139/5594/154/134/147/150/151/185/478/148	22	6.97349
Human Diseases	Cancer: overview	hsa05208	Chemical carcinogenesis - reactive oxygen species	26/290	227/8876	2.12518e-08	1.1501e-07	4.82498e-08	5601/207/5603/1571/5728/5604/1543/196/3725/6648/5605/5595/5599/1950/1956/5609/6714/5594/7422/1544/1432/4780/3091/5970/6416/1545	26	6.93926
Environmental Information Processing	Signal transduction	hsa04015	Rap1 signaling pathway	25/290	212/8876	2.23619e-08	1.1869e-07	4.97936e-08	207/5603/3791/1902/5604/5579/808/4803/1268/5605/5595/23566/1950/1956/6714/1499/2357/5594/7422/1432/1813/135/136/2247/9170	25	6.92559
[truncated: 225 more rows]

## Sheet: Table S10
Applicable domain of the drugbank dataset
Drugbank_name	Distance_to_training_set	Applicability_domain (AD)
Lepirudin	10.5355	Reliable
[truncated: 12,055 more rows]

[truncated: 4 more sheets: Table S11, Table S12, Table S13, Table S14]
